# Supplementary material for: Transcriptome Sequencing and Analysis of the Fast Growing Shoots of Moso Bamboo (Phyllostachys edulis)
Source: PLoS One. 2013 Nov 7;8(11):e78944. doi: 10.1371/journal.pone.0078944 (PMC3820679; doi:10.1371/journal.pone.0078944)
Supplement: Table S1 — GO classification of differentially expressed genes. A list of the plant-specific GO terms enriched for differentially expressed genes showing higher transcript abundance in moso bamboo shoots. (XLS) [file pone.0078944.s002.xls]

## Sheet: Terms for CK-VS-H_C
Gene Ontology term	Cluster frequency	Genome frequency of use	Corrected P-value
cytoplasmic membrane-bounded vesicle	1503 out of 6123 genes, 24.5%	3373 out of 17952 genes, 18.8%	3.75e-42
cytoplasmic vesicle	1503 out of 6123 genes, 24.5%	3373 out of 17952 genes, 18.8%	3.75e-42
membrane-bounded vesicle	1504 out of 6123 genes, 24.6%	3381 out of 17952 genes, 18.8%	1.14e-41
vesicle	1504 out of 6123 genes, 24.6%	3384 out of 17952 genes, 18.9%	2.14e-41
photosynthetic membrane	198 out of 6123 genes, 3.2%	355 out of 17952 genes, 2.0%	9.71e-15
thylakoid membrane	189 out of 6123 genes, 3.1%	337 out of 17952 genes, 1.9%	2.4e-14
thylakoid	278 out of 6123 genes, 4.5%	544 out of 17952 genes, 3.0%	3.6e-14
plastid thylakoid membrane	182 out of 6123 genes, 3.0%	323 out of 17952 genes, 1.8%	4.8e-14
thylakoid part	210 out of 6123 genes, 3.4%	387 out of 17952 genes, 2.2%	6.29e-14
chloroplast thylakoid membrane	181 out of 6123 genes, 3.0%	322 out of 17952 genes, 1.8%	8.05e-14
chloroplast thylakoid	217 out of 6123 genes, 3.5%	412 out of 17952 genes, 2.3%	1.47e-12
plastid thylakoid	217 out of 6123 genes, 3.5%	412 out of 17952 genes, 2.3%	1.47e-12
plant-type cell wall	167 out of 6123 genes, 2.7%	298 out of 17952 genes, 1.7%	1.69e-12
organelle subcompartment	219 out of 6123 genes, 3.6%	420 out of 17952 genes, 2.3%	4.51e-12
extracellular region	374 out of 6123 genes, 6.1%	825 out of 17952 genes, 4.6%	2e-09
photosystem	47 out of 6123 genes, 0.8%	66 out of 17952 genes, 0.4%	2.92e-07
cell wall	335 out of 6123 genes, 5.5%	755 out of 17952 genes, 4.2%	5.5e-07
external encapsulating structure	344 out of 6123 genes, 5.6%	779 out of 17952 genes, 4.3%	6.37e-07
plastoglobule	50 out of 6123 genes, 0.8%	79 out of 17952 genes, 0.4%	3.9e-05
anchored to plasma membrane	44 out of 6123 genes, 0.7%	67 out of 17952 genes, 0.4%	4.68e-05
anchored to membrane	57 out of 6123 genes, 0.9%	95 out of 17952 genes, 0.5%	7.58e-05
apoplast	192 out of 6123 genes, 3.1%	424 out of 17952 genes, 2.4%	0.00033
photosystem I	21 out of 6123 genes, 0.3%	28 out of 17952 genes, 0.2%	0.00421
plastid part	580 out of 6123 genes, 9.5%	1483 out of 17952 genes, 8.3%	0.0054
photosystem II	29 out of 6123 genes, 0.5%	44 out of 17952 genes, 0.2%	0.00592
chloroplast part	566 out of 6123 genes, 9.2%	1448 out of 17952 genes, 8.1%	0.0074
microtubule	70 out of 6123 genes, 1.1%	137 out of 17952 genes, 0.8%	0.01081
intrinsic to plasma membrane	56 out of 6123 genes, 0.9%	108 out of 17952 genes, 0.6%	0.03893
thylakoid lumen	38 out of 6123 genes, 0.6%	74 out of 17952 genes, 0.4%	0.59665
proton-transporting ATP synthase complex, coupling factor F(o)	9 out of 6123 genes, 0.1%	11 out of 17952 genes, 0.1%	0.60002
nucleosome	30 out of 6123 genes, 0.5%	56 out of 17952 genes, 0.3%	0.76815
cytoplasmic part	4451 out of 6123 genes, 72.7%	12820 out of 17952 genes, 71.4%	1
proton-transporting ATP synthase complex	22 out of 6123 genes, 0.4%	39 out of 17952 genes, 0.2%	1
chloroplast thylakoid lumen	25 out of 6123 genes, 0.4%	46 out of 17952 genes, 0.3%	1
plastid thylakoid lumen	25 out of 6123 genes, 0.4%	46 out of 17952 genes, 0.3%	1
microtubule cytoskeleton	86 out of 6123 genes, 1.4%	199 out of 17952 genes, 1.1%	1
plastid stroma	314 out of 6123 genes, 5.1%	822 out of 17952 genes, 4.6%	1
chloroplast envelope	283 out of 6123 genes, 4.6%	738 out of 17952 genes, 4.1%	1
mitochondrial proton-transporting ATP synthase complex, coupling factor F(o)	6 out of 6123 genes, 0.1%	7 out of 17952 genes, 0.0%	1
chloroplast stromal thylakoid	6 out of 6123 genes, 0.1%	7 out of 17952 genes, 0.0%	1
photosystem I reaction center	6 out of 6123 genes, 0.1%	7 out of 17952 genes, 0.0%	1
intrinsic to membrane	591 out of 6123 genes, 9.7%	1605 out of 17952 genes, 8.9%	1
protein-DNA complex	31 out of 6123 genes, 0.5%	63 out of 17952 genes, 0.4%	1
chloroplast photosystem II	4 out of 6123 genes, 0.1%	4 out of 17952 genes, 0.0%	1
chloroplast stroma	302 out of 6123 genes, 4.9%	800 out of 17952 genes, 4.5%	1
plastid envelope	291 out of 6123 genes, 4.8%	770 out of 17952 genes, 4.3%	1
oxygen evolving complex	12 out of 6123 genes, 0.2%	20 out of 17952 genes, 0.1%	1
glycine cleavage complex	5 out of 6123 genes, 0.1%	6 out of 17952 genes, 0.0%	1
cytoskeleton	104 out of 6123 genes, 1.7%	258 out of 17952 genes, 1.4%	1
chloroplast	1122 out of 6123 genes, 18.3%	3152 out of 17952 genes, 17.6%	1
cytoplasmic chromosome	11 out of 6123 genes, 0.2%	19 out of 17952 genes, 0.1%	1
plastid chromosome	11 out of 6123 genes, 0.2%	19 out of 17952 genes, 0.1%	1
cytoskeletal part	91 out of 6123 genes, 1.5%	227 out of 17952 genes, 1.3%	1
membrane	2347 out of 6123 genes, 38.3%	6718 out of 17952 genes, 37.4%	1
chromatin	37 out of 6123 genes, 0.6%	84 out of 17952 genes, 0.5%	1
citrate lyase complex	3 out of 6123 genes, 0.0%	3 out of 17952 genes, 0.0%	1
chloroplast photosystem I	3 out of 6123 genes, 0.0%	3 out of 17952 genes, 0.0%	1
cell periphery	1354 out of 6123 genes, 22.1%	3835 out of 17952 genes, 21.4%	1
nucleoid	21 out of 6123 genes, 0.3%	44 out of 17952 genes, 0.2%	1
mitochondrial proton-transporting ATP synthase complex	14 out of 6123 genes, 0.2%	27 out of 17952 genes, 0.2%	1
cytoplasmic microtubule	14 out of 6123 genes, 0.2%	27 out of 17952 genes, 0.2%	1
cortical microtubule, transverse to long axis	11 out of 6123 genes, 0.2%	20 out of 17952 genes, 0.1%	1
mitochondrial intermembrane space protein transporter complex	4 out of 6123 genes, 0.1%	5 out of 17952 genes, 0.0%	1
CCAAT-binding factor complex	5 out of 6123 genes, 0.1%	7 out of 17952 genes, 0.0%	1
plastid	1807 out of 6123 genes, 29.5%	5163 out of 17952 genes, 28.8%	1
plastid nucleoid	14 out of 6123 genes, 0.2%	28 out of 17952 genes, 0.2%	1
cortical microtubule	13 out of 6123 genes, 0.2%	26 out of 17952 genes, 0.1%	1
NAD(P)H dehydrogenase complex (plastoquinone)	7 out of 6123 genes, 0.1%	12 out of 17952 genes, 0.1%	1
integral to membrane	533 out of 6123 genes, 8.7%	1496 out of 17952 genes, 8.3%	1
magnesium chelatase complex	4 out of 6123 genes, 0.1%	6 out of 17952 genes, 0.0%	1
receptor complex	4 out of 6123 genes, 0.1%	6 out of 17952 genes, 0.0%	1
amyloplast	7 out of 6123 genes, 0.1%	13 out of 17952 genes, 0.1%	1
stromule	28 out of 6123 genes, 0.5%	67 out of 17952 genes, 0.4%	1
thylakoid light-harvesting complex	2 out of 6123 genes, 0.0%	2 out of 17952 genes, 0.0%	1
cytochrome b6f complex	2 out of 6123 genes, 0.0%	2 out of 17952 genes, 0.0%	1
PSII associated light-harvesting complex II	2 out of 6123 genes, 0.0%	2 out of 17952 genes, 0.0%	1
photosystem II antenna complex	2 out of 6123 genes, 0.0%	2 out of 17952 genes, 0.0%	1
integral to thylakoid membrane	2 out of 6123 genes, 0.0%	2 out of 17952 genes, 0.0%	1
TAT protein transport complex	2 out of 6123 genes, 0.0%	2 out of 17952 genes, 0.0%	1
chorion	3 out of 6123 genes, 0.0%	4 out of 17952 genes, 0.0%	1
micropyle	3 out of 6123 genes, 0.0%	4 out of 17952 genes, 0.0%	1
cytoplasm	4683 out of 6123 genes, 76.5%	13638 out of 17952 genes, 76.0%	1
DNA polymerase III complex	6 out of 6123 genes, 0.1%	11 out of 17952 genes, 0.1%	1
cortical microtubule cytoskeleton	14 out of 6123 genes, 0.2%	31 out of 17952 genes, 0.2%	1
microtubule associated complex	5 out of 6123 genes, 0.1%	9 out of 17952 genes, 0.1%	1
preprophase band	11 out of 6123 genes, 0.2%	24 out of 17952 genes, 0.1%	1
proton-transporting ATP synthase complex, catalytic core F(1)	11 out of 6123 genes, 0.2%	24 out of 17952 genes, 0.1%	1
apical part of cell	9 out of 6123 genes, 0.1%	19 out of 17952 genes, 0.1%	1
cortical cytoskeleton	14 out of 6123 genes, 0.2%	32 out of 17952 genes, 0.2%	1
secondary cell wall	4 out of 6123 genes, 0.1%	7 out of 17952 genes, 0.0%	1
cell-cell junction	185 out of 6123 genes, 3.0%	514 out of 17952 genes, 2.9%	1
plasmodesma	185 out of 6123 genes, 3.0%	514 out of 17952 genes, 2.9%	1
symplast	185 out of 6123 genes, 3.0%	514 out of 17952 genes, 2.9%	1
plant-type vacuole	52 out of 6123 genes, 0.8%	137 out of 17952 genes, 0.8%	1
pollen wall	6 out of 6123 genes, 0.1%	12 out of 17952 genes, 0.1%	1
exine	6 out of 6123 genes, 0.1%	12 out of 17952 genes, 0.1%	1
extracellular matrix part	6 out of 6123 genes, 0.1%	12 out of 17952 genes, 0.1%	1
plasma membrane part	80 out of 6123 genes, 1.3%	216 out of 17952 genes, 1.2%	1
membrane part	731 out of 6123 genes, 11.9%	2093 out of 17952 genes, 11.7%	1
proton-transporting two-sector ATPase complex	25 out of 6123 genes, 0.4%	63 out of 17952 genes, 0.4%	1
cell plate	18 out of 6123 genes, 0.3%	44 out of 17952 genes, 0.2%	1
cell junction	185 out of 6123 genes, 3.0%	517 out of 17952 genes, 2.9%	1
longitudinal side of cell surface	3 out of 6123 genes, 0.0%	5 out of 17952 genes, 0.0%	1
nuclear periphery	3 out of 6123 genes, 0.0%	5 out of 17952 genes, 0.0%	1
lytic vacuole	7 out of 6123 genes, 0.1%	15 out of 17952 genes, 0.1%	1
endoplasmic reticulum lumen	7 out of 6123 genes, 0.1%	15 out of 17952 genes, 0.1%	1
apical plasma membrane	5 out of 6123 genes, 0.1%	10 out of 17952 genes, 0.1%	1
light-harvesting complex	5 out of 6123 genes, 0.1%	10 out of 17952 genes, 0.1%	1
extracellular matrix	11 out of 6123 genes, 0.2%	26 out of 17952 genes, 0.1%	1
lytic vacuole within protein storage vacuole	2 out of 6123 genes, 0.0%	3 out of 17952 genes, 0.0%	1
nuclear origin of replication recognition complex	2 out of 6123 genes, 0.0%	3 out of 17952 genes, 0.0%	1
etioplast	2 out of 6123 genes, 0.0%	3 out of 17952 genes, 0.0%	1
glucose-1-phosphate adenylyltransferase complex	2 out of 6123 genes, 0.0%	3 out of 17952 genes, 0.0%	1
cytoplasmic stress granule	2 out of 6123 genes, 0.0%	3 out of 17952 genes, 0.0%	1
starch grain	2 out of 6123 genes, 0.0%	3 out of 17952 genes, 0.0%	1
transcription factor complex	13 out of 6123 genes, 0.2%	32 out of 17952 genes, 0.2%	1
central vacuole	4 out of 6123 genes, 0.1%	8 out of 17952 genes, 0.0%	1
tubulin complex	4 out of 6123 genes, 0.1%	8 out of 17952 genes, 0.0%	1
proton-transporting two-sector ATPase complex, proton-transporting domain	10 out of 6123 genes, 0.2%	24 out of 17952 genes, 0.1%	1
spindle microtubule	7 out of 6123 genes, 0.1%	16 out of 17952 genes, 0.1%	1
mitochondrial proton-transporting ATP synthase, catalytic core	6 out of 6123 genes, 0.1%	14 out of 17952 genes, 0.1%	1
DNA polymerase complex	6 out of 6123 genes, 0.1%	14 out of 17952 genes, 0.1%	1
proton-transporting ATP synthase, catalytic core	6 out of 6123 genes, 0.1%	14 out of 17952 genes, 0.1%	1
mitochondrial respiratory chain complex II	3 out of 6123 genes, 0.0%	6 out of 17952 genes, 0.0%	1
DNA topoisomerase complex (ATP-hydrolyzing)	3 out of 6123 genes, 0.0%	6 out of 17952 genes, 0.0%	1
glyoxysome	3 out of 6123 genes, 0.0%	6 out of 17952 genes, 0.0%	1
succinate dehydrogenase complex (ubiquinone)	3 out of 6123 genes, 0.0%	6 out of 17952 genes, 0.0%	1
respiratory chain complex II	3 out of 6123 genes, 0.0%	6 out of 17952 genes, 0.0%	1
succinate dehydrogenase complex	3 out of 6123 genes, 0.0%	6 out of 17952 genes, 0.0%	1
fumarate reductase complex	3 out of 6123 genes, 0.0%	6 out of 17952 genes, 0.0%	1
perinuclear region of cytoplasm	3 out of 6123 genes, 0.0%	6 out of 17952 genes, 0.0%	1
intracellular organelle	4989 out of 6123 genes, 81.5%	14597 out of 17952 genes, 81.3%	1
organelle	4989 out of 6123 genes, 81.5%	14598 out of 17952 genes, 81.3%	1
proton-transporting two-sector ATPase complex, catalytic domain	13 out of 6123 genes, 0.2%	34 out of 17952 genes, 0.2%	1
storage vacuole	4 out of 6123 genes, 0.1%	9 out of 17952 genes, 0.1%	1
protein storage vacuole	4 out of 6123 genes, 0.1%	9 out of 17952 genes, 0.1%	1
intracellular membrane-bounded organelle	4917 out of 6123 genes, 80.3%	14390 out of 17952 genes, 80.2%	1
membrane-bounded organelle	4917 out of 6123 genes, 80.3%	14391 out of 17952 genes, 80.2%	1
vacuole	356 out of 6123 genes, 5.8%	1029 out of 17952 genes, 5.7%	1
chloroplast membrane	42 out of 6123 genes, 0.7%	118 out of 17952 genes, 0.7%	1
6-phosphofructokinase complex	7 out of 6123 genes, 0.1%	18 out of 17952 genes, 0.1%	1
ESCRT III complex	2 out of 6123 genes, 0.0%	4 out of 17952 genes, 0.0%	1
endoplasmic reticulum-Golgi intermediate compartment	2 out of 6123 genes, 0.0%	4 out of 17952 genes, 0.0%	1
ribonucleoside-diphosphate reductase complex	2 out of 6123 genes, 0.0%	4 out of 17952 genes, 0.0%	1
integrin complex	2 out of 6123 genes, 0.0%	4 out of 17952 genes, 0.0%	1
Mre11 complex	2 out of 6123 genes, 0.0%	4 out of 17952 genes, 0.0%	1
endoplasmic reticulum-Golgi intermediate compartment membrane	2 out of 6123 genes, 0.0%	4 out of 17952 genes, 0.0%	1
sexine	2 out of 6123 genes, 0.0%	4 out of 17952 genes, 0.0%	1
columella	2 out of 6123 genes, 0.0%	4 out of 17952 genes, 0.0%	1
plastid membrane	47 out of 6123 genes, 0.8%	134 out of 17952 genes, 0.7%	1
lateral plasma membrane	3 out of 6123 genes, 0.0%	7 out of 17952 genes, 0.0%	1
SCAR complex	3 out of 6123 genes, 0.0%	7 out of 17952 genes, 0.0%	1
plastid ribosome	4 out of 6123 genes, 0.1%	10 out of 17952 genes, 0.1%	1
mitochondrial proton-transporting ATP synthase complex, catalytic core F(1)	6 out of 6123 genes, 0.1%	16 out of 17952 genes, 0.1%	1
mitochondrial respiratory chain complex III	6 out of 6123 genes, 0.1%	16 out of 17952 genes, 0.1%	1
respiratory chain complex III	6 out of 6123 genes, 0.1%	16 out of 17952 genes, 0.1%	1
chromosomal part	46 out of 6123 genes, 0.8%	133 out of 17952 genes, 0.7%	1
cell surface	8 out of 6123 genes, 0.1%	22 out of 17952 genes, 0.1%	1
euchromatin	3 out of 6123 genes, 0.0%	8 out of 17952 genes, 0.0%	1
nuclear euchromatin	3 out of 6123 genes, 0.0%	8 out of 17952 genes, 0.0%	1
basal plasma membrane	3 out of 6123 genes, 0.0%	8 out of 17952 genes, 0.0%	1
basolateral plasma membrane	3 out of 6123 genes, 0.0%	8 out of 17952 genes, 0.0%	1
basal part of cell	3 out of 6123 genes, 0.0%	8 out of 17952 genes, 0.0%	1
external encapsulating structure part	10 out of 6123 genes, 0.2%	29 out of 17952 genes, 0.2%	1
plastid large ribosomal subunit	2 out of 6123 genes, 0.0%	5 out of 17952 genes, 0.0%	1
plastid small ribosomal subunit	2 out of 6123 genes, 0.0%	5 out of 17952 genes, 0.0%	1
organellar large ribosomal subunit	2 out of 6123 genes, 0.0%	5 out of 17952 genes, 0.0%	1
synaptonemal complex	2 out of 6123 genes, 0.0%	5 out of 17952 genes, 0.0%	1
transcription elongation factor complex	2 out of 6123 genes, 0.0%	5 out of 17952 genes, 0.0%	1
fatty acid elongase complex	2 out of 6123 genes, 0.0%	5 out of 17952 genes, 0.0%	1
FACT complex	2 out of 6123 genes, 0.0%	5 out of 17952 genes, 0.0%	1
plant extracellular matrix	2 out of 6123 genes, 0.0%	5 out of 17952 genes, 0.0%	1
chloroplast outer membrane	17 out of 6123 genes, 0.3%	50 out of 17952 genes, 0.3%	1
phragmoplast	28 out of 6123 genes, 0.5%	83 out of 17952 genes, 0.5%	1
organelle envelope	374 out of 6123 genes, 6.1%	1105 out of 17952 genes, 6.2%	1
envelope	380 out of 6123 genes, 6.2%	1123 out of 17952 genes, 6.3%	1
endosome membrane	5 out of 6123 genes, 0.1%	15 out of 17952 genes, 0.1%	1
endosomal part	5 out of 6123 genes, 0.1%	15 out of 17952 genes, 0.1%	1
mitochondrial intermembrane space	4 out of 6123 genes, 0.1%	12 out of 17952 genes, 0.1%	1
early endosome	4 out of 6123 genes, 0.1%	12 out of 17952 genes, 0.1%	1
integral to plastid outer membrane	4 out of 6123 genes, 0.1%	12 out of 17952 genes, 0.1%	1
integral to chloroplast outer membrane	4 out of 6123 genes, 0.1%	12 out of 17952 genes, 0.1%	1
organelle envelope lumen	4 out of 6123 genes, 0.1%	12 out of 17952 genes, 0.1%	1
plastid outer membrane	19 out of 6123 genes, 0.3%	58 out of 17952 genes, 0.3%	1
microtubule organizing center	3 out of 6123 genes, 0.0%	9 out of 17952 genes, 0.1%	1
transcription factor TFIIA complex	2 out of 6123 genes, 0.0%	6 out of 17952 genes, 0.0%	1
mitochondrial respiratory chain complex IV	2 out of 6123 genes, 0.0%	6 out of 17952 genes, 0.0%	1
lipid particle	2 out of 6123 genes, 0.0%	6 out of 17952 genes, 0.0%	1
Piccolo NuA4 histone acetyltransferase complex	2 out of 6123 genes, 0.0%	6 out of 17952 genes, 0.0%	1
respiratory chain complex IV	2 out of 6123 genes, 0.0%	6 out of 17952 genes, 0.0%	1
chloroplast inner membrane	18 out of 6123 genes, 0.3%	56 out of 17952 genes, 0.3%	1
mitochondrial respiratory chain	28 out of 6123 genes, 0.5%	87 out of 17952 genes, 0.5%	1
spindle	25 out of 6123 genes, 0.4%	78 out of 17952 genes, 0.4%	1
respiratory chain	30 out of 6123 genes, 0.5%	94 out of 17952 genes, 0.5%	1
cell cortex	25 out of 6123 genes, 0.4%	79 out of 17952 genes, 0.4%	1
site of polarized growth	3 out of 6123 genes, 0.0%	10 out of 17952 genes, 0.1%	1
cell cortex part	23 out of 6123 genes, 0.4%	73 out of 17952 genes, 0.4%	1
outer membrane-bounded periplasmic space	6 out of 6123 genes, 0.1%	20 out of 17952 genes, 0.1%	1
cell envelope	6 out of 6123 genes, 0.1%	20 out of 17952 genes, 0.1%	1
periplasmic space	6 out of 6123 genes, 0.1%	20 out of 17952 genes, 0.1%	1
endocytic vesicle	5 out of 6123 genes, 0.1%	17 out of 17952 genes, 0.1%	1
SCF ubiquitin ligase complex	9 out of 6123 genes, 0.1%	30 out of 17952 genes, 0.2%	1
glycerol-3-phosphate dehydrogenase complex	2 out of 6123 genes, 0.0%	7 out of 17952 genes, 0.0%	1
plant-type vacuole membrane	21 out of 6123 genes, 0.3%	69 out of 17952 genes, 0.4%	1
mitochondrial inner membrane presequence translocase complex	3 out of 6123 genes, 0.0%	11 out of 17952 genes, 0.1%	1
integral to peroxisomal membrane	3 out of 6123 genes, 0.0%	11 out of 17952 genes, 0.1%	1
intrinsic to peroxisomal membrane	3 out of 6123 genes, 0.0%	11 out of 17952 genes, 0.1%	1
chromosome	67 out of 6123 genes, 1.1%	211 out of 17952 genes, 1.2%	1
plastid inner membrane	18 out of 6123 genes, 0.3%	60 out of 17952 genes, 0.3%	1
ribonucleoprotein granule	5 out of 6123 genes, 0.1%	18 out of 17952 genes, 0.1%	1
integral to plasma membrane	12 out of 6123 genes, 0.2%	41 out of 17952 genes, 0.2%	1
mitochondrial membrane part	44 out of 6123 genes, 0.7%	141 out of 17952 genes, 0.8%	1
nuclear chromosome part	10 out of 6123 genes, 0.2%	35 out of 17952 genes, 0.2%	1
integral to plastid membrane	4 out of 6123 genes, 0.1%	15 out of 17952 genes, 0.1%	1
peroxisomal membrane	9 out of 6123 genes, 0.1%	32 out of 17952 genes, 0.2%	1
Golgi stack	9 out of 6123 genes, 0.1%	32 out of 17952 genes, 0.2%	1
microbody membrane	9 out of 6123 genes, 0.1%	32 out of 17952 genes, 0.2%	1
origin recognition complex	2 out of 6123 genes, 0.0%	8 out of 17952 genes, 0.0%	1
Golgi cisterna	2 out of 6123 genes, 0.0%	8 out of 17952 genes, 0.0%	1
proton-transporting V-type ATPase, V1 domain	2 out of 6123 genes, 0.0%	8 out of 17952 genes, 0.0%	1
ATP-binding cassette (ABC) transporter complex	3 out of 6123 genes, 0.0%	12 out of 17952 genes, 0.1%	1
mitochondrial inner membrane	63 out of 6123 genes, 1.0%	203 out of 17952 genes, 1.1%	1
DNA-directed RNA polymerase II, core complex	4 out of 6123 genes, 0.1%	16 out of 17952 genes, 0.1%	1
integral to Golgi membrane	4 out of 6123 genes, 0.1%	16 out of 17952 genes, 0.1%	1
intrinsic to Golgi membrane	4 out of 6123 genes, 0.1%	16 out of 17952 genes, 0.1%	1
mediator complex	11 out of 6123 genes, 0.2%	40 out of 17952 genes, 0.2%	1
pollen tube	5 out of 6123 genes, 0.1%	20 out of 17952 genes, 0.1%	1
NuA4 histone acetyltransferase complex	2 out of 6123 genes, 0.0%	9 out of 17952 genes, 0.1%	1
H4/H2A histone acetyltransferase complex	2 out of 6123 genes, 0.0%	9 out of 17952 genes, 0.1%	1
plasma membrane	1112 out of 6123 genes, 18.2%	3349 out of 17952 genes, 18.7%	1
vacuolar lumen	2 out of 6123 genes, 0.0%	10 out of 17952 genes, 0.1%	1
trans-Golgi network transport vesicle	2 out of 6123 genes, 0.0%	10 out of 17952 genes, 0.1%	1
small nucleolar ribonucleoprotein complex	3 out of 6123 genes, 0.0%	14 out of 17952 genes, 0.1%	1
nuclear chromatin	4 out of 6123 genes, 0.1%	18 out of 17952 genes, 0.1%	1
nuclear membrane	4 out of 6123 genes, 0.1%	18 out of 17952 genes, 0.1%	1
microbody part	9 out of 6123 genes, 0.1%	36 out of 17952 genes, 0.2%	1
peroxisomal part	9 out of 6123 genes, 0.1%	36 out of 17952 genes, 0.2%	1
organelle inner membrane	81 out of 6123 genes, 1.3%	267 out of 17952 genes, 1.5%	1
mitochondrial respiratory chain complex I	14 out of 6123 genes, 0.2%	54 out of 17952 genes, 0.3%	1
nuclear ubiquitin ligase complex	3 out of 6123 genes, 0.0%	15 out of 17952 genes, 0.1%	1
cytoplasmic mRNA processing body	3 out of 6123 genes, 0.0%	15 out of 17952 genes, 0.1%	1
signal recognition particle, endoplasmic reticulum targeting	3 out of 6123 genes, 0.0%	15 out of 17952 genes, 0.1%	1
organellar ribosome	4 out of 6123 genes, 0.1%	19 out of 17952 genes, 0.1%	1
proteasome core complex, alpha-subunit complex	4 out of 6123 genes, 0.1%	19 out of 17952 genes, 0.1%	1
NADH dehydrogenase complex	15 out of 6123 genes, 0.2%	58 out of 17952 genes, 0.3%	1
respiratory chain complex I	15 out of 6123 genes, 0.2%	58 out of 17952 genes, 0.3%	1
chromosome, centromeric region	2 out of 6123 genes, 0.0%	11 out of 17952 genes, 0.1%	1
DNA-directed RNA polymerase complex	10 out of 6123 genes, 0.2%	42 out of 17952 genes, 0.2%	1
nuclear DNA-directed RNA polymerase complex	10 out of 6123 genes, 0.2%	42 out of 17952 genes, 0.2%	1
histone acetyltransferase complex	4 out of 6123 genes, 0.1%	20 out of 17952 genes, 0.1%	1
actin cytoskeleton	8 out of 6123 genes, 0.1%	35 out of 17952 genes, 0.2%	1
DNA-directed RNA polymerase II, holoenzyme	8 out of 6123 genes, 0.1%	35 out of 17952 genes, 0.2%	1
pore complex	8 out of 6123 genes, 0.1%	35 out of 17952 genes, 0.2%	1
anaphase-promoting complex	2 out of 6123 genes, 0.0%	12 out of 17952 genes, 0.1%	1
cis-Golgi network	2 out of 6123 genes, 0.0%	12 out of 17952 genes, 0.1%	1
mismatch repair complex	2 out of 6123 genes, 0.0%	12 out of 17952 genes, 0.1%	1
extracellular region part	2 out of 6123 genes, 0.0%	12 out of 17952 genes, 0.1%	1
mitochondrial membrane	69 out of 6123 genes, 1.1%	236 out of 17952 genes, 1.3%	1
RNA polymerase complex	10 out of 6123 genes, 0.2%	43 out of 17952 genes, 0.2%	1
cell projection	5 out of 6123 genes, 0.1%	25 out of 17952 genes, 0.1%	1
nuclear pore	7 out of 6123 genes, 0.1%	33 out of 17952 genes, 0.2%	1
organellar small ribosomal subunit	2 out of 6123 genes, 0.0%	13 out of 17952 genes, 0.1%	1
exocyst	9 out of 6123 genes, 0.1%	41 out of 17952 genes, 0.2%	1
condensed chromosome	6 out of 6123 genes, 0.1%	30 out of 17952 genes, 0.2%	1
late endosome	6 out of 6123 genes, 0.1%	30 out of 17952 genes, 0.2%	1
peroxisome	71 out of 6123 genes, 1.2%	248 out of 17952 genes, 1.4%	1
microbody	71 out of 6123 genes, 1.2%	248 out of 17952 genes, 1.4%	1
proteasome core complex	8 out of 6123 genes, 0.1%	38 out of 17952 genes, 0.2%	1
DNA-directed RNA polymerase IV complex	2 out of 6123 genes, 0.0%	14 out of 17952 genes, 0.1%	1
mitochondrial envelope	71 out of 6123 genes, 1.2%	251 out of 17952 genes, 1.4%	1
protein serine/threonine phosphatase complex	16 out of 6123 genes, 0.3%	69 out of 17952 genes, 0.4%	1
integral to endoplasmic reticulum membrane	2 out of 6123 genes, 0.0%	15 out of 17952 genes, 0.1%	1
endosome	81 out of 6123 genes, 1.3%	285 out of 17952 genes, 1.6%	1
AP-type membrane coat adaptor complex	3 out of 6123 genes, 0.0%	20 out of 17952 genes, 0.1%	1
clathrin adaptor complex	3 out of 6123 genes, 0.0%	20 out of 17952 genes, 0.1%	1
signal recognition particle	3 out of 6123 genes, 0.0%	20 out of 17952 genes, 0.1%	1
condensed nuclear chromosome	2 out of 6123 genes, 0.0%	16 out of 17952 genes, 0.1%	1
myosin complex	2 out of 6123 genes, 0.0%	16 out of 17952 genes, 0.1%	1
extrinsic to membrane	19 out of 6123 genes, 0.3%	82 out of 17952 genes, 0.5%	1
spliceosomal complex	3 out of 6123 genes, 0.0%	21 out of 17952 genes, 0.1%	1
nuclear speck	3 out of 6123 genes, 0.0%	21 out of 17952 genes, 0.1%	1
Golgi-associated vesicle	7 out of 6123 genes, 0.1%	38 out of 17952 genes, 0.2%	1
multivesicular body	2 out of 6123 genes, 0.0%	17 out of 17952 genes, 0.1%	1
proton-transporting V-type ATPase complex	3 out of 6123 genes, 0.0%	22 out of 17952 genes, 0.1%	1
cell part	5774 out of 6123 genes, 94.3%	17028 out of 17952 genes, 94.9%	1
organelle outer membrane	22 out of 6123 genes, 0.4%	95 out of 17952 genes, 0.5%	1
trans-Golgi network	60 out of 6123 genes, 1.0%	224 out of 17952 genes, 1.2%	1
intrinsic to endoplasmic reticulum membrane	5 out of 6123 genes, 0.1%	31 out of 17952 genes, 0.2%	1
cell	5774 out of 6123 genes, 94.3%	17030 out of 17952 genes, 94.9%	1
internal side of plasma membrane	9 out of 6123 genes, 0.1%	48 out of 17952 genes, 0.3%	1
nuclear chromosome	10 out of 6123 genes, 0.2%	52 out of 17952 genes, 0.3%	1
1,3-beta-D-glucan synthase complex	3 out of 6123 genes, 0.0%	24 out of 17952 genes, 0.1%	1
COPI vesicle coat	2 out of 6123 genes, 0.0%	19 out of 17952 genes, 0.1%	1
COPI-coated vesicle	2 out of 6123 genes, 0.0%	19 out of 17952 genes, 0.1%	1
COPI-coated vesicle membrane	2 out of 6123 genes, 0.0%	19 out of 17952 genes, 0.1%	1
nucleoplasm part	42 out of 6123 genes, 0.7%	170 out of 17952 genes, 0.9%	1
vacuolar membrane	113 out of 6123 genes, 1.8%	406 out of 17952 genes, 2.3%	1
vacuolar part	117 out of 6123 genes, 1.9%	419 out of 17952 genes, 2.3%	1
outer membrane	22 out of 6123 genes, 0.4%	101 out of 17952 genes, 0.6%	1
nuclear body	5 out of 6123 genes, 0.1%	35 out of 17952 genes, 0.2%	1
clathrin coat	6 out of 6123 genes, 0.1%	40 out of 17952 genes, 0.2%	1
nucleoplasm	45 out of 6123 genes, 0.7%	184 out of 17952 genes, 1.0%	1
chromatin remodeling complex	3 out of 6123 genes, 0.0%	27 out of 17952 genes, 0.2%	1
integral to organelle membrane	13 out of 6123 genes, 0.2%	70 out of 17952 genes, 0.4%	1
nuclear envelope	22 out of 6123 genes, 0.4%	105 out of 17952 genes, 0.6%	1
Golgi apparatus part	29 out of 6123 genes, 0.5%	131 out of 17952 genes, 0.7%	1
clathrin-coated vesicle	3 out of 6123 genes, 0.0%	28 out of 17952 genes, 0.2%	1
mitochondrial part	78 out of 6123 genes, 1.3%	301 out of 17952 genes, 1.7%	1
heterotrimeric G-protein complex	6 out of 6123 genes, 0.1%	43 out of 17952 genes, 0.2%	1
Golgi membrane	14 out of 6123 genes, 0.2%	77 out of 17952 genes, 0.4%	1
extrinsic to plasma membrane	6 out of 6123 genes, 0.1%	44 out of 17952 genes, 0.2%	1
extrinsic to internal side of plasma membrane	6 out of 6123 genes, 0.1%	44 out of 17952 genes, 0.2%	1
transport vesicle	2 out of 6123 genes, 0.0%	25 out of 17952 genes, 0.1%	1
Golgi-associated vesicle membrane	2 out of 6123 genes, 0.0%	25 out of 17952 genes, 0.1%	1
ubiquitin ligase complex	58 out of 6123 genes, 0.9%	239 out of 17952 genes, 1.3%	1
intrinsic to organelle membrane	16 out of 6123 genes, 0.3%	89 out of 17952 genes, 0.5%	1
Golgi apparatus	261 out of 6123 genes, 4.3%	906 out of 17952 genes, 5.0%	1
nuclear outer membrane-endoplasmic reticulum membrane network	26 out of 6123 genes, 0.4%	128 out of 17952 genes, 0.7%	1
endoplasmic reticulum part	31 out of 6123 genes, 0.5%	147 out of 17952 genes, 0.8%	1
mitochondrial matrix	7 out of 6123 genes, 0.1%	53 out of 17952 genes, 0.3%	1
proteasome regulatory particle	2 out of 6123 genes, 0.0%	28 out of 17952 genes, 0.2%	1
proteasome accessory complex	2 out of 6123 genes, 0.0%	28 out of 17952 genes, 0.2%	1
mitochondrial outer membrane	4 out of 6123 genes, 0.1%	39 out of 17952 genes, 0.2%	1
endoplasmic reticulum membrane	24 out of 6123 genes, 0.4%	126 out of 17952 genes, 0.7%	1
intracellular part	5317 out of 6123 genes, 86.8%	15838 out of 17952 genes, 88.2%	1
mitochondrion	1105 out of 6123 genes, 18.0%	3563 out of 17952 genes, 19.8%	1
proteasome complex	11 out of 6123 genes, 0.2%	84 out of 17952 genes, 0.5%	1
protein complex	428 out of 6123 genes, 7.0%	1494 out of 17952 genes, 8.3%	1
membrane coat	9 out of 6123 genes, 0.1%	80 out of 17952 genes, 0.4%	1
coated membrane	9 out of 6123 genes, 0.1%	80 out of 17952 genes, 0.4%	1
coated vesicle	5 out of 6123 genes, 0.1%	60 out of 17952 genes, 0.3%	1
Cul4-RING ubiquitin ligase complex	14 out of 6123 genes, 0.2%	107 out of 17952 genes, 0.6%	1
vesicle coat	2 out of 6123 genes, 0.0%	47 out of 17952 genes, 0.3%	1
intracellular	5390 out of 6123 genes, 88.0%	16106 out of 17952 genes, 89.7%	1
cytosolic small ribosomal subunit	5 out of 6123 genes, 0.1%	67 out of 17952 genes, 0.4%	1
coated vesicle membrane	2 out of 6123 genes, 0.0%	49 out of 17952 genes, 0.3%	1
organelle membrane	269 out of 6123 genes, 4.4%	1020 out of 17952 genes, 5.7%	1
cytoplasmic vesicle membrane	3 out of 6123 genes, 0.0%	58 out of 17952 genes, 0.3%	1
cytoplasmic vesicle part	3 out of 6123 genes, 0.0%	58 out of 17952 genes, 0.3%	1
intracellular organelle part	1060 out of 6123 genes, 17.3%	3517 out of 17952 genes, 19.6%	1
large ribosomal subunit	21 out of 6123 genes, 0.3%	148 out of 17952 genes, 0.8%	1
organelle part	1062 out of 6123 genes, 17.3%	3527 out of 17952 genes, 19.6%	1
vesicle membrane	3 out of 6123 genes, 0.0%	60 out of 17952 genes, 0.3%	1
cytosolic large ribosomal subunit	16 out of 6123 genes, 0.3%	128 out of 17952 genes, 0.7%	1
small ribosomal subunit	7 out of 6123 genes, 0.1%	85 out of 17952 genes, 0.5%	1
cullin-RING ubiquitin ligase complex	24 out of 6123 genes, 0.4%	168 out of 17952 genes, 0.9%	1
nucleus	1051 out of 6123 genes, 17.2%	3967 out of 17952 genes, 22.1%	1
nucleolus	110 out of 6123 genes, 1.8%	518 out of 17952 genes, 2.9%	1
endoplasmic reticulum	161 out of 6123 genes, 2.6%	712 out of 17952 genes, 4.0%	1
cytosol	449 out of 6123 genes, 7.3%	1962 out of 17952 genes, 10.9%	1
ribosome	90 out of 6123 genes, 1.5%	511 out of 17952 genes, 2.8%	1
endomembrane system	69 out of 6123 genes, 1.1%	371 out of 17952 genes, 2.1%	1
cytosolic ribosome	64 out of 6123 genes, 1.0%	373 out of 17952 genes, 2.1%	1
ribonucleoprotein complex	110 out of 6123 genes, 1.8%	640 out of 17952 genes, 3.6%	1
membrane-enclosed lumen	180 out of 6123 genes, 2.9%	822 out of 17952 genes, 4.6%	1
nuclear lumen	161 out of 6123 genes, 2.6%	739 out of 17952 genes, 4.1%	1
macromolecular complex	563 out of 6123 genes, 9.2%	2153 out of 17952 genes, 12.0%	1
non-membrane-bounded organelle	318 out of 6123 genes, 5.2%	1246 out of 17952 genes, 6.9%	1
intracellular non-membrane-bounded organelle	318 out of 6123 genes, 5.2%	1246 out of 17952 genes, 6.9%	1
organelle lumen	176 out of 6123 genes, 2.9%	813 out of 17952 genes, 4.5%	1
ribosomal subunit	28 out of 6123 genes, 0.5%	233 out of 17952 genes, 1.3%	1
nuclear part	187 out of 6123 genes, 3.1%	896 out of 17952 genes, 5.0%	1
cytosolic part	75 out of 6123 genes, 1.2%	413 out of 17952 genes, 2.3%	1
intracellular organelle lumen	176 out of 6123 genes, 2.9%	813 out of 17952 genes, 4.5%	1

## Sheet: Terms for CK-VS-H_F
Gene Ontology term	Cluster frequency	Genome frequency of use	Corrected P-value
hydrolase activity, acting on glycosyl bonds	225 out of 5201 genes, 4.3%	400 out of 15345 genes, 2.6%	1.66e-17
hydrolase activity, hydrolyzing O-glycosyl compounds	204 out of 5201 genes, 3.9%	359 out of 15345 genes, 2.3%	2.2e-16
oxidoreductase activity	709 out of 5201 genes, 13.6%	1736 out of 15345 genes, 11.3%	9.39e-08
peroxidase activity	81 out of 5201 genes, 1.6%	145 out of 15345 genes, 0.9%	4.73e-05
oxidoreductase activity, acting on peroxide as acceptor	81 out of 5201 genes, 1.6%	145 out of 15345 genes, 0.9%	4.73e-05
catalytic activity	3513 out of 5201 genes, 67.5%	9923 out of 15345 genes, 64.7%	5.17e-05
antioxidant activity	87 out of 5201 genes, 1.7%	168 out of 15345 genes, 1.1%	0.00136
tetrapyrrole binding	138 out of 5201 genes, 2.7%	296 out of 15345 genes, 1.9%	0.00361
protein kinase activity	559 out of 5201 genes, 10.7%	1438 out of 15345 genes, 9.4%	0.02084
heme binding	129 out of 5201 genes, 2.5%	282 out of 15345 genes, 1.8%	0.02352
oxidoreductase activity, acting on diphenols and related substances as donors, oxygen as acceptor	21 out of 5201 genes, 0.4%	31 out of 15345 genes, 0.2%	0.13622
microtubule motor activity	36 out of 5201 genes, 0.7%	65 out of 15345 genes, 0.4%	0.33129
sucrose synthase activity	12 out of 5201 genes, 0.2%	15 out of 15345 genes, 0.1%	0.37866
phosphotransferase activity, alcohol group as acceptor	621 out of 5201 genes, 11.9%	1648 out of 15345 genes, 10.7%	0.39312
glutathione transferase activity	31 out of 5201 genes, 0.6%	55 out of 15345 genes, 0.4%	0.56924
polyol transmembrane transporter activity	7 out of 5201 genes, 0.1%	7 out of 15345 genes, 0.0%	0.57346
fructose 1,6-bisphosphate 1-phosphatase activity	7 out of 5201 genes, 0.1%	7 out of 15345 genes, 0.0%	0.57346
oxidoreductase activity, acting on diphenols and related substances as donors	24 out of 5201 genes, 0.5%	40 out of 15345 genes, 0.3%	0.70981
acidic amino acid transmembrane transporter activity	11 out of 5201 genes, 0.2%	14 out of 15345 genes, 0.1%	0.90388
kinase activity	687 out of 5201 genes, 13.2%	1849 out of 15345 genes, 12.0%	1
carbohydrate binding	74 out of 5201 genes, 1.4%	161 out of 15345 genes, 1.0%	1
aspartic-type endopeptidase activity	41 out of 5201 genes, 0.8%	80 out of 15345 genes, 0.5%	1
aspartic-type peptidase activity	41 out of 5201 genes, 0.8%	80 out of 15345 genes, 0.5%	1
xyloglucan:xyloglucosyl transferase activity	15 out of 5201 genes, 0.3%	22 out of 15345 genes, 0.1%	1
monooxygenase activity	99 out of 5201 genes, 1.9%	226 out of 15345 genes, 1.5%	1
protein serine/threonine kinase activity	391 out of 5201 genes, 7.5%	1022 out of 15345 genes, 6.7%	1
glucosidase activity	32 out of 5201 genes, 0.6%	60 out of 15345 genes, 0.4%	1
purine nucleosidase activity	6 out of 5201 genes, 0.1%	6 out of 15345 genes, 0.0%	1
hexosaminidase activity	9 out of 5201 genes, 0.2%	11 out of 15345 genes, 0.1%	1
poly-pyrimidine tract binding	16 out of 5201 genes, 0.3%	25 out of 15345 genes, 0.2%	1
poly(U) RNA binding	16 out of 5201 genes, 0.3%	25 out of 15345 genes, 0.2%	1
alcohol transmembrane transporter activity	7 out of 5201 genes, 0.1%	8 out of 15345 genes, 0.1%	1
transferase activity, transferring glycosyl groups	294 out of 5201 genes, 5.7%	762 out of 15345 genes, 5.0%	1
serine-type carboxypeptidase activity	23 out of 5201 genes, 0.4%	42 out of 15345 genes, 0.3%	1
beta-galactosidase activity	9 out of 5201 genes, 0.2%	12 out of 15345 genes, 0.1%	1
UDP-glucose 6-dehydrogenase activity	5 out of 5201 genes, 0.1%	5 out of 15345 genes, 0.0%	1
myo-inositol transmembrane transporter activity	5 out of 5201 genes, 0.1%	5 out of 15345 genes, 0.0%	1
glycerol transmembrane transporter activity	5 out of 5201 genes, 0.1%	5 out of 15345 genes, 0.0%	1
beta-fructofuranosidase activity	11 out of 5201 genes, 0.2%	16 out of 15345 genes, 0.1%	1
iron ion binding	122 out of 5201 genes, 2.3%	297 out of 15345 genes, 1.9%	1
beta-glucosidase activity	21 out of 5201 genes, 0.4%	38 out of 15345 genes, 0.2%	1
secondary active transmembrane transporter activity	96 out of 5201 genes, 1.8%	228 out of 15345 genes, 1.5%	1
carboxylic acid transmembrane transporter activity	36 out of 5201 genes, 0.7%	74 out of 15345 genes, 0.5%	1
transferase activity	1447 out of 5201 genes, 27.8%	4076 out of 15345 genes, 26.6%	1
oxidoreductase activity, acting on single donors with incorporation of molecular oxygen	28 out of 5201 genes, 0.5%	55 out of 15345 genes, 0.4%	1
dioxygenase activity	54 out of 5201 genes, 1.0%	120 out of 15345 genes, 0.8%	1
retinal dehydrogenase activity	6 out of 5201 genes, 0.1%	7 out of 15345 genes, 0.0%	1
oxidoreductase activity, acting on single donors with incorporation of molecular oxygen, incorporation of one atom of oxygen (internal monooxygenases or internal mixed function oxidases)	6 out of 5201 genes, 0.1%	7 out of 15345 genes, 0.0%	1
transferase activity, transferring hexosyl groups	207 out of 5201 genes, 4.0%	532 out of 15345 genes, 3.5%	1
organic acid transmembrane transporter activity	36 out of 5201 genes, 0.7%	75 out of 15345 genes, 0.5%	1
electron carrier activity	136 out of 5201 genes, 2.6%	338 out of 15345 genes, 2.2%	1
transmembrane receptor protein kinase activity	17 out of 5201 genes, 0.3%	30 out of 15345 genes, 0.2%	1
beta-N-acetylhexosaminidase activity	7 out of 5201 genes, 0.1%	9 out of 15345 genes, 0.1%	1
hydroquinone:oxygen oxidoreductase activity	11 out of 5201 genes, 0.2%	17 out of 15345 genes, 0.1%	1
sucrose alpha-glucosidase activity	10 out of 5201 genes, 0.2%	15 out of 15345 genes, 0.1%	1
aspartyl esterase activity	10 out of 5201 genes, 0.2%	15 out of 15345 genes, 0.1%	1
serine-type exopeptidase activity	25 out of 5201 genes, 0.5%	49 out of 15345 genes, 0.3%	1
neutral amino acid transmembrane transporter activity	9 out of 5201 genes, 0.2%	13 out of 15345 genes, 0.1%	1
chlorophyll binding	9 out of 5201 genes, 0.2%	13 out of 15345 genes, 0.1%	1
carbon-carbon lyase activity	62 out of 5201 genes, 1.2%	143 out of 15345 genes, 0.9%	1
motor activity	39 out of 5201 genes, 0.7%	84 out of 15345 genes, 0.5%	1
polygalacturonase activity	14 out of 5201 genes, 0.3%	24 out of 15345 genes, 0.2%	1
symporter activity	42 out of 5201 genes, 0.8%	92 out of 15345 genes, 0.6%	1
cyclin-dependent protein kinase activity	4 out of 5201 genes, 0.1%	4 out of 15345 genes, 0.0%	1
chlorophyllide a oxygenase [overall] activity	4 out of 5201 genes, 0.1%	4 out of 15345 genes, 0.0%	1
inosine nucleosidase activity	4 out of 5201 genes, 0.1%	4 out of 15345 genes, 0.0%	1
L-3-cyanoalanine synthase activity	4 out of 5201 genes, 0.1%	4 out of 15345 genes, 0.0%	1
fatty acid alpha-hydroxylase activity	4 out of 5201 genes, 0.1%	4 out of 15345 genes, 0.0%	1
pectinesterase activity	13 out of 5201 genes, 0.2%	22 out of 15345 genes, 0.1%	1
sugar transmembrane transporter activity	33 out of 5201 genes, 0.6%	70 out of 15345 genes, 0.5%	1
2-alkenal reductase [NAD(P)] activity	54 out of 5201 genes, 1.0%	124 out of 15345 genes, 0.8%	1
oxidoreductase activity, acting on the CH-CH group of donors, NAD or NADP as acceptor	72 out of 5201 genes, 1.4%	172 out of 15345 genes, 1.1%	1
glucose transmembrane transporter activity	5 out of 5201 genes, 0.1%	6 out of 15345 genes, 0.0%	1
carotenoid dioxygenase activity	5 out of 5201 genes, 0.1%	6 out of 15345 genes, 0.0%	1
9-cis-epoxycarotenoid dioxygenase activity	5 out of 5201 genes, 0.1%	6 out of 15345 genes, 0.0%	1
coniferyl-aldehyde dehydrogenase activity	5 out of 5201 genes, 0.1%	6 out of 15345 genes, 0.0%	1
transferase activity, transferring phosphorus-containing groups	802 out of 5201 genes, 15.4%	2239 out of 15345 genes, 14.6%	1
amino acid transmembrane transporter activity	26 out of 5201 genes, 0.5%	54 out of 15345 genes, 0.4%	1
signal transducer activity	110 out of 5201 genes, 2.1%	276 out of 15345 genes, 1.8%	1
molecular transducer activity	110 out of 5201 genes, 2.1%	276 out of 15345 genes, 1.8%	1
carboxy-lyase activity	37 out of 5201 genes, 0.7%	82 out of 15345 genes, 0.5%	1
transmembrane transporter activity	357 out of 5201 genes, 6.9%	968 out of 15345 genes, 6.3%	1
galactosyltransferase activity	31 out of 5201 genes, 0.6%	67 out of 15345 genes, 0.4%	1
solute:cation symporter activity	36 out of 5201 genes, 0.7%	80 out of 15345 genes, 0.5%	1
oxidoreductase activity, acting on paired donors, with incorporation or reduction of molecular oxygen	124 out of 5201 genes, 2.4%	316 out of 15345 genes, 2.1%	1
glucosyltransferase activity	81 out of 5201 genes, 1.6%	199 out of 15345 genes, 1.3%	1
galactosidase activity	11 out of 5201 genes, 0.2%	19 out of 15345 genes, 0.1%	1
substrate-specific transmembrane transporter activity	294 out of 5201 genes, 5.7%	792 out of 15345 genes, 5.2%	1
aldehyde dehydrogenase [NAD(P)+] activity	10 out of 5201 genes, 0.2%	17 out of 15345 genes, 0.1%	1
oxidoreductase activity, acting on single donors with incorporation of molecular oxygen, incorporation of two atoms of oxygen	23 out of 5201 genes, 0.4%	48 out of 15345 genes, 0.3%	1
transporter activity	477 out of 5201 genes, 9.2%	1319 out of 15345 genes, 8.6%	1
diphosphotransferase activity	8 out of 5201 genes, 0.2%	13 out of 15345 genes, 0.1%	1
UDP-glucuronate decarboxylase activity	8 out of 5201 genes, 0.2%	13 out of 15345 genes, 0.1%	1
glycogen debranching enzyme activity	3 out of 5201 genes, 0.1%	3 out of 15345 genes, 0.0%	1
hydroxymethylglutaryl-CoA synthase activity	3 out of 5201 genes, 0.1%	3 out of 15345 genes, 0.0%	1
phosphoribulokinase activity	3 out of 5201 genes, 0.1%	3 out of 15345 genes, 0.0%	1
acetyl CoA:(Z)-3-hexen-1-ol acetyltransferase activity	3 out of 5201 genes, 0.1%	3 out of 15345 genes, 0.0%	1
pentose transmembrane transporter activity	3 out of 5201 genes, 0.1%	3 out of 15345 genes, 0.0%	1
D-xylose transmembrane transporter activity	3 out of 5201 genes, 0.1%	3 out of 15345 genes, 0.0%	1
mannitol transmembrane transporter activity	3 out of 5201 genes, 0.1%	3 out of 15345 genes, 0.0%	1
sorbitol transmembrane transporter activity	3 out of 5201 genes, 0.1%	3 out of 15345 genes, 0.0%	1
D-ribose transmembrane transporter activity	3 out of 5201 genes, 0.1%	3 out of 15345 genes, 0.0%	1
beta-N-acetylglucosaminidase activity	3 out of 5201 genes, 0.1%	3 out of 15345 genes, 0.0%	1
oxidoreductase activity, oxidizing metal ions	3 out of 5201 genes, 0.1%	3 out of 15345 genes, 0.0%	1
glucuronoxylan 4-O-methyltransferase activity	3 out of 5201 genes, 0.1%	3 out of 15345 genes, 0.0%	1
adenosine nucleosidase activity	3 out of 5201 genes, 0.1%	3 out of 15345 genes, 0.0%	1
beta-tubulin binding	3 out of 5201 genes, 0.1%	3 out of 15345 genes, 0.0%	1
phosphoenolpyruvate carboxykinase activity	7 out of 5201 genes, 0.1%	11 out of 15345 genes, 0.1%	1
hexose transmembrane transporter activity	7 out of 5201 genes, 0.1%	11 out of 15345 genes, 0.1%	1
solute:sodium symporter activity	7 out of 5201 genes, 0.1%	11 out of 15345 genes, 0.1%	1
phospholipase C activity	11 out of 5201 genes, 0.2%	20 out of 15345 genes, 0.1%	1
single-stranded RNA binding	18 out of 5201 genes, 0.3%	37 out of 15345 genes, 0.2%	1
phosphoenolpyruvate carboxylase activity	6 out of 5201 genes, 0.1%	9 out of 15345 genes, 0.1%	1
fatty acid elongase activity	6 out of 5201 genes, 0.1%	9 out of 15345 genes, 0.1%	1
ATP citrate synthase activity	4 out of 5201 genes, 0.1%	5 out of 15345 genes, 0.0%	1
glutamate dehydrogenase [NAD(P)+] activity	4 out of 5201 genes, 0.1%	5 out of 15345 genes, 0.0%	1
glycine dehydrogenase (decarboxylating) activity	4 out of 5201 genes, 0.1%	5 out of 15345 genes, 0.0%	1
ribose phosphate diphosphokinase activity	4 out of 5201 genes, 0.1%	5 out of 15345 genes, 0.0%	1
endochitinase activity	4 out of 5201 genes, 0.1%	5 out of 15345 genes, 0.0%	1
homocysteine S-methyltransferase activity	4 out of 5201 genes, 0.1%	5 out of 15345 genes, 0.0%	1
oxidoreductase activity, acting on the CH-NH2 group of donors, disulfide as acceptor	4 out of 5201 genes, 0.1%	5 out of 15345 genes, 0.0%	1
nucleoside triphosphate adenylate kinase activity	4 out of 5201 genes, 0.1%	5 out of 15345 genes, 0.0%	1
nicotinate transporter activity	4 out of 5201 genes, 0.1%	5 out of 15345 genes, 0.0%	1
N-methylnicotinate transporter activity	4 out of 5201 genes, 0.1%	5 out of 15345 genes, 0.0%	1
UDP-glucose 4-epimerase activity	5 out of 5201 genes, 0.1%	7 out of 15345 genes, 0.0%	1
geranyltranstransferase activity	5 out of 5201 genes, 0.1%	7 out of 15345 genes, 0.0%	1
glycerophosphodiester phosphodiesterase activity	5 out of 5201 genes, 0.1%	7 out of 15345 genes, 0.0%	1
urea transmembrane transporter activity	5 out of 5201 genes, 0.1%	7 out of 15345 genes, 0.0%	1
amide transmembrane transporter activity	5 out of 5201 genes, 0.1%	7 out of 15345 genes, 0.0%	1
galactinol-sucrose galactosyltransferase activity	5 out of 5201 genes, 0.1%	7 out of 15345 genes, 0.0%	1
carbohydrate transmembrane transporter activity	33 out of 5201 genes, 0.6%	76 out of 15345 genes, 0.5%	1
carbohydrate transporter activity	33 out of 5201 genes, 0.6%	76 out of 15345 genes, 0.5%	1
beta-amylase activity	9 out of 5201 genes, 0.2%	16 out of 15345 genes, 0.1%	1
lipoxygenase activity	9 out of 5201 genes, 0.2%	16 out of 15345 genes, 0.1%	1
hydrolase activity, hydrolyzing N-glycosyl compounds	9 out of 5201 genes, 0.2%	16 out of 15345 genes, 0.1%	1
oxidoreductase activity, acting on NADH or NADPH, oxygen as acceptor	9 out of 5201 genes, 0.2%	16 out of 15345 genes, 0.1%	1
2 iron, 2 sulfur cluster binding	14 out of 5201 genes, 0.3%	28 out of 15345 genes, 0.2%	1
lyase activity	144 out of 5201 genes, 2.8%	381 out of 15345 genes, 2.5%	1
monovalent inorganic cation transmembrane transporter activity	82 out of 5201 genes, 1.6%	209 out of 15345 genes, 1.4%	1
transmembrane signaling receptor activity	35 out of 5201 genes, 0.7%	82 out of 15345 genes, 0.5%	1
sugar:hydrogen symporter activity	25 out of 5201 genes, 0.5%	56 out of 15345 genes, 0.4%	1
cation:sugar symporter activity	25 out of 5201 genes, 0.5%	56 out of 15345 genes, 0.4%	1
solute:hydrogen symporter activity	25 out of 5201 genes, 0.5%	56 out of 15345 genes, 0.4%	1
L-ascorbate oxidase activity	8 out of 5201 genes, 0.2%	14 out of 15345 genes, 0.1%	1
monosaccharide transmembrane transporter activity	8 out of 5201 genes, 0.2%	14 out of 15345 genes, 0.1%	1
sugar-phosphatase activity	8 out of 5201 genes, 0.2%	14 out of 15345 genes, 0.1%	1
inorganic anion transmembrane transporter activity	36 out of 5201 genes, 0.7%	85 out of 15345 genes, 0.6%	1
phospholipase activity	26 out of 5201 genes, 0.5%	59 out of 15345 genes, 0.4%	1
hydrogen ion transporting ATP synthase activity, rotational mechanism	15 out of 5201 genes, 0.3%	31 out of 15345 genes, 0.2%	1
carboxypeptidase activity	29 out of 5201 genes, 0.6%	67 out of 15345 genes, 0.4%	1
drug transmembrane transporter activity	24 out of 5201 genes, 0.5%	54 out of 15345 genes, 0.4%	1
manganese ion binding	24 out of 5201 genes, 0.5%	54 out of 15345 genes, 0.4%	1
phenylalanine ammonia-lyase activity	7 out of 5201 genes, 0.1%	12 out of 15345 genes, 0.1%	1
serine-type peptidase activity	71 out of 5201 genes, 1.4%	181 out of 15345 genes, 1.2%	1
serine hydrolase activity	71 out of 5201 genes, 1.4%	181 out of 15345 genes, 1.2%	1
anion transmembrane transporter activity	53 out of 5201 genes, 1.0%	132 out of 15345 genes, 0.9%	1
organic acid:sodium symporter activity	6 out of 5201 genes, 0.1%	10 out of 15345 genes, 0.1%	1
xylan 1,4-beta-xylosidase activity	6 out of 5201 genes, 0.1%	10 out of 15345 genes, 0.1%	1
blue light photoreceptor activity	6 out of 5201 genes, 0.1%	10 out of 15345 genes, 0.1%	1
transcription regulatory region sequence-specific DNA binding	9 out of 5201 genes, 0.2%	17 out of 15345 genes, 0.1%	1
UDP-glucosyltransferase activity	72 out of 5201 genes, 1.4%	185 out of 15345 genes, 1.2%	1
alpha-glucosidase activity	11 out of 5201 genes, 0.2%	22 out of 15345 genes, 0.1%	1
enoyl-CoA hydratase activity	5 out of 5201 genes, 0.1%	8 out of 15345 genes, 0.1%	1
phosphatidylinositol phospholipase C activity	5 out of 5201 genes, 0.1%	8 out of 15345 genes, 0.1%	1
succinate-CoA ligase activity	5 out of 5201 genes, 0.1%	8 out of 15345 genes, 0.1%	1
succinate-CoA ligase (ADP-forming) activity	5 out of 5201 genes, 0.1%	8 out of 15345 genes, 0.1%	1
galactose transmembrane transporter activity	5 out of 5201 genes, 0.1%	8 out of 15345 genes, 0.1%	1
indole-3-acetic acid amido synthetase activity	5 out of 5201 genes, 0.1%	8 out of 15345 genes, 0.1%	1
abscisic aldehyde oxidase activity	5 out of 5201 genes, 0.1%	8 out of 15345 genes, 0.1%	1
benzaldehyde dehydrogenase (NAD+) activity	5 out of 5201 genes, 0.1%	8 out of 15345 genes, 0.1%	1
electron transporter, transferring electrons within the cyclic electron transport pathway of photosynthesis activity	5 out of 5201 genes, 0.1%	8 out of 15345 genes, 0.1%	1
borate transmembrane transporter activity	5 out of 5201 genes, 0.1%	8 out of 15345 genes, 0.1%	1
calmodulin binding	48 out of 5201 genes, 0.9%	120 out of 15345 genes, 0.8%	1
transferase activity, transferring acyl groups, acyl groups converted into alkyl on transfer	8 out of 5201 genes, 0.2%	15 out of 15345 genes, 0.1%	1
oxidoreductase activity, acting on the CH-CH group of donors	82 out of 5201 genes, 1.6%	214 out of 15345 genes, 1.4%	1
tubulin binding	26 out of 5201 genes, 0.5%	61 out of 15345 genes, 0.4%	1
oxidoreductase activity, acting on paired donors, with incorporation or reduction of molecular oxygen, 2-oxoglutarate as one donor, and incorporation of one atom each of oxygen into both donors	32 out of 5201 genes, 0.6%	77 out of 15345 genes, 0.5%	1
nucleic acid binding transcription factor activity	158 out of 5201 genes, 3.0%	428 out of 15345 genes, 2.8%	1
sequence-specific DNA binding transcription factor activity	158 out of 5201 genes, 3.0%	428 out of 15345 genes, 2.8%	1
auxin transmembrane transporter activity	14 out of 5201 genes, 0.3%	30 out of 15345 genes, 0.2%	1
glucan endo-1,3-beta-D-glucosidase activity	10 out of 5201 genes, 0.2%	20 out of 15345 genes, 0.1%	1
drug transporter activity	24 out of 5201 genes, 0.5%	56 out of 15345 genes, 0.4%	1
plastid sigma factor activity	4 out of 5201 genes, 0.1%	6 out of 15345 genes, 0.0%	1
NAD+ ADP-ribosyltransferase activity	4 out of 5201 genes, 0.1%	6 out of 15345 genes, 0.0%	1
copper-exporting ATPase activity	4 out of 5201 genes, 0.1%	6 out of 15345 genes, 0.0%	1
mannose-6-phosphate isomerase activity	4 out of 5201 genes, 0.1%	6 out of 15345 genes, 0.0%	1
tryptophan synthase activity	4 out of 5201 genes, 0.1%	6 out of 15345 genes, 0.0%	1
nucleoside transmembrane transporter activity	4 out of 5201 genes, 0.1%	6 out of 15345 genes, 0.0%	1
cellulase activity	4 out of 5201 genes, 0.1%	6 out of 15345 genes, 0.0%	1
histidine phosphotransfer kinase activity	4 out of 5201 genes, 0.1%	6 out of 15345 genes, 0.0%	1
CoA hydrolase activity	4 out of 5201 genes, 0.1%	6 out of 15345 genes, 0.0%	1
CDP-alcohol phosphatidyltransferase activity	4 out of 5201 genes, 0.1%	6 out of 15345 genes, 0.0%	1
mannan synthase activity	4 out of 5201 genes, 0.1%	6 out of 15345 genes, 0.0%	1
transferase activity, transferring alkyl or aryl (other than methyl) groups	52 out of 5201 genes, 1.0%	132 out of 15345 genes, 0.9%	1
pattern binding	22 out of 5201 genes, 0.4%	51 out of 15345 genes, 0.3%	1
polysaccharide binding	22 out of 5201 genes, 0.4%	51 out of 15345 genes, 0.3%	1
enzyme inhibitor activity	25 out of 5201 genes, 0.5%	59 out of 15345 genes, 0.4%	1
dicarboxylic acid transmembrane transporter activity	7 out of 5201 genes, 0.1%	13 out of 15345 genes, 0.1%	1
O-acetyltransferase activity	7 out of 5201 genes, 0.1%	13 out of 15345 genes, 0.1%	1
cobalt ion binding	29 out of 5201 genes, 0.6%	70 out of 15345 genes, 0.5%	1
sterol 24-C-methyltransferase activity	2 out of 5201 genes, 0.0%	2 out of 15345 genes, 0.0%	1
CDP-diacylglycerol-serine O-phosphatidyltransferase activity	2 out of 5201 genes, 0.0%	2 out of 15345 genes, 0.0%	1
adenosine kinase activity	2 out of 5201 genes, 0.0%	2 out of 15345 genes, 0.0%	1
acetyl-CoA:L-glutamate N-acetyltransferase activity	2 out of 5201 genes, 0.0%	2 out of 15345 genes, 0.0%	1
aromatic-L-amino-acid decarboxylase activity	2 out of 5201 genes, 0.0%	2 out of 15345 genes, 0.0%	1
cytidylate kinase activity	2 out of 5201 genes, 0.0%	2 out of 15345 genes, 0.0%	1
4-alpha-glucanotransferase activity	2 out of 5201 genes, 0.0%	2 out of 15345 genes, 0.0%	1
epoxide hydrolase activity	2 out of 5201 genes, 0.0%	2 out of 15345 genes, 0.0%	1
ferroxidase activity	2 out of 5201 genes, 0.0%	2 out of 15345 genes, 0.0%	1
glutamate dehydrogenase (NAD+) activity	2 out of 5201 genes, 0.0%	2 out of 15345 genes, 0.0%	1
guanylate kinase activity	2 out of 5201 genes, 0.0%	2 out of 15345 genes, 0.0%	1
histidine decarboxylase activity	2 out of 5201 genes, 0.0%	2 out of 15345 genes, 0.0%	1
alpha-N-acetylglucosaminidase activity	2 out of 5201 genes, 0.0%	2 out of 15345 genes, 0.0%	1
AMP-activated protein kinase activity	2 out of 5201 genes, 0.0%	2 out of 15345 genes, 0.0%	1
transmembrane receptor protein tyrosine kinase activity	2 out of 5201 genes, 0.0%	2 out of 15345 genes, 0.0%	1
thiamine diphosphokinase activity	2 out of 5201 genes, 0.0%	2 out of 15345 genes, 0.0%	1
tyrosine decarboxylase activity	2 out of 5201 genes, 0.0%	2 out of 15345 genes, 0.0%	1
histamine receptor activity	2 out of 5201 genes, 0.0%	2 out of 15345 genes, 0.0%	1
structural constituent of cell wall	2 out of 5201 genes, 0.0%	2 out of 15345 genes, 0.0%	1
hydrogen:glucose symporter activity	2 out of 5201 genes, 0.0%	2 out of 15345 genes, 0.0%	1
high-affinity hydrogen:glucose symporter activity	2 out of 5201 genes, 0.0%	2 out of 15345 genes, 0.0%	1
myo-inositol:hydrogen symporter activity	2 out of 5201 genes, 0.0%	2 out of 15345 genes, 0.0%	1
G-protein coupled amine receptor activity	2 out of 5201 genes, 0.0%	2 out of 15345 genes, 0.0%	1
sterol 14-demethylase activity	2 out of 5201 genes, 0.0%	2 out of 15345 genes, 0.0%	1
low affinity phosphate transmembrane transporter activity	2 out of 5201 genes, 0.0%	2 out of 15345 genes, 0.0%	1
hexose:hydrogen symporter activity	2 out of 5201 genes, 0.0%	2 out of 15345 genes, 0.0%	1
proton motive force dependent protein transmembrane transporter activity	2 out of 5201 genes, 0.0%	2 out of 15345 genes, 0.0%	1
oxygen evolving activity	2 out of 5201 genes, 0.0%	2 out of 15345 genes, 0.0%	1
chlorophyll catabolite transmembrane transporter activity	2 out of 5201 genes, 0.0%	2 out of 15345 genes, 0.0%	1
heteropolysaccharide binding	2 out of 5201 genes, 0.0%	2 out of 15345 genes, 0.0%	1
glutathione S-conjugate-exporting ATPase activity	2 out of 5201 genes, 0.0%	2 out of 15345 genes, 0.0%	1
oxidoreductase activity, oxidizing metal ions, oxygen as acceptor	2 out of 5201 genes, 0.0%	2 out of 15345 genes, 0.0%	1
carboxyl- or carbamoyltransferase activity	2 out of 5201 genes, 0.0%	2 out of 15345 genes, 0.0%	1
quercetin 3-O-methyltransferase activity	2 out of 5201 genes, 0.0%	2 out of 15345 genes, 0.0%	1
phosphatidylcholine binding	2 out of 5201 genes, 0.0%	2 out of 15345 genes, 0.0%	1
hexitol dehydrogenase activity	2 out of 5201 genes, 0.0%	2 out of 15345 genes, 0.0%	1
myricetin 3'-O-methyltransferase activity	2 out of 5201 genes, 0.0%	2 out of 15345 genes, 0.0%	1
chlorophyll(ide) b reductase activity	2 out of 5201 genes, 0.0%	2 out of 15345 genes, 0.0%	1
amine binding	2 out of 5201 genes, 0.0%	2 out of 15345 genes, 0.0%	1
electron transporter, transferring electrons within the noncyclic electron transport pathway of photosynthesis activity	2 out of 5201 genes, 0.0%	2 out of 15345 genes, 0.0%	1
uridine nucleosidase activity	2 out of 5201 genes, 0.0%	2 out of 15345 genes, 0.0%	1
mannitol dehydrogenase activity	2 out of 5201 genes, 0.0%	2 out of 15345 genes, 0.0%	1
violaxanthin de-epoxidase activity	2 out of 5201 genes, 0.0%	2 out of 15345 genes, 0.0%	1
glyceraldehyde-3-phosphate dehydrogenase (NADP+) (phosphorylating) activity	2 out of 5201 genes, 0.0%	2 out of 15345 genes, 0.0%	1
thiohydroximate beta-D-glucosyltransferase activity	2 out of 5201 genes, 0.0%	2 out of 15345 genes, 0.0%	1
ribosylpyrimidine nucleosidase activity	2 out of 5201 genes, 0.0%	2 out of 15345 genes, 0.0%	1
sedoheptulose-bisphosphatase activity	2 out of 5201 genes, 0.0%	2 out of 15345 genes, 0.0%	1
UDP-glucuronate 5'-epimerase activity	2 out of 5201 genes, 0.0%	2 out of 15345 genes, 0.0%	1
quaternary ammonium group binding	2 out of 5201 genes, 0.0%	2 out of 15345 genes, 0.0%	1
sphingolipid delta-8 desaturase activity	2 out of 5201 genes, 0.0%	2 out of 15345 genes, 0.0%	1
indole-3-butyrate beta-glucosyltransferase activity	2 out of 5201 genes, 0.0%	2 out of 15345 genes, 0.0%	1
salicylic acid glucosyltransferase (ester-forming) activity	2 out of 5201 genes, 0.0%	2 out of 15345 genes, 0.0%	1
salicylic acid glucosyltransferase (glucoside-forming) activity	2 out of 5201 genes, 0.0%	2 out of 15345 genes, 0.0%	1
benzoic acid glucosyltransferase activity	2 out of 5201 genes, 0.0%	2 out of 15345 genes, 0.0%	1
glutathione S-conjugate-transporting ATPase activity	2 out of 5201 genes, 0.0%	2 out of 15345 genes, 0.0%	1
UDP-glucose:4-aminobenzoate acylglucosyltransferase activity	2 out of 5201 genes, 0.0%	2 out of 15345 genes, 0.0%	1
minus-end-directed microtubule motor activity	3 out of 5201 genes, 0.1%	4 out of 15345 genes, 0.0%	1
FMN reductase activity	3 out of 5201 genes, 0.1%	4 out of 15345 genes, 0.0%	1
phosphatidylcholine 1-acylhydrolase activity	3 out of 5201 genes, 0.1%	4 out of 15345 genes, 0.0%	1
cytokinin receptor activity	3 out of 5201 genes, 0.1%	4 out of 15345 genes, 0.0%	1
sodium:dicarboxylate symporter activity	3 out of 5201 genes, 0.1%	4 out of 15345 genes, 0.0%	1
geranylgeranyl reductase activity	3 out of 5201 genes, 0.1%	4 out of 15345 genes, 0.0%	1
acyl-CoA hydrolase activity	3 out of 5201 genes, 0.1%	4 out of 15345 genes, 0.0%	1
xyloglucan endotransglucosylase activity	3 out of 5201 genes, 0.1%	4 out of 15345 genes, 0.0%	1
sulfate transmembrane transporter activity	9 out of 5201 genes, 0.2%	18 out of 15345 genes, 0.1%	1
receptor serine/threonine kinase binding	11 out of 5201 genes, 0.2%	23 out of 15345 genes, 0.1%	1
lipase activity	49 out of 5201 genes, 0.9%	125 out of 15345 genes, 0.8%	1
inorganic cation transmembrane transporter activity	120 out of 5201 genes, 2.3%	324 out of 15345 genes, 2.1%	1
oxidoreductase activity, acting on the aldehyde or oxo group of donors, NAD or NADP as acceptor	35 out of 5201 genes, 0.7%	87 out of 15345 genes, 0.6%	1
signaling receptor activity	47 out of 5201 genes, 0.9%	120 out of 15345 genes, 0.8%	1
core RNA polymerase binding transcription factor activity	6 out of 5201 genes, 0.1%	11 out of 15345 genes, 0.1%	1
core DNA-dependent RNA polymerase binding promoter specificity activity	6 out of 5201 genes, 0.1%	11 out of 15345 genes, 0.1%	1
photoreceptor activity	6 out of 5201 genes, 0.1%	11 out of 15345 genes, 0.1%	1
sigma factor activity	6 out of 5201 genes, 0.1%	11 out of 15345 genes, 0.1%	1
molybdopterin cofactor binding	6 out of 5201 genes, 0.1%	11 out of 15345 genes, 0.1%	1
glucuronoxylan glucuronosyltransferase activity	6 out of 5201 genes, 0.1%	11 out of 15345 genes, 0.1%	1
adenyl ribonucleotide binding	874 out of 5201 genes, 16.8%	2506 out of 15345 genes, 16.3%	1
amylase activity	12 out of 5201 genes, 0.2%	26 out of 15345 genes, 0.2%	1
racemase and epimerase activity	17 out of 5201 genes, 0.3%	39 out of 15345 genes, 0.3%	1
microtubule binding	23 out of 5201 genes, 0.4%	55 out of 15345 genes, 0.4%	1
copper ion binding	104 out of 5201 genes, 2.0%	280 out of 15345 genes, 1.8%	1
carboxylic ester hydrolase activity	68 out of 5201 genes, 1.3%	179 out of 15345 genes, 1.2%	1
oxidoreductase activity, acting on the CH-NH2 group of donors	15 out of 5201 genes, 0.3%	34 out of 15345 genes, 0.2%	1
adenyl nucleotide binding	875 out of 5201 genes, 16.8%	2513 out of 15345 genes, 16.4%	1
receptor binding	13 out of 5201 genes, 0.2%	29 out of 15345 genes, 0.2%	1
cation transmembrane transporter activity	160 out of 5201 genes, 3.1%	441 out of 15345 genes, 2.9%	1
aldehyde oxidase activity	5 out of 5201 genes, 0.1%	9 out of 15345 genes, 0.1%	1
chitin binding	5 out of 5201 genes, 0.1%	9 out of 15345 genes, 0.1%	1
dTDP-glucose 4,6-dehydratase activity	5 out of 5201 genes, 0.1%	9 out of 15345 genes, 0.1%	1
potassium:sodium symporter activity	5 out of 5201 genes, 0.1%	9 out of 15345 genes, 0.1%	1
oxidoreductase activity, acting on the CH-NH2 group of donors, NAD or NADP as acceptor	5 out of 5201 genes, 0.1%	9 out of 15345 genes, 0.1%	1
aryl-aldehyde oxidase activity	5 out of 5201 genes, 0.1%	9 out of 15345 genes, 0.1%	1
potassium ion symporter activity	5 out of 5201 genes, 0.1%	9 out of 15345 genes, 0.1%	1
alpha-N-arabinofuranosidase activity	5 out of 5201 genes, 0.1%	9 out of 15345 genes, 0.1%	1
indole-3-acetaldehyde oxidase activity	5 out of 5201 genes, 0.1%	9 out of 15345 genes, 0.1%	1
FAD binding	5 out of 5201 genes, 0.1%	9 out of 15345 genes, 0.1%	1
carbohydrate derivative binding	5 out of 5201 genes, 0.1%	9 out of 15345 genes, 0.1%	1
amine transmembrane transporter activity	11 out of 5201 genes, 0.2%	24 out of 15345 genes, 0.2%	1
active transmembrane transporter activity	195 out of 5201 genes, 3.7%	542 out of 15345 genes, 3.5%	1
peptide receptor activity	7 out of 5201 genes, 0.1%	14 out of 15345 genes, 0.1%	1
secondary active sulfate transmembrane transporter activity	7 out of 5201 genes, 0.1%	14 out of 15345 genes, 0.1%	1
ammonia-lyase activity	7 out of 5201 genes, 0.1%	14 out of 15345 genes, 0.1%	1
quercetin 4'-O-glucosyltransferase activity	7 out of 5201 genes, 0.1%	14 out of 15345 genes, 0.1%	1
phosphoric diester hydrolase activity	27 out of 5201 genes, 0.5%	67 out of 15345 genes, 0.4%	1
hydrolase activity	1169 out of 5201 genes, 22.5%	3380 out of 15345 genes, 22.0%	1
protein tyrosine kinase activity	77 out of 5201 genes, 1.5%	207 out of 15345 genes, 1.3%	1
transmembrane receptor protein serine/threonine kinase activity	10 out of 5201 genes, 0.2%	22 out of 15345 genes, 0.1%	1
CoA-ligase activity	10 out of 5201 genes, 0.2%	22 out of 15345 genes, 0.1%	1
acid-thiol ligase activity	10 out of 5201 genes, 0.2%	22 out of 15345 genes, 0.1%	1
anthranilate synthase activity	4 out of 5201 genes, 0.1%	7 out of 15345 genes, 0.0%	1
L-glutamate transmembrane transporter activity	4 out of 5201 genes, 0.1%	7 out of 15345 genes, 0.0%	1
ATP:ADP antiporter activity	4 out of 5201 genes, 0.1%	7 out of 15345 genes, 0.0%	1
12-oxophytodienoate reductase activity	4 out of 5201 genes, 0.1%	7 out of 15345 genes, 0.0%	1
carbon-oxygen lyase activity, acting on polysaccharides	4 out of 5201 genes, 0.1%	7 out of 15345 genes, 0.0%	1
beta-1,4-mannosyltransferase activity	4 out of 5201 genes, 0.1%	7 out of 15345 genes, 0.0%	1
L-malate dehydrogenase activity	4 out of 5201 genes, 0.1%	7 out of 15345 genes, 0.0%	1
pectate lyase activity	4 out of 5201 genes, 0.1%	7 out of 15345 genes, 0.0%	1
levanase activity	4 out of 5201 genes, 0.1%	7 out of 15345 genes, 0.0%	1
UDP-glucuronate 4-epimerase activity	4 out of 5201 genes, 0.1%	7 out of 15345 genes, 0.0%	1
inulinase activity	4 out of 5201 genes, 0.1%	7 out of 15345 genes, 0.0%	1
nutrient reservoir activity	13 out of 5201 genes, 0.2%	30 out of 15345 genes, 0.2%	1
malate dehydrogenase activity	8 out of 5201 genes, 0.2%	17 out of 15345 genes, 0.1%	1
intramolecular oxidoreductase activity, interconverting aldoses and ketoses	8 out of 5201 genes, 0.2%	17 out of 15345 genes, 0.1%	1
DNA binding	465 out of 5201 genes, 8.9%	1327 out of 15345 genes, 8.6%	1
carbonate dehydratase activity	6 out of 5201 genes, 0.1%	12 out of 15345 genes, 0.1%	1
arsenite transmembrane transporter activity	6 out of 5201 genes, 0.1%	12 out of 15345 genes, 0.1%	1
L-amino acid transmembrane transporter activity	6 out of 5201 genes, 0.1%	12 out of 15345 genes, 0.1%	1
hydrogen ion transmembrane transporter activity	48 out of 5201 genes, 0.9%	127 out of 15345 genes, 0.8%	1
sequence-specific DNA binding	90 out of 5201 genes, 1.7%	246 out of 15345 genes, 1.6%	1
oxygen binding	9 out of 5201 genes, 0.2%	20 out of 15345 genes, 0.1%	1
triglyceride lipase activity	22 out of 5201 genes, 0.4%	55 out of 15345 genes, 0.4%	1
endopeptidase activity	110 out of 5201 genes, 2.1%	304 out of 15345 genes, 2.0%	1
transferase activity, transferring acyl groups other than amino-acyl groups	103 out of 5201 genes, 2.0%	284 out of 15345 genes, 1.9%	1
quercetin 7-O-glucosyltransferase activity	7 out of 5201 genes, 0.1%	15 out of 15345 genes, 0.1%	1
trans-hexaprenyltranstransferase activity	3 out of 5201 genes, 0.1%	5 out of 15345 genes, 0.0%	1
1-phosphatidylinositol-3-phosphate 5-kinase activity	3 out of 5201 genes, 0.1%	5 out of 15345 genes, 0.0%	1
1,4-alpha-glucan branching enzyme activity	3 out of 5201 genes, 0.1%	5 out of 15345 genes, 0.0%	1
asparaginase activity	3 out of 5201 genes, 0.1%	5 out of 15345 genes, 0.0%	1
NAD(P)H oxidase activity	3 out of 5201 genes, 0.1%	5 out of 15345 genes, 0.0%	1
lipoate-protein ligase activity	3 out of 5201 genes, 0.1%	5 out of 15345 genes, 0.0%	1
ribulose-bisphosphate carboxylase activity	3 out of 5201 genes, 0.1%	5 out of 15345 genes, 0.0%	1
lipoate synthase activity	3 out of 5201 genes, 0.1%	5 out of 15345 genes, 0.0%	1
cytokinin dehydrogenase activity	3 out of 5201 genes, 0.1%	5 out of 15345 genes, 0.0%	1
electron transporter, transferring electrons within CoQH2-cytochrome c reductase complex activity	3 out of 5201 genes, 0.1%	5 out of 15345 genes, 0.0%	1
gibberellin 2-beta-dioxygenase activity	3 out of 5201 genes, 0.1%	5 out of 15345 genes, 0.0%	1
sucrose 1F-fructosyltransferase activity	3 out of 5201 genes, 0.1%	5 out of 15345 genes, 0.0%	1
trans-octaprenyltranstransferase activity	3 out of 5201 genes, 0.1%	5 out of 15345 genes, 0.0%	1
fructosyltransferase activity	3 out of 5201 genes, 0.1%	5 out of 15345 genes, 0.0%	1
fructan beta-fructosidase activity	3 out of 5201 genes, 0.1%	5 out of 15345 genes, 0.0%	1
C-19 gibberellin 2-beta-dioxygenase activity	3 out of 5201 genes, 0.1%	5 out of 15345 genes, 0.0%	1
zeaxanthin epoxidase activity	3 out of 5201 genes, 0.1%	5 out of 15345 genes, 0.0%	1
antheraxanthin epoxidase activity	3 out of 5201 genes, 0.1%	5 out of 15345 genes, 0.0%	1
ribonucleotide binding	957 out of 5201 genes, 18.4%	2771 out of 15345 genes, 18.1%	1
purine ribonucleotide binding	957 out of 5201 genes, 18.4%	2771 out of 15345 genes, 18.1%	1
efflux transmembrane transporter activity	13 out of 5201 genes, 0.2%	31 out of 15345 genes, 0.2%	1
oxidoreductase activity, acting on paired donors, with oxidation of a pair of donors resulting in the reduction of molecular oxygen to two molecules of water	10 out of 5201 genes, 0.2%	23 out of 15345 genes, 0.1%	1
cytochrome-c oxidase activity	5 out of 5201 genes, 0.1%	10 out of 15345 genes, 0.1%	1
peptide-methionine (S)-S-oxide reductase activity	5 out of 5201 genes, 0.1%	10 out of 15345 genes, 0.1%	1
heme-copper terminal oxidase activity	5 out of 5201 genes, 0.1%	10 out of 15345 genes, 0.1%	1
oxidoreductase activity, acting on a heme group of donors	5 out of 5201 genes, 0.1%	10 out of 15345 genes, 0.1%	1
oxidoreductase activity, acting on a heme group of donors, oxygen as acceptor	5 out of 5201 genes, 0.1%	10 out of 15345 genes, 0.1%	1
starch binding	5 out of 5201 genes, 0.1%	10 out of 15345 genes, 0.1%	1
MAP kinase kinase kinase activity	17 out of 5201 genes, 0.3%	42 out of 15345 genes, 0.3%	1
potassium ion transmembrane transporter activity	30 out of 5201 genes, 0.6%	78 out of 15345 genes, 0.5%	1
FMN binding	18 out of 5201 genes, 0.3%	45 out of 15345 genes, 0.3%	1
receptor activity	48 out of 5201 genes, 0.9%	129 out of 15345 genes, 0.8%	1
aldehyde dehydrogenase (NAD) activity	8 out of 5201 genes, 0.2%	18 out of 15345 genes, 0.1%	1
purine nucleotide binding	959 out of 5201 genes, 18.4%	2781 out of 15345 genes, 18.1%	1
ATP binding	843 out of 5201 genes, 16.2%	2442 out of 15345 genes, 15.9%	1
macrolide binding	6 out of 5201 genes, 0.1%	13 out of 15345 genes, 0.1%	1
FK506 binding	6 out of 5201 genes, 0.1%	13 out of 15345 genes, 0.1%	1
RNA polymerase II carboxy-terminal domain kinase activity	6 out of 5201 genes, 0.1%	13 out of 15345 genes, 0.1%	1
1-aminocyclopropane-1-carboxylate synthase activity	6 out of 5201 genes, 0.1%	13 out of 15345 genes, 0.1%	1
ion transmembrane transporter activity	212 out of 5201 genes, 4.1%	602 out of 15345 genes, 3.9%	1
ADP binding	25 out of 5201 genes, 0.5%	65 out of 15345 genes, 0.4%	1
DNA primase activity	2 out of 5201 genes, 0.0%	3 out of 15345 genes, 0.0%	1
coproporphyrinogen oxidase activity	2 out of 5201 genes, 0.0%	3 out of 15345 genes, 0.0%	1
fatty-acyl-CoA synthase activity	2 out of 5201 genes, 0.0%	3 out of 15345 genes, 0.0%	1
phosphoglycerate kinase activity	2 out of 5201 genes, 0.0%	3 out of 15345 genes, 0.0%	1
spermidine synthase activity	2 out of 5201 genes, 0.0%	3 out of 15345 genes, 0.0%	1
succinate-semialdehyde dehydrogenase (NAD+) activity	2 out of 5201 genes, 0.0%	3 out of 15345 genes, 0.0%	1
Rho GTPase activator activity	2 out of 5201 genes, 0.0%	3 out of 15345 genes, 0.0%	1
maltose transmembrane transporter activity	2 out of 5201 genes, 0.0%	3 out of 15345 genes, 0.0%	1
inorganic anion exchanger activity	2 out of 5201 genes, 0.0%	3 out of 15345 genes, 0.0%	1
methylammonium transmembrane transporter activity	2 out of 5201 genes, 0.0%	3 out of 15345 genes, 0.0%	1
ADP transmembrane transporter activity	2 out of 5201 genes, 0.0%	3 out of 15345 genes, 0.0%	1
enoyl-[acyl-carrier-protein] reductase activity	2 out of 5201 genes, 0.0%	3 out of 15345 genes, 0.0%	1
geranylgeranyl-diphosphate geranylgeranyltransferase activity	2 out of 5201 genes, 0.0%	3 out of 15345 genes, 0.0%	1
racemase and epimerase activity, acting on amino acids and derivatives	2 out of 5201 genes, 0.0%	3 out of 15345 genes, 0.0%	1
endoribonuclease activity, producing 3'-phosphomonoesters	2 out of 5201 genes, 0.0%	3 out of 15345 genes, 0.0%	1
endonuclease activity, active with either ribo- or deoxyribonucleic acids and producing 3'-phosphomonoesters	2 out of 5201 genes, 0.0%	3 out of 15345 genes, 0.0%	1
ADP-sugar diphosphatase activity	2 out of 5201 genes, 0.0%	3 out of 15345 genes, 0.0%	1
glyoxylate reductase (NADP) activity	2 out of 5201 genes, 0.0%	3 out of 15345 genes, 0.0%	1
[ribulose-bisphosphate carboxylase]-lysine N-methyltransferase activity	2 out of 5201 genes, 0.0%	3 out of 15345 genes, 0.0%	1
GTPase activating protein binding	2 out of 5201 genes, 0.0%	3 out of 15345 genes, 0.0%	1
nicotianamine aminotransferase activity	2 out of 5201 genes, 0.0%	3 out of 15345 genes, 0.0%	1
ribonuclease T2 activity	2 out of 5201 genes, 0.0%	3 out of 15345 genes, 0.0%	1
histone serine kinase activity	2 out of 5201 genes, 0.0%	3 out of 15345 genes, 0.0%	1
histone kinase activity (H3-S10 specific)	2 out of 5201 genes, 0.0%	3 out of 15345 genes, 0.0%	1
omega-3 fatty acid desaturase activity	2 out of 5201 genes, 0.0%	3 out of 15345 genes, 0.0%	1
peptide deformylase activity	2 out of 5201 genes, 0.0%	3 out of 15345 genes, 0.0%	1
ferulate 5-hydroxylase activity	2 out of 5201 genes, 0.0%	3 out of 15345 genes, 0.0%	1
1,2-diacylglycerol 3-beta-galactosyltransferase activity	2 out of 5201 genes, 0.0%	3 out of 15345 genes, 0.0%	1
malate dehydrogenase (NADP+) activity	2 out of 5201 genes, 0.0%	3 out of 15345 genes, 0.0%	1
carotenoid isomerase activity	2 out of 5201 genes, 0.0%	3 out of 15345 genes, 0.0%	1
chlorophyllase activity	2 out of 5201 genes, 0.0%	3 out of 15345 genes, 0.0%	1
pyruvate, phosphate dikinase activity	2 out of 5201 genes, 0.0%	3 out of 15345 genes, 0.0%	1
ammonia transmembrane transporter activity	2 out of 5201 genes, 0.0%	3 out of 15345 genes, 0.0%	1
arabinosyltransferase activity	2 out of 5201 genes, 0.0%	3 out of 15345 genes, 0.0%	1
ADP-ribose pyrophosphohydrolase activity	2 out of 5201 genes, 0.0%	3 out of 15345 genes, 0.0%	1
jasmonate-amino synthetase activity	2 out of 5201 genes, 0.0%	3 out of 15345 genes, 0.0%	1
borate uptake transmembrane transporter activity	2 out of 5201 genes, 0.0%	3 out of 15345 genes, 0.0%	1
borate efflux transmembrane transporter activity	2 out of 5201 genes, 0.0%	3 out of 15345 genes, 0.0%	1
GTP cyclohydrolase activity	4 out of 5201 genes, 0.1%	8 out of 15345 genes, 0.1%	1
sialyltransferase activity	4 out of 5201 genes, 0.1%	8 out of 15345 genes, 0.1%	1
folic acid transporter activity	4 out of 5201 genes, 0.1%	8 out of 15345 genes, 0.1%	1
magnesium chelatase activity	4 out of 5201 genes, 0.1%	8 out of 15345 genes, 0.1%	1
dihydrolipoyllysine-residue (2-methylpropanoyl)transferase activity	4 out of 5201 genes, 0.1%	8 out of 15345 genes, 0.1%	1
ligase activity, forming nitrogen-metal bonds	4 out of 5201 genes, 0.1%	8 out of 15345 genes, 0.1%	1
ligase activity, forming nitrogen-metal bonds, forming coordination complexes	4 out of 5201 genes, 0.1%	8 out of 15345 genes, 0.1%	1
methyl indole-3-acetate esterase activity	4 out of 5201 genes, 0.1%	8 out of 15345 genes, 0.1%	1
auxin efflux transmembrane transporter activity	10 out of 5201 genes, 0.2%	24 out of 15345 genes, 0.2%	1
racemase and epimerase activity, acting on carbohydrates and derivatives	14 out of 5201 genes, 0.3%	35 out of 15345 genes, 0.2%	1
xenobiotic-transporting ATPase activity	7 out of 5201 genes, 0.1%	16 out of 15345 genes, 0.1%	1
steroid dehydrogenase activity	7 out of 5201 genes, 0.1%	16 out of 15345 genes, 0.1%	1
aldehyde-lyase activity	7 out of 5201 genes, 0.1%	16 out of 15345 genes, 0.1%	1
xenobiotic transporter activity	7 out of 5201 genes, 0.1%	16 out of 15345 genes, 0.1%	1
quercetin 3-O-glucosyltransferase activity	7 out of 5201 genes, 0.1%	16 out of 15345 genes, 0.1%	1
exopeptidase activity	42 out of 5201 genes, 0.8%	114 out of 15345 genes, 0.7%	1
antiporter activity	36 out of 5201 genes, 0.7%	97 out of 15345 genes, 0.6%	1
phosphatidylinositol phosphate kinase activity	11 out of 5201 genes, 0.2%	27 out of 15345 genes, 0.2%	1
protein binding transcription factor activity	20 out of 5201 genes, 0.4%	52 out of 15345 genes, 0.3%	1
coenzyme binding	134 out of 5201 genes, 2.6%	379 out of 15345 genes, 2.5%	1
UDP-glycosyltransferase activity	118 out of 5201 genes, 2.3%	333 out of 15345 genes, 2.2%	1
chitinase activity	8 out of 5201 genes, 0.2%	19 out of 15345 genes, 0.1%	1
alpha-mannosidase activity	5 out of 5201 genes, 0.1%	11 out of 15345 genes, 0.1%	1
glucose-1-phosphate adenylyltransferase activity	5 out of 5201 genes, 0.1%	11 out of 15345 genes, 0.1%	1
cinnamoyl-CoA reductase activity	5 out of 5201 genes, 0.1%	11 out of 15345 genes, 0.1%	1
oxidoreductase activity, acting on the aldehyde or oxo group of donors, oxygen as acceptor	5 out of 5201 genes, 0.1%	11 out of 15345 genes, 0.1%	1
oxidoreductase activity, acting on iron-sulfur proteins as donors	5 out of 5201 genes, 0.1%	11 out of 15345 genes, 0.1%	1
vitamin transporter activity	5 out of 5201 genes, 0.1%	11 out of 15345 genes, 0.1%	1
substrate-specific transporter activity	315 out of 5201 genes, 6.1%	907 out of 15345 genes, 5.9%	1
carbon-sulfur lyase activity	13 out of 5201 genes, 0.2%	33 out of 15345 genes, 0.2%	1
hydro-lyase activity	30 out of 5201 genes, 0.6%	81 out of 15345 genes, 0.5%	1
voltage-gated anion channel activity	9 out of 5201 genes, 0.2%	22 out of 15345 genes, 0.1%	1
carboxylesterase activity	19 out of 5201 genes, 0.4%	50 out of 15345 genes, 0.3%	1
mannosidase activity	6 out of 5201 genes, 0.1%	14 out of 15345 genes, 0.1%	1
iron-sulfur cluster binding	41 out of 5201 genes, 0.8%	113 out of 15345 genes, 0.7%	1
metal cluster binding	41 out of 5201 genes, 0.8%	113 out of 15345 genes, 0.7%	1
GTP cyclohydrolase II activity	3 out of 5201 genes, 0.1%	6 out of 15345 genes, 0.0%	1
NADPH dehydrogenase activity	3 out of 5201 genes, 0.1%	6 out of 15345 genes, 0.0%	1
asparagine synthase (glutamine-hydrolyzing) activity	3 out of 5201 genes, 0.1%	6 out of 15345 genes, 0.0%	1
branched-chain-amino-acid transaminase activity	3 out of 5201 genes, 0.1%	6 out of 15345 genes, 0.0%	1
diacylglycerol O-acyltransferase activity	3 out of 5201 genes, 0.1%	6 out of 15345 genes, 0.0%	1
guanylate cyclase activity	3 out of 5201 genes, 0.1%	6 out of 15345 genes, 0.0%	1
phospholipase A2 activity	3 out of 5201 genes, 0.1%	6 out of 15345 genes, 0.0%	1
ribonucleoside-diphosphate reductase activity, thioredoxin disulfide as acceptor	3 out of 5201 genes, 0.1%	6 out of 15345 genes, 0.0%	1
bile acid:sodium symporter activity	3 out of 5201 genes, 0.1%	6 out of 15345 genes, 0.0%	1
ammonium transmembrane transporter activity	3 out of 5201 genes, 0.1%	6 out of 15345 genes, 0.0%	1
3,4-dihydroxy-2-butanone-4-phosphate synthase activity	3 out of 5201 genes, 0.1%	6 out of 15345 genes, 0.0%	1
DNA-3-methyladenine glycosylase activity	3 out of 5201 genes, 0.1%	6 out of 15345 genes, 0.0%	1
dTDP-4-dehydrorhamnose reductase activity	3 out of 5201 genes, 0.1%	6 out of 15345 genes, 0.0%	1
starch synthase activity	3 out of 5201 genes, 0.1%	6 out of 15345 genes, 0.0%	1
zeaxanthin epoxidase [overall] activity	3 out of 5201 genes, 0.1%	6 out of 15345 genes, 0.0%	1
UDP-L-rhamnose synthase activity	3 out of 5201 genes, 0.1%	6 out of 15345 genes, 0.0%	1
abscisic acid binding	3 out of 5201 genes, 0.1%	6 out of 15345 genes, 0.0%	1
organic cation transmembrane transporter activity	3 out of 5201 genes, 0.1%	6 out of 15345 genes, 0.0%	1
bile acid transmembrane transporter activity	3 out of 5201 genes, 0.1%	6 out of 15345 genes, 0.0%	1
oxidoreductase activity, acting on paired donors, with incorporation or reduction of molecular oxygen, reduced flavin or flavoprotein as one donor, and incorporation of one atom of oxygen	3 out of 5201 genes, 0.1%	6 out of 15345 genes, 0.0%	1
oxidoreductase activity, acting on CH or CH2 groups, disulfide as acceptor	3 out of 5201 genes, 0.1%	6 out of 15345 genes, 0.0%	1
6-phosphogluconolactonase activity	3 out of 5201 genes, 0.1%	6 out of 15345 genes, 0.0%	1
isoprenoid binding	3 out of 5201 genes, 0.1%	6 out of 15345 genes, 0.0%	1
DNA-3-methylbase glycosylase activity	3 out of 5201 genes, 0.1%	6 out of 15345 genes, 0.0%	1
cadmium ion binding	3 out of 5201 genes, 0.1%	6 out of 15345 genes, 0.0%	1
inositol 3-alpha-galactosyltransferase activity	3 out of 5201 genes, 0.1%	6 out of 15345 genes, 0.0%	1
retinyl-palmitate esterase activity	3 out of 5201 genes, 0.1%	6 out of 15345 genes, 0.0%	1
UDP-glucose 4,6-dehydratase activity	3 out of 5201 genes, 0.1%	6 out of 15345 genes, 0.0%	1
aromatase activity	3 out of 5201 genes, 0.1%	6 out of 15345 genes, 0.0%	1
aldehyde decarbonylase activity	3 out of 5201 genes, 0.1%	6 out of 15345 genes, 0.0%	1
methyl salicylate esterase activity	3 out of 5201 genes, 0.1%	6 out of 15345 genes, 0.0%	1
methyl jasmonate esterase activity	3 out of 5201 genes, 0.1%	6 out of 15345 genes, 0.0%	1
ion binding	1012 out of 5201 genes, 19.5%	2956 out of 15345 genes, 19.3%	1
cation binding	1012 out of 5201 genes, 19.5%	2956 out of 15345 genes, 19.3%	1
cellulose synthase activity	17 out of 5201 genes, 0.3%	45 out of 15345 genes, 0.3%	1
carbon-oxygen lyase activity	46 out of 5201 genes, 0.9%	128 out of 15345 genes, 0.8%	1
G-protein coupled receptor activity	7 out of 5201 genes, 0.1%	17 out of 15345 genes, 0.1%	1
peptide transporter activity	12 out of 5201 genes, 0.2%	31 out of 15345 genes, 0.2%	1
nucleotide kinase activity	8 out of 5201 genes, 0.2%	20 out of 15345 genes, 0.1%	1
cysteine-type endopeptidase activity	14 out of 5201 genes, 0.3%	37 out of 15345 genes, 0.2%	1
catalase activity	4 out of 5201 genes, 0.1%	9 out of 15345 genes, 0.1%	1
dimethylallyltranstransferase activity	4 out of 5201 genes, 0.1%	9 out of 15345 genes, 0.1%	1
farnesyltranstransferase activity	4 out of 5201 genes, 0.1%	9 out of 15345 genes, 0.1%	1
fructose-bisphosphate aldolase activity	4 out of 5201 genes, 0.1%	9 out of 15345 genes, 0.1%	1
glucose-6-phosphate dehydrogenase activity	4 out of 5201 genes, 0.1%	9 out of 15345 genes, 0.1%	1
glutathione peroxidase activity	4 out of 5201 genes, 0.1%	9 out of 15345 genes, 0.1%	1
monocarboxylic acid transmembrane transporter activity	4 out of 5201 genes, 0.1%	9 out of 15345 genes, 0.1%	1
alanine-glyoxylate transaminase activity	4 out of 5201 genes, 0.1%	9 out of 15345 genes, 0.1%	1
anion:cation symporter activity	4 out of 5201 genes, 0.1%	9 out of 15345 genes, 0.1%	1
oxidoreductase activity, acting on iron-sulfur proteins as donors, NAD or NADP as acceptor	4 out of 5201 genes, 0.1%	9 out of 15345 genes, 0.1%	1
purine ribonucleoside triphosphate binding	926 out of 5201 genes, 17.8%	2708 out of 15345 genes, 17.6%	1
oxidoreductase activity, acting on the aldehyde or oxo group of donors	38 out of 5201 genes, 0.7%	106 out of 15345 genes, 0.7%	1
RNA polymerase II transcription factor binding transcription factor activity	9 out of 5201 genes, 0.2%	23 out of 15345 genes, 0.1%	1
RNA polymerase II transcription cofactor activity	9 out of 5201 genes, 0.2%	23 out of 15345 genes, 0.1%	1
inorganic diphosphatase activity	9 out of 5201 genes, 0.2%	23 out of 15345 genes, 0.1%	1
anion channel activity	9 out of 5201 genes, 0.2%	23 out of 15345 genes, 0.1%	1
transferase activity, transferring acyl groups	123 out of 5201 genes, 2.4%	353 out of 15345 genes, 2.3%	1
nucleobase-containing compound transmembrane transporter activity	16 out of 5201 genes, 0.3%	43 out of 15345 genes, 0.3%	1
carbohydrate phosphatase activity	16 out of 5201 genes, 0.3%	43 out of 15345 genes, 0.3%	1
adenylate kinase activity	5 out of 5201 genes, 0.1%	12 out of 15345 genes, 0.1%	1
voltage-gated chloride channel activity	5 out of 5201 genes, 0.1%	12 out of 15345 genes, 0.1%	1
chloride channel activity	5 out of 5201 genes, 0.1%	12 out of 15345 genes, 0.1%	1
cyclase activity	5 out of 5201 genes, 0.1%	12 out of 15345 genes, 0.1%	1
protochlorophyllide reductase activity	5 out of 5201 genes, 0.1%	12 out of 15345 genes, 0.1%	1
steroid dehydrogenase activity, acting on the CH-OH group of donors, NAD or NADP as acceptor	5 out of 5201 genes, 0.1%	12 out of 15345 genes, 0.1%	1
transmembrane receptor protein serine/threonine kinase binding	5 out of 5201 genes, 0.1%	12 out of 15345 genes, 0.1%	1
mannosyltransferase activity	6 out of 5201 genes, 0.1%	15 out of 15345 genes, 0.1%	1
cysteine synthase activity	6 out of 5201 genes, 0.1%	15 out of 15345 genes, 0.1%	1
chloride transmembrane transporter activity	6 out of 5201 genes, 0.1%	15 out of 15345 genes, 0.1%	1
6-phosphofructokinase activity	7 out of 5201 genes, 0.1%	18 out of 15345 genes, 0.1%	1
3-oxo-5-alpha-steroid 4-dehydrogenase activity	2 out of 5201 genes, 0.0%	4 out of 15345 genes, 0.0%	1
DNA (6-4) photolyase activity	2 out of 5201 genes, 0.0%	4 out of 15345 genes, 0.0%	1
NAD+ synthase (glutamine-hydrolyzing) activity	2 out of 5201 genes, 0.0%	4 out of 15345 genes, 0.0%	1
UDP-glucose:glycoprotein glucosyltransferase activity	2 out of 5201 genes, 0.0%	4 out of 15345 genes, 0.0%	1
alditol:NADP+ 1-oxidoreductase activity	2 out of 5201 genes, 0.0%	4 out of 15345 genes, 0.0%	1
diacylglycerol cholinephosphotransferase activity	2 out of 5201 genes, 0.0%	4 out of 15345 genes, 0.0%	1
isocitrate lyase activity	2 out of 5201 genes, 0.0%	4 out of 15345 genes, 0.0%	1
ketol-acid reductoisomerase activity	2 out of 5201 genes, 0.0%	4 out of 15345 genes, 0.0%	1
squalene monooxygenase activity	2 out of 5201 genes, 0.0%	4 out of 15345 genes, 0.0%	1
oxoglutarate dehydrogenase (succinyl-transferring) activity	2 out of 5201 genes, 0.0%	4 out of 15345 genes, 0.0%	1
peptide alpha-N-acetyltransferase activity	2 out of 5201 genes, 0.0%	4 out of 15345 genes, 0.0%	1
calcium-dependent protein kinase C activity	2 out of 5201 genes, 0.0%	4 out of 15345 genes, 0.0%	1
sphingomyelin phosphodiesterase activity	2 out of 5201 genes, 0.0%	4 out of 15345 genes, 0.0%	1
triose-phosphate isomerase activity	2 out of 5201 genes, 0.0%	4 out of 15345 genes, 0.0%	1
leucine-tRNA ligase activity	2 out of 5201 genes, 0.0%	4 out of 15345 genes, 0.0%	1
calcium channel activity	2 out of 5201 genes, 0.0%	4 out of 15345 genes, 0.0%	1
alcohol dehydrogenase (NADP+) activity	2 out of 5201 genes, 0.0%	4 out of 15345 genes, 0.0%	1
C-methyltransferase activity	2 out of 5201 genes, 0.0%	4 out of 15345 genes, 0.0%	1
ferric iron binding	2 out of 5201 genes, 0.0%	4 out of 15345 genes, 0.0%	1
auxin:hydrogen symporter activity	2 out of 5201 genes, 0.0%	4 out of 15345 genes, 0.0%	1
calcium-dependent protein serine/threonine kinase activity	2 out of 5201 genes, 0.0%	4 out of 15345 genes, 0.0%	1
H3 histone acetyltransferase activity	2 out of 5201 genes, 0.0%	4 out of 15345 genes, 0.0%	1
UDP-4-keto-6-deoxy-glucose-3,5-epimerase activity	2 out of 5201 genes, 0.0%	4 out of 15345 genes, 0.0%	1
UDP-4-keto-rhamnose-4-keto-reductase activity	2 out of 5201 genes, 0.0%	4 out of 15345 genes, 0.0%	1
calcium-dependent protein kinase activity	2 out of 5201 genes, 0.0%	4 out of 15345 genes, 0.0%	1
molybdate ion transmembrane transporter activity	2 out of 5201 genes, 0.0%	4 out of 15345 genes, 0.0%	1
porin activity	2 out of 5201 genes, 0.0%	4 out of 15345 genes, 0.0%	1
uptake transmembrane transporter activity	2 out of 5201 genes, 0.0%	4 out of 15345 genes, 0.0%	1
glutamate synthase (ferredoxin) activity	2 out of 5201 genes, 0.0%	4 out of 15345 genes, 0.0%	1
4-coumarate-CoA ligase activity	2 out of 5201 genes, 0.0%	4 out of 15345 genes, 0.0%	1
cyclin-dependent protein kinase regulator activity	2 out of 5201 genes, 0.0%	4 out of 15345 genes, 0.0%	1
oxidoreductase activity, acting on the CH-NH2 group of donors, iron-sulfur protein as acceptor	2 out of 5201 genes, 0.0%	4 out of 15345 genes, 0.0%	1
trans-cinnamate 4-monooxygenase activity	2 out of 5201 genes, 0.0%	4 out of 15345 genes, 0.0%	1
myosin binding	2 out of 5201 genes, 0.0%	4 out of 15345 genes, 0.0%	1
GDP binding	2 out of 5201 genes, 0.0%	4 out of 15345 genes, 0.0%	1
wide pore channel activity	2 out of 5201 genes, 0.0%	4 out of 15345 genes, 0.0%	1
very long-chain fatty acid-CoA ligase activity	2 out of 5201 genes, 0.0%	4 out of 15345 genes, 0.0%	1
myosin tail binding	2 out of 5201 genes, 0.0%	4 out of 15345 genes, 0.0%	1
myosin heavy chain binding	2 out of 5201 genes, 0.0%	4 out of 15345 genes, 0.0%	1
steroid dehydrogenase activity, acting on the CH-CH group of donors	2 out of 5201 genes, 0.0%	4 out of 15345 genes, 0.0%	1
peptide N-acetyltransferase activity	2 out of 5201 genes, 0.0%	4 out of 15345 genes, 0.0%	1
histone kinase activity	2 out of 5201 genes, 0.0%	4 out of 15345 genes, 0.0%	1
hydroxymethylglutaryl-CoA reductase activity	2 out of 5201 genes, 0.0%	4 out of 15345 genes, 0.0%	1
dihydrokaempferol 4-reductase activity	2 out of 5201 genes, 0.0%	4 out of 15345 genes, 0.0%	1
UDP-sulfoquinovose:DAG sulfoquinovosyltransferase activity	2 out of 5201 genes, 0.0%	4 out of 15345 genes, 0.0%	1
galactolipase activity	2 out of 5201 genes, 0.0%	4 out of 15345 genes, 0.0%	1
m7G(5')pppN diphosphatase activity	2 out of 5201 genes, 0.0%	4 out of 15345 genes, 0.0%	1
beta-glucanase activity	2 out of 5201 genes, 0.0%	4 out of 15345 genes, 0.0%	1
sterol desaturase activity	2 out of 5201 genes, 0.0%	4 out of 15345 genes, 0.0%	1
4-alpha-methyl-delta7-sterol-4alpha-methyl oxidase activity	2 out of 5201 genes, 0.0%	4 out of 15345 genes, 0.0%	1
myosin XI tail binding	2 out of 5201 genes, 0.0%	4 out of 15345 genes, 0.0%	1
cellulose synthase (UDP-forming) activity	16 out of 5201 genes, 0.3%	44 out of 15345 genes, 0.3%	1
oxidoreductase activity, acting on paired donors, with incorporation or reduction of molecular oxygen, NADH or NADPH as one donor, and incorporation of one atom of oxygen	17 out of 5201 genes, 0.3%	47 out of 15345 genes, 0.3%	1
metal ion transmembrane transporter activity	78 out of 5201 genes, 1.5%	225 out of 15345 genes, 1.5%	1
oligopeptide transporter activity	9 out of 5201 genes, 0.2%	24 out of 15345 genes, 0.2%	1
carbon-nitrogen lyase activity	10 out of 5201 genes, 0.2%	27 out of 15345 genes, 0.2%	1
transcription regulatory region DNA binding	11 out of 5201 genes, 0.2%	30 out of 15345 genes, 0.2%	1
alkylbase DNA N-glycosylase activity	3 out of 5201 genes, 0.1%	7 out of 15345 genes, 0.0%	1
adenosylmethionine decarboxylase activity	3 out of 5201 genes, 0.1%	7 out of 15345 genes, 0.0%	1
ferredoxin-NADP+ reductase activity	3 out of 5201 genes, 0.1%	7 out of 15345 genes, 0.0%	1
mannose-phosphate guanylyltransferase activity	3 out of 5201 genes, 0.1%	7 out of 15345 genes, 0.0%	1
arginine transmembrane transporter activity	3 out of 5201 genes, 0.1%	7 out of 15345 genes, 0.0%	1
L-lysine transmembrane transporter activity	3 out of 5201 genes, 0.1%	7 out of 15345 genes, 0.0%	1
glutamate synthase activity	3 out of 5201 genes, 0.1%	7 out of 15345 genes, 0.0%	1
amine-lyase activity	3 out of 5201 genes, 0.1%	7 out of 15345 genes, 0.0%	1
strictosidine synthase activity	3 out of 5201 genes, 0.1%	7 out of 15345 genes, 0.0%	1
demethylase activity	3 out of 5201 genes, 0.1%	7 out of 15345 genes, 0.0%	1
monocarboxylic acid binding	3 out of 5201 genes, 0.1%	7 out of 15345 genes, 0.0%	1
galactolipid galactosyltransferase activity	3 out of 5201 genes, 0.1%	7 out of 15345 genes, 0.0%	1
3 iron, 4 sulfur cluster binding	3 out of 5201 genes, 0.1%	7 out of 15345 genes, 0.0%	1
radical SAM enzyme activity	3 out of 5201 genes, 0.1%	7 out of 15345 genes, 0.0%	1
phytochelatin transporter activity	3 out of 5201 genes, 0.1%	7 out of 15345 genes, 0.0%	1
phytochelatin transmembrane transporter activity	3 out of 5201 genes, 0.1%	7 out of 15345 genes, 0.0%	1
cellobiose glucosidase activity	3 out of 5201 genes, 0.1%	7 out of 15345 genes, 0.0%	1
serine-type endopeptidase activity	35 out of 5201 genes, 0.7%	100 out of 15345 genes, 0.7%	1
GTPase activity	49 out of 5201 genes, 0.9%	141 out of 15345 genes, 0.9%	1
regulatory region DNA binding	12 out of 5201 genes, 0.2%	33 out of 15345 genes, 0.2%	1
regulatory region nucleic acid binding	12 out of 5201 genes, 0.2%	33 out of 15345 genes, 0.2%	1
fatty-acyl-CoA binding	4 out of 5201 genes, 0.1%	10 out of 15345 genes, 0.1%	1
hexokinase activity	4 out of 5201 genes, 0.1%	10 out of 15345 genes, 0.1%	1
ferric iron transmembrane transporter activity	4 out of 5201 genes, 0.1%	10 out of 15345 genes, 0.1%	1
ferric-transporting ATPase activity	4 out of 5201 genes, 0.1%	10 out of 15345 genes, 0.1%	1
oxidoreductase activity, acting on paired donors, with incorporation or reduction of molecular oxygen, reduced iron-sulfur protein as one donor, and incorporation of one atom of oxygen	4 out of 5201 genes, 0.1%	10 out of 15345 genes, 0.1%	1
alkane 1-monooxygenase activity	4 out of 5201 genes, 0.1%	10 out of 15345 genes, 0.1%	1
trivalent inorganic cation transmembrane transporter activity	4 out of 5201 genes, 0.1%	10 out of 15345 genes, 0.1%	1
alpha-amylase activity	5 out of 5201 genes, 0.1%	13 out of 15345 genes, 0.1%	1
calcium-dependent phospholipid binding	5 out of 5201 genes, 0.1%	13 out of 15345 genes, 0.1%	1
glutathione gamma-glutamylcysteinyltransferase activity	5 out of 5201 genes, 0.1%	13 out of 15345 genes, 0.1%	1
thiamine pyrophosphate binding	5 out of 5201 genes, 0.1%	13 out of 15345 genes, 0.1%	1
dipeptide transporter activity	5 out of 5201 genes, 0.1%	13 out of 15345 genes, 0.1%	1
tripeptide transporter activity	5 out of 5201 genes, 0.1%	13 out of 15345 genes, 0.1%	1
anion binding	5 out of 5201 genes, 0.1%	13 out of 15345 genes, 0.1%	1
copper-transporting ATPase activity	5 out of 5201 genes, 0.1%	13 out of 15345 genes, 0.1%	1
phosphogluconate dehydrogenase (decarboxylating) activity	6 out of 5201 genes, 0.1%	16 out of 15345 genes, 0.1%	1
drug binding	6 out of 5201 genes, 0.1%	16 out of 15345 genes, 0.1%	1
UDP-N-acetylmuramate dehydrogenase activity	6 out of 5201 genes, 0.1%	16 out of 15345 genes, 0.1%	1
phosphotransferase activity, for other substituted phosphate groups	6 out of 5201 genes, 0.1%	16 out of 15345 genes, 0.1%	1
phosphofructokinase activity	7 out of 5201 genes, 0.1%	19 out of 15345 genes, 0.1%	1
oxo-acid-lyase activity	7 out of 5201 genes, 0.1%	19 out of 15345 genes, 0.1%	1
oxidoreductase activity, acting on the CH-OH group of donors, NAD or NADP as acceptor	75 out of 5201 genes, 1.4%	219 out of 15345 genes, 1.4%	1
O-methyltransferase activity	10 out of 5201 genes, 0.2%	28 out of 15345 genes, 0.2%	1
sodium ion transmembrane transporter activity	10 out of 5201 genes, 0.2%	28 out of 15345 genes, 0.2%	1
nucleotide transmembrane transporter activity	10 out of 5201 genes, 0.2%	28 out of 15345 genes, 0.2%	1
acetyltransferase activity	30 out of 5201 genes, 0.6%	87 out of 15345 genes, 0.6%	1
ligase activity, forming carbon-sulfur bonds	12 out of 5201 genes, 0.2%	34 out of 15345 genes, 0.2%	1
proton-transporting ATPase activity, rotational mechanism	12 out of 5201 genes, 0.2%	34 out of 15345 genes, 0.2%	1
prenyltransferase activity	14 out of 5201 genes, 0.3%	40 out of 15345 genes, 0.3%	1
cofactor binding	184 out of 5201 genes, 3.5%	543 out of 15345 genes, 3.5%	1
cytoskeletal protein binding	51 out of 5201 genes, 1.0%	150 out of 15345 genes, 1.0%	1
ionotropic glutamate receptor activity	6 out of 5201 genes, 0.1%	17 out of 15345 genes, 0.1%	1
excitatory extracellular ligand-gated ion channel activity	6 out of 5201 genes, 0.1%	17 out of 15345 genes, 0.1%	1
extracellular-glutamate-gated ion channel activity	6 out of 5201 genes, 0.1%	17 out of 15345 genes, 0.1%	1
zinc ion transmembrane transporter activity	6 out of 5201 genes, 0.1%	17 out of 15345 genes, 0.1%	1
glutamate receptor activity	6 out of 5201 genes, 0.1%	17 out of 15345 genes, 0.1%	1
DNA photolyase activity	5 out of 5201 genes, 0.1%	14 out of 15345 genes, 0.1%	1
osmosensor activity	5 out of 5201 genes, 0.1%	14 out of 15345 genes, 0.1%	1
nucleoside kinase activity	5 out of 5201 genes, 0.1%	14 out of 15345 genes, 0.1%	1
iron ion transmembrane transporter activity	9 out of 5201 genes, 0.2%	26 out of 15345 genes, 0.2%	1
phosphotransferase activity, phosphate group as acceptor	10 out of 5201 genes, 0.2%	29 out of 15345 genes, 0.2%	1
anion transmembrane-transporting ATPase activity	10 out of 5201 genes, 0.2%	29 out of 15345 genes, 0.2%	1
3-chloroallyl aldehyde dehydrogenase activity	4 out of 5201 genes, 0.1%	11 out of 15345 genes, 0.1%	1
phosphorylase activity	4 out of 5201 genes, 0.1%	11 out of 15345 genes, 0.1%	1
superoxide dismutase activity	4 out of 5201 genes, 0.1%	11 out of 15345 genes, 0.1%	1
S-methyltransferase activity	4 out of 5201 genes, 0.1%	11 out of 15345 genes, 0.1%	1
oxidoreductase activity, acting on superoxide radicals as acceptor	4 out of 5201 genes, 0.1%	11 out of 15345 genes, 0.1%	1
oxidoreductase activity, acting on CH or CH2 groups	4 out of 5201 genes, 0.1%	11 out of 15345 genes, 0.1%	1
ribonucleoside binding	4 out of 5201 genes, 0.1%	11 out of 15345 genes, 0.1%	1
quinone binding	4 out of 5201 genes, 0.1%	11 out of 15345 genes, 0.1%	1
DNA-directed DNA polymerase activity	12 out of 5201 genes, 0.2%	35 out of 15345 genes, 0.2%	1
transcription factor binding transcription factor activity	14 out of 5201 genes, 0.3%	41 out of 15345 genes, 0.3%	1
transcription cofactor activity	14 out of 5201 genes, 0.3%	41 out of 15345 genes, 0.3%	1
3-beta-hydroxy-delta5-steroid dehydrogenase activity	3 out of 5201 genes, 0.1%	8 out of 15345 genes, 0.1%	1
adenine phosphoribosyltransferase activity	3 out of 5201 genes, 0.1%	8 out of 15345 genes, 0.1%	1
aldo-keto reductase (NADP) activity	3 out of 5201 genes, 0.1%	8 out of 15345 genes, 0.1%	1
aldose 1-epimerase activity	3 out of 5201 genes, 0.1%	8 out of 15345 genes, 0.1%	1
dihydrolipoyllysine-residue acetyltransferase activity	3 out of 5201 genes, 0.1%	8 out of 15345 genes, 0.1%	1
uridine kinase activity	3 out of 5201 genes, 0.1%	8 out of 15345 genes, 0.1%	1
arsenite secondary active transmembrane transporter activity	3 out of 5201 genes, 0.1%	8 out of 15345 genes, 0.1%	1
malate transmembrane transporter activity	3 out of 5201 genes, 0.1%	8 out of 15345 genes, 0.1%	1
disaccharide transmembrane transporter activity	3 out of 5201 genes, 0.1%	8 out of 15345 genes, 0.1%	1
basic amino acid transmembrane transporter activity	3 out of 5201 genes, 0.1%	8 out of 15345 genes, 0.1%	1
anion:anion antiporter activity	3 out of 5201 genes, 0.1%	8 out of 15345 genes, 0.1%	1
potassium:hydrogen antiporter activity	3 out of 5201 genes, 0.1%	8 out of 15345 genes, 0.1%	1
arsenite-transmembrane transporting ATPase activity	3 out of 5201 genes, 0.1%	8 out of 15345 genes, 0.1%	1
ammonia ligase activity	3 out of 5201 genes, 0.1%	8 out of 15345 genes, 0.1%	1
S-acetyltransferase activity	3 out of 5201 genes, 0.1%	8 out of 15345 genes, 0.1%	1
phosphotransferase activity, paired acceptors	3 out of 5201 genes, 0.1%	8 out of 15345 genes, 0.1%	1
phosphorus-oxygen lyase activity	3 out of 5201 genes, 0.1%	8 out of 15345 genes, 0.1%	1
acid-ammonia (or amide) ligase activity	3 out of 5201 genes, 0.1%	8 out of 15345 genes, 0.1%	1
potassium ion antiporter activity	3 out of 5201 genes, 0.1%	8 out of 15345 genes, 0.1%	1
dihydrolipoamide S-acyltransferase activity	3 out of 5201 genes, 0.1%	8 out of 15345 genes, 0.1%	1
sucrose-phosphate synthase activity	3 out of 5201 genes, 0.1%	8 out of 15345 genes, 0.1%	1
carbohydrate kinase activity	15 out of 5201 genes, 0.3%	44 out of 15345 genes, 0.3%	1
oxidoreductase activity, acting on CH-OH group of donors	86 out of 5201 genes, 1.7%	255 out of 15345 genes, 1.7%	1
transferase activity, transferring pentosyl groups	17 out of 5201 genes, 0.3%	50 out of 15345 genes, 0.3%	1
protein dimerization activity	91 out of 5201 genes, 1.7%	270 out of 15345 genes, 1.8%	1
adenine nucleotide transmembrane transporter activity	2 out of 5201 genes, 0.0%	5 out of 15345 genes, 0.0%	1
beta-1,4-mannosylglycoprotein 4-beta-N-acetylglucosaminyltransferase activity	2 out of 5201 genes, 0.0%	5 out of 15345 genes, 0.0%	1
NAD(P)H dehydrogenase (quinone) activity	2 out of 5201 genes, 0.0%	5 out of 15345 genes, 0.0%	1
RNA-directed RNA polymerase activity	2 out of 5201 genes, 0.0%	5 out of 15345 genes, 0.0%	1
acetyl-CoA C-acyltransferase activity	2 out of 5201 genes, 0.0%	5 out of 15345 genes, 0.0%	1
glutamate 5-kinase activity	2 out of 5201 genes, 0.0%	5 out of 15345 genes, 0.0%	1
glutamate decarboxylase activity	2 out of 5201 genes, 0.0%	5 out of 15345 genes, 0.0%	1
heme oxygenase (decyclizing) activity	2 out of 5201 genes, 0.0%	5 out of 15345 genes, 0.0%	1
3-phosphoinositide-dependent protein kinase activity	2 out of 5201 genes, 0.0%	5 out of 15345 genes, 0.0%	1
glycine-tRNA ligase activity	2 out of 5201 genes, 0.0%	5 out of 15345 genes, 0.0%	1
ATP transmembrane transporter activity	2 out of 5201 genes, 0.0%	5 out of 15345 genes, 0.0%	1
UDP-galactose transmembrane transporter activity	2 out of 5201 genes, 0.0%	5 out of 15345 genes, 0.0%	1
UDP-glucose transmembrane transporter activity	2 out of 5201 genes, 0.0%	5 out of 15345 genes, 0.0%	1
o-succinylbenzoate-CoA ligase activity	2 out of 5201 genes, 0.0%	5 out of 15345 genes, 0.0%	1
di-trans,poly-cis-decaprenylcistransferase activity	2 out of 5201 genes, 0.0%	5 out of 15345 genes, 0.0%	1
mannose-1-phosphate guanylyltransferase (GDP) activity	2 out of 5201 genes, 0.0%	5 out of 15345 genes, 0.0%	1
purine nucleotide transmembrane transporter activity	2 out of 5201 genes, 0.0%	5 out of 15345 genes, 0.0%	1
AMP binding	2 out of 5201 genes, 0.0%	5 out of 15345 genes, 0.0%	1
ether hydrolase activity	2 out of 5201 genes, 0.0%	5 out of 15345 genes, 0.0%	1
arsenate reductase activity	2 out of 5201 genes, 0.0%	5 out of 15345 genes, 0.0%	1
glycopeptide alpha-N-acetylgalactosaminidase activity	2 out of 5201 genes, 0.0%	5 out of 15345 genes, 0.0%	1
miRNA binding	2 out of 5201 genes, 0.0%	5 out of 15345 genes, 0.0%	1
caffeoyl-CoA O-methyltransferase activity	2 out of 5201 genes, 0.0%	5 out of 15345 genes, 0.0%	1
glutathione binding	2 out of 5201 genes, 0.0%	5 out of 15345 genes, 0.0%	1
long-chain-alcohol oxidase activity	2 out of 5201 genes, 0.0%	5 out of 15345 genes, 0.0%	1
cysteamine dioxygenase activity	2 out of 5201 genes, 0.0%	5 out of 15345 genes, 0.0%	1
oligopeptide binding	2 out of 5201 genes, 0.0%	5 out of 15345 genes, 0.0%	1
transaminase activity	24 out of 5201 genes, 0.5%	71 out of 15345 genes, 0.5%	1
transferase activity, transferring nitrogenous groups	24 out of 5201 genes, 0.5%	71 out of 15345 genes, 0.5%	1
transition metal ion transmembrane transporter activity	26 out of 5201 genes, 0.5%	77 out of 15345 genes, 0.5%	1
magnesium ion binding	59 out of 5201 genes, 1.1%	176 out of 15345 genes, 1.1%	1
receptor signaling protein serine/threonine kinase activity	23 out of 5201 genes, 0.4%	69 out of 15345 genes, 0.4%	1
receptor signaling protein activity	23 out of 5201 genes, 0.4%	69 out of 15345 genes, 0.4%	1
acetylglucosaminyltransferase activity	19 out of 5201 genes, 0.4%	57 out of 15345 genes, 0.4%	1
two-component response regulator activity	13 out of 5201 genes, 0.2%	39 out of 15345 genes, 0.3%	1
acid phosphatase activity	13 out of 5201 genes, 0.2%	39 out of 15345 genes, 0.3%	1
non-membrane spanning protein tyrosine kinase activity	12 out of 5201 genes, 0.2%	36 out of 15345 genes, 0.2%	1
organic anion transmembrane transporter activity	10 out of 5201 genes, 0.2%	30 out of 15345 genes, 0.2%	1
carbohydrate derivative transporter activity	10 out of 5201 genes, 0.2%	30 out of 15345 genes, 0.2%	1
aminopeptidase activity	9 out of 5201 genes, 0.2%	27 out of 15345 genes, 0.2%	1
SNAP receptor activity	9 out of 5201 genes, 0.2%	27 out of 15345 genes, 0.2%	1
structural constituent of cytoskeleton	8 out of 5201 genes, 0.2%	24 out of 15345 genes, 0.2%	1
hydrogen-exporting ATPase activity, phosphorylative mechanism	8 out of 5201 genes, 0.2%	24 out of 15345 genes, 0.2%	1
phosphate ion transmembrane transporter activity	7 out of 5201 genes, 0.1%	21 out of 15345 genes, 0.1%	1
ARF GTPase activator activity	6 out of 5201 genes, 0.1%	18 out of 15345 genes, 0.1%	1
transferase activity, transferring amino-acyl groups	6 out of 5201 genes, 0.1%	18 out of 15345 genes, 0.1%	1
DNA topoisomerase (ATP-hydrolyzing) activity	5 out of 5201 genes, 0.1%	15 out of 15345 genes, 0.1%	1
cyclohydrolase activity	5 out of 5201 genes, 0.1%	15 out of 15345 genes, 0.1%	1
galactosylxylosylprotein 3-beta-galactosyltransferase activity	5 out of 5201 genes, 0.1%	15 out of 15345 genes, 0.1%	1
protein disulfide oxidoreductase activity	22 out of 5201 genes, 0.4%	67 out of 15345 genes, 0.4%	1
cis-trans isomerase activity	20 out of 5201 genes, 0.4%	61 out of 15345 genes, 0.4%	1
nucleoside binding	4 out of 5201 genes, 0.1%	12 out of 15345 genes, 0.1%	1
hydrogen-translocating pyrophosphatase activity	4 out of 5201 genes, 0.1%	12 out of 15345 genes, 0.1%	1
diphosphate-fructose-6-phosphate 1-phosphotransferase activity	4 out of 5201 genes, 0.1%	12 out of 15345 genes, 0.1%	1
ribokinase activity	3 out of 5201 genes, 0.1%	9 out of 15345 genes, 0.1%	1
ubiquinol-cytochrome-c reductase activity	3 out of 5201 genes, 0.1%	9 out of 15345 genes, 0.1%	1
magnesium ion transmembrane transporter activity	3 out of 5201 genes, 0.1%	9 out of 15345 genes, 0.1%	1
C4-dicarboxylate transmembrane transporter activity	3 out of 5201 genes, 0.1%	9 out of 15345 genes, 0.1%	1
translation release factor activity, codon specific	3 out of 5201 genes, 0.1%	9 out of 15345 genes, 0.1%	1
acyl-[acyl-carrier-protein] hydrolase activity	3 out of 5201 genes, 0.1%	9 out of 15345 genes, 0.1%	1
oxidoreductase activity, acting on diphenols and related substances as donors, cytochrome as acceptor	3 out of 5201 genes, 0.1%	9 out of 15345 genes, 0.1%	1
sterol binding	3 out of 5201 genes, 0.1%	9 out of 15345 genes, 0.1%	1
tau-protein kinase activity	3 out of 5201 genes, 0.1%	9 out of 15345 genes, 0.1%	1
UDP-galactosyltransferase activity	11 out of 5201 genes, 0.2%	34 out of 15345 genes, 0.2%	1
transferase activity, transferring sulfur-containing groups	7 out of 5201 genes, 0.1%	22 out of 15345 genes, 0.1%	1
G-protein coupled receptor binding	2 out of 5201 genes, 0.0%	6 out of 15345 genes, 0.0%	1
gamma-glutamyltransferase activity	2 out of 5201 genes, 0.0%	6 out of 15345 genes, 0.0%	1
D-arabinono-1,4-lactone oxidase activity	2 out of 5201 genes, 0.0%	6 out of 15345 genes, 0.0%	1
L-alanine:2-oxoglutarate aminotransferase activity	2 out of 5201 genes, 0.0%	6 out of 15345 genes, 0.0%	1
biotin carboxylase activity	2 out of 5201 genes, 0.0%	6 out of 15345 genes, 0.0%	1
glucosylceramidase activity	2 out of 5201 genes, 0.0%	6 out of 15345 genes, 0.0%	1
glutamate-ammonia ligase activity	2 out of 5201 genes, 0.0%	6 out of 15345 genes, 0.0%	1
hydroxymethylglutaryl-CoA reductase (NADPH) activity	2 out of 5201 genes, 0.0%	6 out of 15345 genes, 0.0%	1
prephenate dehydratase activity	2 out of 5201 genes, 0.0%	6 out of 15345 genes, 0.0%	1
threonine-tRNA ligase activity	2 out of 5201 genes, 0.0%	6 out of 15345 genes, 0.0%	1
Rho GDP-dissociation inhibitor activity	2 out of 5201 genes, 0.0%	6 out of 15345 genes, 0.0%	1
water transmembrane transporter activity	2 out of 5201 genes, 0.0%	6 out of 15345 genes, 0.0%	1
sulfotransferase activity	2 out of 5201 genes, 0.0%	6 out of 15345 genes, 0.0%	1
phosphatidate phosphatase activity	2 out of 5201 genes, 0.0%	6 out of 15345 genes, 0.0%	1
GTP diphosphokinase activity	2 out of 5201 genes, 0.0%	6 out of 15345 genes, 0.0%	1
nitrate reductase activity	2 out of 5201 genes, 0.0%	6 out of 15345 genes, 0.0%	1
serine O-acetyltransferase activity	2 out of 5201 genes, 0.0%	6 out of 15345 genes, 0.0%	1
nitrate reductase (NADH) activity	2 out of 5201 genes, 0.0%	6 out of 15345 genes, 0.0%	1
cadmium ion transmembrane transporter activity	2 out of 5201 genes, 0.0%	6 out of 15345 genes, 0.0%	1
pyrimidine nucleotide-sugar transmembrane transporter activity	2 out of 5201 genes, 0.0%	6 out of 15345 genes, 0.0%	1
water channel activity	2 out of 5201 genes, 0.0%	6 out of 15345 genes, 0.0%	1
serine O-acyltransferase activity	2 out of 5201 genes, 0.0%	6 out of 15345 genes, 0.0%	1
CoA carboxylase activity	2 out of 5201 genes, 0.0%	6 out of 15345 genes, 0.0%	1
malate dehydrogenase (oxaloacetate-decarboxylating) activity	2 out of 5201 genes, 0.0%	6 out of 15345 genes, 0.0%	1
ligase activity, forming carbon-carbon bonds	2 out of 5201 genes, 0.0%	6 out of 15345 genes, 0.0%	1
Hsp70 protein binding	2 out of 5201 genes, 0.0%	6 out of 15345 genes, 0.0%	1
G-protein beta/gamma-subunit complex binding	2 out of 5201 genes, 0.0%	6 out of 15345 genes, 0.0%	1
UDP-xylosyltransferase activity	2 out of 5201 genes, 0.0%	6 out of 15345 genes, 0.0%	1
telomeric DNA binding	2 out of 5201 genes, 0.0%	6 out of 15345 genes, 0.0%	1
oxidoreductase activity, acting on other nitrogenous compounds as donors, with NAD or NADP as acceptor	2 out of 5201 genes, 0.0%	6 out of 15345 genes, 0.0%	1
alanine-oxo-acid transaminase activity	2 out of 5201 genes, 0.0%	6 out of 15345 genes, 0.0%	1
amygdalin beta-glucosidase activity	2 out of 5201 genes, 0.0%	6 out of 15345 genes, 0.0%	1
glycine:2-oxoglutarate aminotransferase activity	2 out of 5201 genes, 0.0%	6 out of 15345 genes, 0.0%	1
4-methylumbelliferyl-beta-D-glucopyranoside beta-glucosidase activity	2 out of 5201 genes, 0.0%	6 out of 15345 genes, 0.0%	1
esculin beta-glucosidase activity	2 out of 5201 genes, 0.0%	6 out of 15345 genes, 0.0%	1
beta-gentiobiose beta-glucosidase activity	2 out of 5201 genes, 0.0%	6 out of 15345 genes, 0.0%	1
ATP-dependent peptidase activity	6 out of 5201 genes, 0.1%	19 out of 15345 genes, 0.1%	1
Ran GTPase binding	6 out of 5201 genes, 0.1%	19 out of 15345 genes, 0.1%	1
terpene synthase activity	6 out of 5201 genes, 0.1%	19 out of 15345 genes, 0.1%	1
oxidoreductase activity, acting on NADH or NADPH, quinone or similar compound as acceptor	12 out of 5201 genes, 0.2%	38 out of 15345 genes, 0.2%	1
nucleobase-containing compound kinase activity	12 out of 5201 genes, 0.2%	38 out of 15345 genes, 0.2%	1
sulfurtransferase activity	5 out of 5201 genes, 0.1%	16 out of 15345 genes, 0.1%	1
trans-zeatin O-beta-D-glucosyltransferase activity	5 out of 5201 genes, 0.1%	16 out of 15345 genes, 0.1%	1
cofactor transporter activity	5 out of 5201 genes, 0.1%	16 out of 15345 genes, 0.1%	1
mRNA binding	11 out of 5201 genes, 0.2%	35 out of 15345 genes, 0.2%	1
L-aspartate:2-oxoglutarate aminotransferase activity	4 out of 5201 genes, 0.1%	13 out of 15345 genes, 0.1%	1
inward rectifier potassium channel activity	4 out of 5201 genes, 0.1%	13 out of 15345 genes, 0.1%	1
C-acyltransferase activity	4 out of 5201 genes, 0.1%	13 out of 15345 genes, 0.1%	1
intramolecular lyase activity	4 out of 5201 genes, 0.1%	13 out of 15345 genes, 0.1%	1
hormone binding	4 out of 5201 genes, 0.1%	13 out of 15345 genes, 0.1%	1
oxidoreductase activity, acting on a sulfur group of donors, disulfide as acceptor	9 out of 5201 genes, 0.2%	29 out of 15345 genes, 0.2%	1
cation-transporting ATPase activity	26 out of 5201 genes, 0.5%	82 out of 15345 genes, 0.5%	1
intramolecular oxidoreductase activity	15 out of 5201 genes, 0.3%	48 out of 15345 genes, 0.3%	1
peptidase activity, acting on L-amino acid peptides	173 out of 5201 genes, 3.3%	526 out of 15345 genes, 3.4%	1
alpha,alpha-trehalose-phosphate synthase (UDP-forming) activity	7 out of 5201 genes, 0.1%	23 out of 15345 genes, 0.1%	1
nucleotide binding	1292 out of 5201 genes, 24.8%	3852 out of 15345 genes, 25.1%	1
nucleoside phosphate binding	1292 out of 5201 genes, 24.8%	3852 out of 15345 genes, 25.1%	1
alpha-L-fucosidase activity	3 out of 5201 genes, 0.1%	10 out of 15345 genes, 0.1%	1
shikimate kinase activity	3 out of 5201 genes, 0.1%	10 out of 15345 genes, 0.1%	1
GDP-dissociation inhibitor activity	3 out of 5201 genes, 0.1%	10 out of 15345 genes, 0.1%	1
steroid binding	3 out of 5201 genes, 0.1%	10 out of 15345 genes, 0.1%	1
primary amine oxidase activity	3 out of 5201 genes, 0.1%	10 out of 15345 genes, 0.1%	1
fucosidase activity	3 out of 5201 genes, 0.1%	10 out of 15345 genes, 0.1%	1
DNA N-glycosylase activity	3 out of 5201 genes, 0.1%	10 out of 15345 genes, 0.1%	1
peptidyl-prolyl cis-trans isomerase activity	18 out of 5201 genes, 0.3%	58 out of 15345 genes, 0.4%	1
solute:hydrogen antiporter activity	10 out of 5201 genes, 0.2%	33 out of 15345 genes, 0.2%	1
acylglycerol O-acyltransferase activity	5 out of 5201 genes, 0.1%	17 out of 15345 genes, 0.1%	1
cis-zeatin O-beta-D-glucosyltransferase activity	5 out of 5201 genes, 0.1%	17 out of 15345 genes, 0.1%	1
chaperone binding	5 out of 5201 genes, 0.1%	17 out of 15345 genes, 0.1%	1
O-acyltransferase activity	14 out of 5201 genes, 0.3%	46 out of 15345 genes, 0.3%	1
kinase binding	20 out of 5201 genes, 0.4%	65 out of 15345 genes, 0.4%	1
potassium ion binding	8 out of 5201 genes, 0.2%	27 out of 15345 genes, 0.2%	1
alkali metal ion binding	8 out of 5201 genes, 0.2%	27 out of 15345 genes, 0.2%	1
4 iron, 4 sulfur cluster binding	8 out of 5201 genes, 0.2%	27 out of 15345 genes, 0.2%	1
acetate-CoA ligase activity	2 out of 5201 genes, 0.0%	7 out of 15345 genes, 0.0%	1
dihydrolipoyl dehydrogenase activity	2 out of 5201 genes, 0.0%	7 out of 15345 genes, 0.0%	1
malic enzyme activity	2 out of 5201 genes, 0.0%	7 out of 15345 genes, 0.0%	1
nucleotide diphosphatase activity	2 out of 5201 genes, 0.0%	7 out of 15345 genes, 0.0%	1
alpha-galactosidase activity	2 out of 5201 genes, 0.0%	7 out of 15345 genes, 0.0%	1
phosphoglycerate mutase activity	2 out of 5201 genes, 0.0%	7 out of 15345 genes, 0.0%	1
stearoyl-CoA 9-desaturase activity	2 out of 5201 genes, 0.0%	7 out of 15345 genes, 0.0%	1
G-protein coupled GABA receptor activity	2 out of 5201 genes, 0.0%	7 out of 15345 genes, 0.0%	1
phosphatidylinositol-4,5-bisphosphate binding	2 out of 5201 genes, 0.0%	7 out of 15345 genes, 0.0%	1
oxysterol binding	2 out of 5201 genes, 0.0%	7 out of 15345 genes, 0.0%	1
1-deoxy-D-xylulose-5-phosphate synthase activity	2 out of 5201 genes, 0.0%	7 out of 15345 genes, 0.0%	1
nitrate transmembrane transporter activity	2 out of 5201 genes, 0.0%	7 out of 15345 genes, 0.0%	1
nucleobase transmembrane transporter activity	2 out of 5201 genes, 0.0%	7 out of 15345 genes, 0.0%	1
cationic amino acid transmembrane transporter activity	2 out of 5201 genes, 0.0%	7 out of 15345 genes, 0.0%	1
acyl-CoA desaturase activity	2 out of 5201 genes, 0.0%	7 out of 15345 genes, 0.0%	1
oxidoreductase activity, acting on other nitrogenous compounds as donors	2 out of 5201 genes, 0.0%	7 out of 15345 genes, 0.0%	1
GABA receptor activity	2 out of 5201 genes, 0.0%	7 out of 15345 genes, 0.0%	1
GTP-dependent protein binding	2 out of 5201 genes, 0.0%	7 out of 15345 genes, 0.0%	1
ER retention sequence binding	2 out of 5201 genes, 0.0%	7 out of 15345 genes, 0.0%	1
acyl-[acyl-carrier-protein] desaturase activity	4 out of 5201 genes, 0.1%	14 out of 15345 genes, 0.1%	1
L-phenylalanine aminotransferase activity	4 out of 5201 genes, 0.1%	14 out of 15345 genes, 0.1%	1
L-phenylalanine:2-oxoglutarate aminotransferase activity	4 out of 5201 genes, 0.1%	14 out of 15345 genes, 0.1%	1
3'-5' exonuclease activity	10 out of 5201 genes, 0.2%	34 out of 15345 genes, 0.2%	1
phospholipase D activity	6 out of 5201 genes, 0.1%	21 out of 15345 genes, 0.1%	1
extracellular ligand-gated ion channel activity	6 out of 5201 genes, 0.1%	21 out of 15345 genes, 0.1%	1
divalent inorganic cation transmembrane transporter activity	20 out of 5201 genes, 0.4%	66 out of 15345 genes, 0.4%	1
voltage-gated ion channel activity	14 out of 5201 genes, 0.3%	47 out of 15345 genes, 0.3%	1
voltage-gated channel activity	14 out of 5201 genes, 0.3%	47 out of 15345 genes, 0.3%	1
glucuronosyltransferase activity	9 out of 5201 genes, 0.2%	31 out of 15345 genes, 0.2%	1
protein kinase C activity	3 out of 5201 genes, 0.1%	11 out of 15345 genes, 0.1%	1
1-phosphatidylinositol-4-phosphate 5-kinase activity	3 out of 5201 genes, 0.1%	11 out of 15345 genes, 0.1%	1
inositol trisphosphate kinase activity	3 out of 5201 genes, 0.1%	11 out of 15345 genes, 0.1%	1
RNA polymerase activity	17 out of 5201 genes, 0.3%	57 out of 15345 genes, 0.4%	1
inorganic phosphate transmembrane transporter activity	5 out of 5201 genes, 0.1%	18 out of 15345 genes, 0.1%	1
protein tyrosine phosphatase activity	8 out of 5201 genes, 0.2%	28 out of 15345 genes, 0.2%	1
protein transmembrane transporter activity	8 out of 5201 genes, 0.2%	28 out of 15345 genes, 0.2%	1
P-P-bond-hydrolysis-driven protein transmembrane transporter activity	8 out of 5201 genes, 0.2%	28 out of 15345 genes, 0.2%	1
macromolecule transmembrane transporter activity	8 out of 5201 genes, 0.2%	28 out of 15345 genes, 0.2%	1
peptide binding	8 out of 5201 genes, 0.2%	28 out of 15345 genes, 0.2%	1
fatty acid synthase activity	11 out of 5201 genes, 0.2%	38 out of 15345 genes, 0.2%	1
protein histidine kinase activity	11 out of 5201 genes, 0.2%	38 out of 15345 genes, 0.2%	1
solute:cation antiporter activity	11 out of 5201 genes, 0.2%	38 out of 15345 genes, 0.2%	1
phosphotransferase activity, nitrogenous group as acceptor	11 out of 5201 genes, 0.2%	38 out of 15345 genes, 0.2%	1
peptidase inhibitor activity	7 out of 5201 genes, 0.1%	25 out of 15345 genes, 0.2%	1
actin filament binding	7 out of 5201 genes, 0.1%	25 out of 15345 genes, 0.2%	1
peptidase regulator activity	7 out of 5201 genes, 0.1%	25 out of 15345 genes, 0.2%	1
ligand-gated ion channel activity	10 out of 5201 genes, 0.2%	35 out of 15345 genes, 0.2%	1
ligand-gated channel activity	10 out of 5201 genes, 0.2%	35 out of 15345 genes, 0.2%	1
N-acetyltransferase activity	19 out of 5201 genes, 0.4%	64 out of 15345 genes, 0.4%	1
phosphotransferase activity, carboxyl group as acceptor	4 out of 5201 genes, 0.1%	15 out of 15345 genes, 0.1%	1
NADH dehydrogenase (quinone) activity	4 out of 5201 genes, 0.1%	15 out of 15345 genes, 0.1%	1
two-component sensor activity	9 out of 5201 genes, 0.2%	32 out of 15345 genes, 0.2%	1
cation channel activity	9 out of 5201 genes, 0.2%	32 out of 15345 genes, 0.2%	1
oxidoreductase activity, acting on the CH-NH group of donors	9 out of 5201 genes, 0.2%	32 out of 15345 genes, 0.2%	1
transcription coactivator activity	2 out of 5201 genes, 0.0%	8 out of 15345 genes, 0.1%	1
protein C-terminus binding	2 out of 5201 genes, 0.0%	8 out of 15345 genes, 0.1%	1
fucosyltransferase activity	2 out of 5201 genes, 0.0%	8 out of 15345 genes, 0.1%	1
fructokinase activity	2 out of 5201 genes, 0.0%	8 out of 15345 genes, 0.1%	1
oxidoreductase activity, acting on the CH-CH group of donors, quinone or related compound as acceptor	2 out of 5201 genes, 0.0%	8 out of 15345 genes, 0.1%	1
hydrolase activity, acting on ether bonds	2 out of 5201 genes, 0.0%	8 out of 15345 genes, 0.1%	1
MAP kinase phosphatase activity	2 out of 5201 genes, 0.0%	8 out of 15345 genes, 0.1%	1
phosphatidylinositol bisphosphate phosphatase activity	2 out of 5201 genes, 0.0%	8 out of 15345 genes, 0.1%	1
inositol-1,3,4-trisphosphate 6-kinase activity	2 out of 5201 genes, 0.0%	8 out of 15345 genes, 0.1%	1
disulfide oxidoreductase activity	26 out of 5201 genes, 0.5%	87 out of 15345 genes, 0.6%	1
trehalose-phosphatase activity	8 out of 5201 genes, 0.2%	29 out of 15345 genes, 0.2%	1
DNA-directed RNA polymerase activity	15 out of 5201 genes, 0.3%	52 out of 15345 genes, 0.3%	1
heat shock protein binding	38 out of 5201 genes, 0.7%	125 out of 15345 genes, 0.8%	1
nucleotide-sugar transmembrane transporter activity	5 out of 5201 genes, 0.1%	19 out of 15345 genes, 0.1%	1
monovalent cation:hydrogen antiporter activity	5 out of 5201 genes, 0.1%	19 out of 15345 genes, 0.1%	1
oxidoreductase activity, acting on the CH-OH group of donors, oxygen as acceptor	5 out of 5201 genes, 0.1%	19 out of 15345 genes, 0.1%	1
NADP binding	18 out of 5201 genes, 0.3%	62 out of 15345 genes, 0.4%	1
small molecule binding	1343 out of 5201 genes, 25.8%	4033 out of 15345 genes, 26.3%	1
xylosyltransferase activity	3 out of 5201 genes, 0.1%	12 out of 15345 genes, 0.1%	1
guanylyltransferase activity	3 out of 5201 genes, 0.1%	12 out of 15345 genes, 0.1%	1
single-stranded DNA binding	7 out of 5201 genes, 0.1%	26 out of 15345 genes, 0.2%	1
calcium-transporting ATPase activity	7 out of 5201 genes, 0.1%	26 out of 15345 genes, 0.2%	1
pyridoxal phosphate binding	40 out of 5201 genes, 0.8%	132 out of 15345 genes, 0.9%	1
vitamin B6 binding	40 out of 5201 genes, 0.8%	132 out of 15345 genes, 0.9%	1
NAD binding	21 out of 5201 genes, 0.4%	72 out of 15345 genes, 0.5%	1
calcium ion transmembrane transporter activity	9 out of 5201 genes, 0.2%	33 out of 15345 genes, 0.2%	1
GTPase binding	9 out of 5201 genes, 0.2%	33 out of 15345 genes, 0.2%	1
adenylyltransferase activity	9 out of 5201 genes, 0.2%	33 out of 15345 genes, 0.2%	1
carbon-oxygen lyase activity, acting on phosphates	6 out of 5201 genes, 0.1%	23 out of 15345 genes, 0.1%	1
protein self-association	6 out of 5201 genes, 0.1%	23 out of 15345 genes, 0.1%	1
organic phosphonate transmembrane-transporting ATPase activity	4 out of 5201 genes, 0.1%	16 out of 15345 genes, 0.1%	1
organic phosphonate transmembrane transporter activity	4 out of 5201 genes, 0.1%	16 out of 15345 genes, 0.1%	1
organophosphate ester transmembrane transporter activity	4 out of 5201 genes, 0.1%	16 out of 15345 genes, 0.1%	1
oxidoreductase activity, acting on the CH-NH2 group of donors, oxygen as acceptor	4 out of 5201 genes, 0.1%	16 out of 15345 genes, 0.1%	1
inositol phosphate phosphatase activity	4 out of 5201 genes, 0.1%	16 out of 15345 genes, 0.1%	1
lipid binding	56 out of 5201 genes, 1.1%	183 out of 15345 genes, 1.2%	1
protein kinase binding	14 out of 5201 genes, 0.3%	50 out of 15345 genes, 0.3%	1
guanyl nucleotide binding	85 out of 5201 genes, 1.6%	274 out of 15345 genes, 1.8%	1
alcohol dehydrogenase (NAD) activity	5 out of 5201 genes, 0.1%	20 out of 15345 genes, 0.1%	1
Ras GTPase activator activity	7 out of 5201 genes, 0.1%	27 out of 15345 genes, 0.2%	1
potassium channel activity	7 out of 5201 genes, 0.1%	27 out of 15345 genes, 0.2%	1
cation:cation antiporter activity	7 out of 5201 genes, 0.1%	27 out of 15345 genes, 0.2%	1
primary active transmembrane transporter activity	95 out of 5201 genes, 1.8%	305 out of 15345 genes, 2.0%	1
DNA-dependent ATPase activity	19 out of 5201 genes, 0.4%	67 out of 15345 genes, 0.4%	1
N-acyltransferase activity	19 out of 5201 genes, 0.4%	67 out of 15345 genes, 0.4%	1
actin binding	23 out of 5201 genes, 0.4%	80 out of 15345 genes, 0.5%	1
1-phosphatidylinositol binding	2 out of 5201 genes, 0.0%	9 out of 15345 genes, 0.1%	1
L-ascorbate peroxidase activity	2 out of 5201 genes, 0.0%	9 out of 15345 genes, 0.1%	1
inositol trisphosphate phosphatase activity	2 out of 5201 genes, 0.0%	9 out of 15345 genes, 0.1%	1
carbon-nitrogen ligase activity, with glutamine as amido-N-donor	9 out of 5201 genes, 0.2%	34 out of 15345 genes, 0.2%	1
oxidoreductase activity, acting on NADH or NADPH	31 out of 5201 genes, 0.6%	106 out of 15345 genes, 0.7%	1
protein disulfide isomerase activity	3 out of 5201 genes, 0.1%	13 out of 15345 genes, 0.1%	1
intramolecular oxidoreductase activity, transposing S-S bonds	3 out of 5201 genes, 0.1%	13 out of 15345 genes, 0.1%	1
ATPase activity, coupled to transmembrane movement of substances	82 out of 5201 genes, 1.6%	266 out of 15345 genes, 1.7%	1
oxidoreductase activity, acting on a sulfur group of donors	33 out of 5201 genes, 0.6%	113 out of 15345 genes, 0.7%	1
GTP binding	84 out of 5201 genes, 1.6%	273 out of 15345 genes, 1.8%	1
guanyl ribonucleotide binding	84 out of 5201 genes, 1.6%	273 out of 15345 genes, 1.8%	1
histone acetyltransferase activity	10 out of 5201 genes, 0.2%	38 out of 15345 genes, 0.2%	1
P-P-bond-hydrolysis-driven transmembrane transporter activity	94 out of 5201 genes, 1.8%	304 out of 15345 genes, 2.0%	1
pyruvate kinase activity	4 out of 5201 genes, 0.1%	17 out of 15345 genes, 0.1%	1
phospholipid transporter activity	4 out of 5201 genes, 0.1%	17 out of 15345 genes, 0.1%	1
S-acyltransferase activity	4 out of 5201 genes, 0.1%	17 out of 15345 genes, 0.1%	1
modified amino acid binding	4 out of 5201 genes, 0.1%	17 out of 15345 genes, 0.1%	1
ATPase activity, coupled to movement of substances	82 out of 5201 genes, 1.6%	267 out of 15345 genes, 1.7%	1
isomerase activity	89 out of 5201 genes, 1.7%	289 out of 15345 genes, 1.9%	1
hydrolase activity, acting on acid anhydrides, catalyzing transmembrane movement of substances	82 out of 5201 genes, 1.6%	268 out of 15345 genes, 1.7%	1
metalloendopeptidase activity	14 out of 5201 genes, 0.3%	52 out of 15345 genes, 0.3%	1
ubiquitin-protein ligase activity	64 out of 5201 genes, 1.2%	212 out of 15345 genes, 1.4%	1
gated channel activity	20 out of 5201 genes, 0.4%	72 out of 15345 genes, 0.5%	1
GTPase activator activity	13 out of 5201 genes, 0.2%	49 out of 15345 genes, 0.3%	1
copper ion transmembrane transporter activity	8 out of 5201 genes, 0.2%	32 out of 15345 genes, 0.2%	1
Ras GTPase binding	6 out of 5201 genes, 0.1%	25 out of 15345 genes, 0.2%	1
small GTPase binding	6 out of 5201 genes, 0.1%	25 out of 15345 genes, 0.2%	1
phospholipid-translocating ATPase activity	3 out of 5201 genes, 0.1%	14 out of 15345 genes, 0.1%	1
serine-type endopeptidase inhibitor activity	3 out of 5201 genes, 0.1%	14 out of 15345 genes, 0.1%	1
NADH dehydrogenase (ubiquinone) activity	3 out of 5201 genes, 0.1%	14 out of 15345 genes, 0.1%	1
galactosylgalactosylxylosylprotein 3-beta-glucuronosyltransferase activity	3 out of 5201 genes, 0.1%	14 out of 15345 genes, 0.1%	1
alcohol binding	3 out of 5201 genes, 0.1%	14 out of 15345 genes, 0.1%	1
C-4 methylsterol oxidase activity	2 out of 5201 genes, 0.0%	10 out of 15345 genes, 0.1%	1
1-acylglycerol-3-phosphate O-acyltransferase activity	2 out of 5201 genes, 0.0%	10 out of 15345 genes, 0.1%	1
NADPH-hemoprotein reductase activity	2 out of 5201 genes, 0.0%	10 out of 15345 genes, 0.1%	1
acyl-CoA dehydrogenase activity	2 out of 5201 genes, 0.0%	10 out of 15345 genes, 0.1%	1
ATP-dependent RNA helicase activity	2 out of 5201 genes, 0.0%	10 out of 15345 genes, 0.1%	1
ferrochelatase activity	2 out of 5201 genes, 0.0%	10 out of 15345 genes, 0.1%	1
oxidoreductase activity, acting on the CH-NH group of donors, oxygen as acceptor	2 out of 5201 genes, 0.0%	10 out of 15345 genes, 0.1%	1
hydrolase activity, acting on carbon-nitrogen (but not peptide) bonds, in cyclic amides	2 out of 5201 genes, 0.0%	10 out of 15345 genes, 0.1%	1
intramolecular oxidoreductase activity, transposing C=C bonds	2 out of 5201 genes, 0.0%	10 out of 15345 genes, 0.1%	1
protein domain specific binding	2 out of 5201 genes, 0.0%	10 out of 15345 genes, 0.1%	1
polyamine oxidase activity	2 out of 5201 genes, 0.0%	10 out of 15345 genes, 0.1%	1
inositol tetrakisphosphate kinase activity	2 out of 5201 genes, 0.0%	10 out of 15345 genes, 0.1%	1
phosphatidylinositol phosphate phosphatase activity	2 out of 5201 genes, 0.0%	10 out of 15345 genes, 0.1%	1
calcium ion binding	90 out of 5201 genes, 1.7%	295 out of 15345 genes, 1.9%	1
metal ion binding	918 out of 5201 genes, 17.7%	2795 out of 15345 genes, 18.2%	1
hydrolase activity, acting on carbon-nitrogen (but not peptide) bonds, in cyclic amidines	7 out of 5201 genes, 0.1%	29 out of 15345 genes, 0.2%	1
rRNA binding	13 out of 5201 genes, 0.2%	50 out of 15345 genes, 0.3%	1
peptidase activity	195 out of 5201 genes, 3.7%	620 out of 15345 genes, 4.0%	1
endopeptidase inhibitor activity	5 out of 5201 genes, 0.1%	22 out of 15345 genes, 0.1%	1
endopeptidase regulator activity	5 out of 5201 genes, 0.1%	22 out of 15345 genes, 0.1%	1
phosphatidylinositol binding	17 out of 5201 genes, 0.3%	64 out of 15345 genes, 0.4%	1
ATPase activity, coupled to transmembrane movement of ions	46 out of 5201 genes, 0.9%	159 out of 15345 genes, 1.0%	1
microtubule-severing ATPase activity	7 out of 5201 genes, 0.1%	30 out of 15345 genes, 0.2%	1
3'-5'-exoribonuclease activity	3 out of 5201 genes, 0.1%	15 out of 15345 genes, 0.1%	1
translation release factor activity	3 out of 5201 genes, 0.1%	15 out of 15345 genes, 0.1%	1
diacylglycerol kinase activity	3 out of 5201 genes, 0.1%	15 out of 15345 genes, 0.1%	1
translation termination factor activity	3 out of 5201 genes, 0.1%	15 out of 15345 genes, 0.1%	1
oxidoreductase activity, acting on the aldehyde or oxo group of donors, disulfide as acceptor	3 out of 5201 genes, 0.1%	15 out of 15345 genes, 0.1%	1
small conjugating protein ligase activity	64 out of 5201 genes, 1.2%	217 out of 15345 genes, 1.4%	1
signal sequence binding	4 out of 5201 genes, 0.1%	19 out of 15345 genes, 0.1%	1
mismatched DNA binding	4 out of 5201 genes, 0.1%	19 out of 15345 genes, 0.1%	1
protein histidine kinase binding	4 out of 5201 genes, 0.1%	19 out of 15345 genes, 0.1%	1
molybdenum ion binding	2 out of 5201 genes, 0.0%	11 out of 15345 genes, 0.1%	1
acid-amino acid ligase activity	80 out of 5201 genes, 1.5%	268 out of 15345 genes, 1.7%	1
voltage-gated potassium channel activity	5 out of 5201 genes, 0.1%	23 out of 15345 genes, 0.1%	1
vitamin binding	48 out of 5201 genes, 0.9%	168 out of 15345 genes, 1.1%	1
hydrolase activity, acting on acid anhydrides, in phosphorus-containing anhydrides	339 out of 5201 genes, 6.5%	1068 out of 15345 genes, 7.0%	1
NADH dehydrogenase activity	4 out of 5201 genes, 0.1%	20 out of 15345 genes, 0.1%	1
aminoacyl-tRNA editing activity	3 out of 5201 genes, 0.1%	16 out of 15345 genes, 0.1%	1
ubiquitin-specific protease activity	3 out of 5201 genes, 0.1%	16 out of 15345 genes, 0.1%	1
oxidoreductase activity, acting on the CH-NH group of donors, NAD or NADP as acceptor	3 out of 5201 genes, 0.1%	16 out of 15345 genes, 0.1%	1
intramolecular oxidoreductase activity, interconverting keto- and enol-groups	3 out of 5201 genes, 0.1%	16 out of 15345 genes, 0.1%	1
DNA topoisomerase activity	5 out of 5201 genes, 0.1%	24 out of 15345 genes, 0.2%	1
Rab GTPase activator activity	5 out of 5201 genes, 0.1%	24 out of 15345 genes, 0.2%	1
unfolded protein binding	47 out of 5201 genes, 0.9%	166 out of 15345 genes, 1.1%	1
long-chain fatty acid-CoA ligase activity	2 out of 5201 genes, 0.0%	12 out of 15345 genes, 0.1%	1
Ras guanyl-nucleotide exchange factor activity	2 out of 5201 genes, 0.0%	12 out of 15345 genes, 0.1%	1
Rho guanyl-nucleotide exchange factor activity	2 out of 5201 genes, 0.0%	12 out of 15345 genes, 0.1%	1
RNA-dependent ATPase activity	2 out of 5201 genes, 0.0%	12 out of 15345 genes, 0.1%	1
omega peptidase activity	2 out of 5201 genes, 0.0%	12 out of 15345 genes, 0.1%	1
fatty acid ligase activity	2 out of 5201 genes, 0.0%	12 out of 15345 genes, 0.1%	1
oxidoreductase activity, acting on NADH or NADPH, heme protein as acceptor	2 out of 5201 genes, 0.0%	12 out of 15345 genes, 0.1%	1
protein complex binding	2 out of 5201 genes, 0.0%	12 out of 15345 genes, 0.1%	1
cysteine-type peptidase activity	27 out of 5201 genes, 0.5%	101 out of 15345 genes, 0.7%	1
damaged DNA binding	8 out of 5201 genes, 0.2%	36 out of 15345 genes, 0.2%	1
ATPase activity, coupled to transmembrane movement of ions, phosphorylative mechanism	24 out of 5201 genes, 0.5%	92 out of 15345 genes, 0.6%	1
hydrolase activity, acting on acid anhydrides	342 out of 5201 genes, 6.6%	1084 out of 15345 genes, 7.1%	1
protein tyrosine/serine/threonine phosphatase activity	5 out of 5201 genes, 0.1%	25 out of 15345 genes, 0.2%	1
voltage-gated cation channel activity	5 out of 5201 genes, 0.1%	25 out of 15345 genes, 0.2%	1
oxidoreductase activity, acting on a sulfur group of donors, NAD or NADP as acceptor	3 out of 5201 genes, 0.1%	17 out of 15345 genes, 0.1%	1
lipid transporter activity	6 out of 5201 genes, 0.1%	29 out of 15345 genes, 0.2%	1
protein homodimerization activity	22 out of 5201 genes, 0.4%	86 out of 15345 genes, 0.6%	1
channel activity	27 out of 5201 genes, 0.5%	103 out of 15345 genes, 0.7%	1
passive transmembrane transporter activity	27 out of 5201 genes, 0.5%	103 out of 15345 genes, 0.7%	1
metalloexopeptidase activity	2 out of 5201 genes, 0.0%	13 out of 15345 genes, 0.1%	1
hydroxymethyl-, formyl- and related transferase activity	2 out of 5201 genes, 0.0%	13 out of 15345 genes, 0.1%	1
amino acid kinase activity	2 out of 5201 genes, 0.0%	13 out of 15345 genes, 0.1%	1
NAPE-specific phospholipase D activity	2 out of 5201 genes, 0.0%	13 out of 15345 genes, 0.1%	1
pyrophosphatase activity	331 out of 5201 genes, 6.4%	1055 out of 15345 genes, 6.9%	1
ligase activity, forming carbon-nitrogen bonds	99 out of 5201 genes, 1.9%	337 out of 15345 genes, 2.2%	1
RNA helicase activity	5 out of 5201 genes, 0.1%	26 out of 15345 genes, 0.2%	1
protein serine/threonine/tyrosine kinase activity	5 out of 5201 genes, 0.1%	26 out of 15345 genes, 0.2%	1
ubiquitin protein ligase binding	5 out of 5201 genes, 0.1%	26 out of 15345 genes, 0.2%	1
small conjugating protein ligase binding	5 out of 5201 genes, 0.1%	26 out of 15345 genes, 0.2%	1
structure-specific DNA binding	15 out of 5201 genes, 0.3%	63 out of 15345 genes, 0.4%	1
identical protein binding	48 out of 5201 genes, 0.9%	174 out of 15345 genes, 1.1%	1
substrate-specific channel activity	26 out of 5201 genes, 0.5%	101 out of 15345 genes, 0.7%	1
polygalacturonate 4-alpha-galacturonosyltransferase activity	3 out of 5201 genes, 0.1%	18 out of 15345 genes, 0.1%	1
enzyme activator activity	18 out of 5201 genes, 0.3%	74 out of 15345 genes, 0.5%	1
ion channel activity	24 out of 5201 genes, 0.5%	95 out of 15345 genes, 0.6%	1
protein serine/threonine phosphatase activity	28 out of 5201 genes, 0.5%	109 out of 15345 genes, 0.7%	1
double-stranded DNA binding	10 out of 5201 genes, 0.2%	46 out of 15345 genes, 0.3%	1
hydrolase activity, acting on carbon-nitrogen (but not peptide) bonds, in linear amides	10 out of 5201 genes, 0.2%	46 out of 15345 genes, 0.3%	1
7S RNA binding	2 out of 5201 genes, 0.0%	14 out of 15345 genes, 0.1%	1
deaminase activity	2 out of 5201 genes, 0.0%	14 out of 15345 genes, 0.1%	1
ribonucleoprotein complex binding	2 out of 5201 genes, 0.0%	14 out of 15345 genes, 0.1%	1
amino acid binding	14 out of 5201 genes, 0.3%	61 out of 15345 genes, 0.4%	1
DNA polymerase activity	14 out of 5201 genes, 0.3%	61 out of 15345 genes, 0.4%	1
enzyme binding	36 out of 5201 genes, 0.7%	137 out of 15345 genes, 0.9%	1
nucleoside-triphosphatase activity	311 out of 5201 genes, 6.0%	1002 out of 15345 genes, 6.5%	1
small protein activating enzyme activity	3 out of 5201 genes, 0.1%	19 out of 15345 genes, 0.1%	1
oxidoreductase activity, acting on the CH-CH group of donors, oxygen as acceptor	3 out of 5201 genes, 0.1%	19 out of 15345 genes, 0.1%	1
protein heterodimerization activity	7 out of 5201 genes, 0.1%	36 out of 15345 genes, 0.2%	1
calmodulin-dependent protein kinase activity	12 out of 5201 genes, 0.2%	55 out of 15345 genes, 0.4%	1
phospholipid binding	37 out of 5201 genes, 0.7%	142 out of 15345 genes, 0.9%	1
protein kinase regulator activity	2 out of 5201 genes, 0.0%	15 out of 15345 genes, 0.1%	1
small conjugating protein-specific protease activity	4 out of 5201 genes, 0.1%	24 out of 15345 genes, 0.2%	1
exoribonuclease activity	3 out of 5201 genes, 0.1%	20 out of 15345 genes, 0.1%	1
exoribonuclease activity, producing 5'-phosphomonoesters	3 out of 5201 genes, 0.1%	20 out of 15345 genes, 0.1%	1
flavin adenine dinucleotide binding	28 out of 5201 genes, 0.5%	113 out of 15345 genes, 0.7%	1
MAP kinase activity	4 out of 5201 genes, 0.1%	25 out of 15345 genes, 0.2%	1
carboxylic acid binding	18 out of 5201 genes, 0.3%	79 out of 15345 genes, 0.5%	1
exonuclease activity, active with either ribo- or deoxyribonucleic acids and producing 5'-phosphomonoesters	3 out of 5201 genes, 0.1%	21 out of 15345 genes, 0.1%	1
threonine-type endopeptidase activity	6 out of 5201 genes, 0.1%	34 out of 15345 genes, 0.2%	1
threonine-type peptidase activity	6 out of 5201 genes, 0.1%	34 out of 15345 genes, 0.2%	1
translation elongation factor activity	9 out of 5201 genes, 0.2%	46 out of 15345 genes, 0.3%	1
organic cyclic compound binding	2041 out of 5201 genes, 39.2%	6216 out of 15345 genes, 40.5%	1
heterocyclic compound binding	2041 out of 5201 genes, 39.2%	6216 out of 15345 genes, 40.5%	1
small GTPase regulator activity	20 out of 5201 genes, 0.4%	87 out of 15345 genes, 0.6%	1
exonuclease activity	13 out of 5201 genes, 0.2%	62 out of 15345 genes, 0.4%	1
transferase activity, transferring aldehyde or ketonic groups	2 out of 5201 genes, 0.0%	17 out of 15345 genes, 0.1%	1
intramolecular transferase activity, phosphotransferases	2 out of 5201 genes, 0.0%	17 out of 15345 genes, 0.1%	1
kinase regulator activity	2 out of 5201 genes, 0.0%	17 out of 15345 genes, 0.1%	1
DNA helicase activity	4 out of 5201 genes, 0.1%	27 out of 15345 genes, 0.2%	1
ARF guanyl-nucleotide exchange factor activity	2 out of 5201 genes, 0.0%	18 out of 15345 genes, 0.1%	1
phosphatase regulator activity	2 out of 5201 genes, 0.0%	18 out of 15345 genes, 0.1%	1
protein phosphatase regulator activity	2 out of 5201 genes, 0.0%	18 out of 15345 genes, 0.1%	1
transferase activity, transferring one-carbon groups	81 out of 5201 genes, 1.6%	297 out of 15345 genes, 1.9%	1
1,3-beta-D-glucan synthase activity	4 out of 5201 genes, 0.1%	28 out of 15345 genes, 0.2%	1
clathrin binding	4 out of 5201 genes, 0.1%	28 out of 15345 genes, 0.2%	1
lysine N-methyltransferase activity	6 out of 5201 genes, 0.1%	37 out of 15345 genes, 0.2%	1
protein-lysine N-methyltransferase activity	6 out of 5201 genes, 0.1%	37 out of 15345 genes, 0.2%	1
transition metal ion binding	530 out of 5201 genes, 10.2%	1703 out of 15345 genes, 11.1%	1
methyltransferase activity	78 out of 5201 genes, 1.5%	291 out of 15345 genes, 1.9%	1
metallopeptidase activity	19 out of 5201 genes, 0.4%	89 out of 15345 genes, 0.6%	1
phosphoric ester hydrolase activity	120 out of 5201 genes, 2.3%	429 out of 15345 genes, 2.8%	1
histone-lysine N-methyltransferase activity	5 out of 5201 genes, 0.1%	34 out of 15345 genes, 0.2%	1
GTPase regulator activity	22 out of 5201 genes, 0.4%	101 out of 15345 genes, 0.7%	1
double-stranded RNA binding	4 out of 5201 genes, 0.1%	30 out of 15345 genes, 0.2%	1
ATPase activity	175 out of 5201 genes, 3.4%	608 out of 15345 genes, 4.0%	1
S-adenosylmethionine-dependent methyltransferase activity	28 out of 5201 genes, 0.5%	123 out of 15345 genes, 0.8%	1
thiolester hydrolase activity	12 out of 5201 genes, 0.2%	65 out of 15345 genes, 0.4%	1
phosphoprotein phosphatase activity	50 out of 5201 genes, 1.0%	202 out of 15345 genes, 1.3%	1
nucleotidyltransferase activity	54 out of 5201 genes, 1.0%	219 out of 15345 genes, 1.4%	1
phosphatase activity	94 out of 5201 genes, 1.8%	354 out of 15345 genes, 2.3%	1
hydrolase activity, acting on ester bonds	271 out of 5201 genes, 5.2%	926 out of 15345 genes, 6.0%	1
hydrolase activity, acting on carbon-nitrogen (but not peptide) bonds	23 out of 5201 genes, 0.4%	111 out of 15345 genes, 0.7%	1
chromatin binding	5 out of 5201 genes, 0.1%	39 out of 15345 genes, 0.3%	1
guanyl-nucleotide exchange factor activity	5 out of 5201 genes, 0.1%	39 out of 15345 genes, 0.3%	1
enzyme regulator activity	53 out of 5201 genes, 1.0%	219 out of 15345 genes, 1.4%	1
myosin heavy chain kinase activity	2 out of 5201 genes, 0.0%	24 out of 15345 genes, 0.2%	1
intramolecular transferase activity	9 out of 5201 genes, 0.2%	57 out of 15345 genes, 0.4%	1
nucleoside-triphosphatase regulator activity	22 out of 5201 genes, 0.4%	109 out of 15345 genes, 0.7%	1
ligase activity	149 out of 5201 genes, 2.9%	542 out of 15345 genes, 3.5%	1
binding	3229 out of 5201 genes, 62.1%	9803 out of 15345 genes, 63.9%	1
endoribonuclease activity	5 out of 5201 genes, 0.1%	41 out of 15345 genes, 0.3%	1
histone methyltransferase activity	5 out of 5201 genes, 0.1%	41 out of 15345 genes, 0.3%	1
RNA-directed DNA polymerase activity	2 out of 5201 genes, 0.0%	26 out of 15345 genes, 0.2%	1
ATPase activity, coupled	138 out of 5201 genes, 2.7%	511 out of 15345 genes, 3.3%	1
ribonuclease activity	11 out of 5201 genes, 0.2%	69 out of 15345 genes, 0.4%	1
nuclease activity	33 out of 5201 genes, 0.6%	154 out of 15345 genes, 1.0%	1
helicase activity	52 out of 5201 genes, 1.0%	223 out of 15345 genes, 1.5%	1
translation initiation factor activity	17 out of 5201 genes, 0.3%	95 out of 15345 genes, 0.6%	1
endoribonuclease activity, producing 5'-phosphomonoesters	2 out of 5201 genes, 0.0%	29 out of 15345 genes, 0.2%	1
ubiquitin thiolesterase activity	4 out of 5201 genes, 0.1%	41 out of 15345 genes, 0.3%	1
N-methyltransferase activity	7 out of 5201 genes, 0.1%	57 out of 15345 genes, 0.4%	1
ATP-dependent helicase activity	30 out of 5201 genes, 0.6%	151 out of 15345 genes, 1.0%	1
purine NTP-dependent helicase activity	30 out of 5201 genes, 0.6%	151 out of 15345 genes, 1.0%	1
endonuclease activity, active with either ribo- or deoxyribonucleic acids and producing 5'-phosphomonoesters	2 out of 5201 genes, 0.0%	31 out of 15345 genes, 0.2%	1
protein transporter activity	18 out of 5201 genes, 0.3%	105 out of 15345 genes, 0.7%	1
endonuclease activity	10 out of 5201 genes, 0.2%	72 out of 15345 genes, 0.5%	1
protein methyltransferase activity	6 out of 5201 genes, 0.1%	55 out of 15345 genes, 0.4%	1
RNA methyltransferase activity	2 out of 5201 genes, 0.0%	35 out of 15345 genes, 0.2%	1
protein binding	564 out of 5201 genes, 10.8%	1913 out of 15345 genes, 12.5%	1
translation factor activity, nucleic acid binding	28 out of 5201 genes, 0.5%	154 out of 15345 genes, 1.0%	1
aminoacyl-tRNA ligase activity	12 out of 5201 genes, 0.2%	89 out of 15345 genes, 0.6%	1
ligase activity, forming carbon-oxygen bonds	12 out of 5201 genes, 0.2%	91 out of 15345 genes, 0.6%	1
ligase activity, forming aminoacyl-tRNA and related compounds	12 out of 5201 genes, 0.2%	91 out of 15345 genes, 0.6%	1
zinc ion binding	283 out of 5201 genes, 5.4%	1063 out of 15345 genes, 6.9%	1
nucleic acid binding	696 out of 5201 genes, 13.4%	2490 out of 15345 genes, 16.2%	1
RNA binding	142 out of 5201 genes, 2.7%	703 out of 15345 genes, 4.6%	1
structural constituent of ribosome	47 out of 5201 genes, 0.9%	344 out of 15345 genes, 2.2%	1
structural molecule activity	87 out of 5201 genes, 1.7%	456 out of 15345 genes, 3.0%	1

## Sheet: Terms for CK-VS-H_P
Gene Ontology term	Cluster frequency	Genome frequency of use	Corrected P-value
photosynthesis	198 out of 5195 genes, 3.8%	344 out of 15223 genes, 2.3%	5.21e-16
photosynthesis, light reaction	138 out of 5195 genes, 2.7%	244 out of 15223 genes, 1.6%	9.81e-10
oxidation-reduction process	698 out of 5195 genes, 13.4%	1722 out of 15223 genes, 11.3%	5.34e-06
photosynthetic electron transport chain	47 out of 5195 genes, 0.9%	68 out of 15223 genes, 0.4%	9.26e-06
response to karrikin	89 out of 5195 genes, 1.7%	161 out of 15223 genes, 1.1%	6.19e-05
response to blue light	59 out of 5195 genes, 1.1%	100 out of 15223 genes, 0.7%	0.00069
protein phosphorylation	496 out of 5195 genes, 9.5%	1222 out of 15223 genes, 8.0%	0.00124
starch metabolic process	108 out of 5195 genes, 2.1%	214 out of 15223 genes, 1.4%	0.00125
carbohydrate metabolic process	687 out of 5195 genes, 13.2%	1744 out of 15223 genes, 11.5%	0.00139
microtubule-based movement	53 out of 5195 genes, 1.0%	89 out of 15223 genes, 0.6%	0.00182
photosynthetic electron transport in photosystem I	30 out of 5195 genes, 0.6%	43 out of 15223 genes, 0.3%	0.00456
photosynthesis, light harvesting	26 out of 5195 genes, 0.5%	36 out of 15223 genes, 0.2%	0.00798
chloroplast relocation	57 out of 5195 genes, 1.1%	102 out of 15223 genes, 0.7%	0.01207
plastid localization	57 out of 5195 genes, 1.1%	102 out of 15223 genes, 0.7%	0.01207
establishment of plastid localization	57 out of 5195 genes, 1.1%	102 out of 15223 genes, 0.7%	0.01207
NADPH regeneration	85 out of 5195 genes, 1.6%	167 out of 15223 genes, 1.1%	0.01273
disaccharide metabolic process	89 out of 5195 genes, 1.7%	177 out of 15223 genes, 1.2%	0.01465
establishment of organelle localization	59 out of 5195 genes, 1.1%	107 out of 15223 genes, 0.7%	0.0147
transmembrane receptor protein tyrosine kinase signaling pathway	27 out of 5195 genes, 0.5%	39 out of 15223 genes, 0.3%	0.01885
pentose-phosphate shunt	84 out of 5195 genes, 1.6%	166 out of 15223 genes, 1.1%	0.0193
response to far red light	41 out of 5195 genes, 0.8%	68 out of 15223 genes, 0.4%	0.02072
generation of precursor metabolites and energy	272 out of 5195 genes, 5.2%	646 out of 15223 genes, 4.2%	0.02326
phosphorus metabolic process	778 out of 5195 genes, 15.0%	2028 out of 15223 genes, 13.3%	0.02338
phosphate-containing compound metabolic process	778 out of 5195 genes, 15.0%	2028 out of 15223 genes, 13.3%	0.02338
starch biosynthetic process	79 out of 5195 genes, 1.5%	156 out of 15223 genes, 1.0%	0.03415
NADP metabolic process	85 out of 5195 genes, 1.6%	171 out of 15223 genes, 1.1%	0.04107
glyceraldehyde-3-phosphate metabolic process	87 out of 5195 genes, 1.7%	176 out of 15223 genes, 1.2%	0.04317
isopentenyl diphosphate biosynthetic process, mevalonate-independent pathway	86 out of 5195 genes, 1.7%	174 out of 15223 genes, 1.1%	0.0484
enzyme linked receptor protein signaling pathway	36 out of 5195 genes, 0.7%	59 out of 15223 genes, 0.4%	0.05001
phloem or xylem histogenesis	41 out of 5195 genes, 0.8%	70 out of 15223 genes, 0.5%	0.05561
maltose metabolic process	57 out of 5195 genes, 1.1%	106 out of 15223 genes, 0.7%	0.05695
electron transport chain	110 out of 5195 genes, 2.1%	234 out of 15223 genes, 1.5%	0.06482
photosystem II assembly	62 out of 5195 genes, 1.2%	118 out of 15223 genes, 0.8%	0.06609
pyruvate metabolic process	88 out of 5195 genes, 1.7%	180 out of 15223 genes, 1.2%	0.06616
response to water stimulus	148 out of 5195 genes, 2.8%	330 out of 15223 genes, 2.2%	0.06836
isopentenyl diphosphate biosynthetic process	87 out of 5195 genes, 1.7%	178 out of 15223 genes, 1.2%	0.07415
isopentenyl diphosphate metabolic process	87 out of 5195 genes, 1.7%	178 out of 15223 genes, 1.2%	0.07415
phosphorylation	653 out of 5195 genes, 12.6%	1695 out of 15223 genes, 11.1%	0.0764
oligosaccharide metabolic process	91 out of 5195 genes, 1.8%	189 out of 15223 genes, 1.2%	0.10204
response to water deprivation	140 out of 5195 genes, 2.7%	312 out of 15223 genes, 2.0%	0.10755
isoprenoid metabolic process	173 out of 5195 genes, 3.3%	397 out of 15223 genes, 2.6%	0.11042
oxidoreduction coenzyme metabolic process	106 out of 5195 genes, 2.0%	227 out of 15223 genes, 1.5%	0.12644
regulation of proton transport	27 out of 5195 genes, 0.5%	42 out of 15223 genes, 0.3%	0.14636
pyridine nucleotide metabolic process	90 out of 5195 genes, 1.7%	188 out of 15223 genes, 1.2%	0.14648
pyridine-containing compound metabolic process	90 out of 5195 genes, 1.7%	188 out of 15223 genes, 1.2%	0.14648
xylem development	26 out of 5195 genes, 0.5%	40 out of 15223 genes, 0.3%	0.1515
nicotinamide nucleotide metabolic process	89 out of 5195 genes, 1.7%	186 out of 15223 genes, 1.2%	0.16398
stomatal complex morphogenesis	62 out of 5195 genes, 1.2%	121 out of 15223 genes, 0.8%	0.17582
response to red light	40 out of 5195 genes, 0.8%	71 out of 15223 genes, 0.5%	0.23418
isoprenoid biosynthetic process	161 out of 5195 genes, 3.1%	372 out of 15223 genes, 2.4%	0.30139
cellular component movement	61 out of 5195 genes, 1.2%	122 out of 15223 genes, 0.8%	0.48668
sucrose metabolic process	23 out of 5195 genes, 0.4%	36 out of 15223 genes, 0.2%	0.5875
carbon fixation	17 out of 5195 genes, 0.3%	24 out of 15223 genes, 0.2%	0.62046
plastid organization	158 out of 5195 genes, 3.0%	370 out of 15223 genes, 2.4%	0.74795
regulation of protein dephosphorylation	38 out of 5195 genes, 0.7%	70 out of 15223 genes, 0.5%	0.96359
microtubule-based process	141 out of 5195 genes, 2.7%	329 out of 15223 genes, 2.2%	1
oligopeptide transport	52 out of 5195 genes, 1.0%	104 out of 15223 genes, 0.7%	1
regulation of meristem growth	51 out of 5195 genes, 1.0%	102 out of 15223 genes, 0.7%	1
sucrose biosynthetic process	10 out of 5195 genes, 0.2%	12 out of 15223 genes, 0.1%	1
stomatal complex development	66 out of 5195 genes, 1.3%	139 out of 15223 genes, 0.9%	1
acidic amino acid transport	11 out of 5195 genes, 0.2%	14 out of 15223 genes, 0.1%	1
reductive pentose-phosphate cycle	11 out of 5195 genes, 0.2%	14 out of 15223 genes, 0.1%	1
photosynthesis, dark reaction	11 out of 5195 genes, 0.2%	14 out of 15223 genes, 0.1%	1
plastid membrane organization	80 out of 5195 genes, 1.5%	175 out of 15223 genes, 1.1%	1
thylakoid membrane organization	80 out of 5195 genes, 1.5%	175 out of 15223 genes, 1.1%	1
regulation of dephosphorylation	40 out of 5195 genes, 0.8%	77 out of 15223 genes, 0.5%	1
peptide transport	52 out of 5195 genes, 1.0%	106 out of 15223 genes, 0.7%	1
response to oxidative stress	195 out of 5195 genes, 3.8%	478 out of 15223 genes, 3.1%	1
glucan metabolic process	197 out of 5195 genes, 3.8%	484 out of 15223 genes, 3.2%	1
phenylpropanoid metabolic process	81 out of 5195 genes, 1.6%	180 out of 15223 genes, 1.2%	1
polyol transport	6 out of 5195 genes, 0.1%	6 out of 15223 genes, 0.0%	1
organic hydroxy compound transport	6 out of 5195 genes, 0.1%	6 out of 15223 genes, 0.0%	1
cellular glucan metabolic process	175 out of 5195 genes, 3.4%	429 out of 15223 genes, 2.8%	1
transcription from plastid promoter	36 out of 5195 genes, 0.7%	70 out of 15223 genes, 0.5%	1
de-etiolation	16 out of 5195 genes, 0.3%	25 out of 15223 genes, 0.2%	1
tetraterpenoid metabolic process	56 out of 5195 genes, 1.1%	119 out of 15223 genes, 0.8%	1
carotenoid metabolic process	56 out of 5195 genes, 1.1%	119 out of 15223 genes, 0.8%	1
polysaccharide metabolic process	257 out of 5195 genes, 4.9%	653 out of 15223 genes, 4.3%	1
polysaccharide catabolic process	31 out of 5195 genes, 0.6%	59 out of 15223 genes, 0.4%	1
response to desiccation	19 out of 5195 genes, 0.4%	32 out of 15223 genes, 0.2%	1
regulation of ion transport	49 out of 5195 genes, 0.9%	103 out of 15223 genes, 0.7%	1
stamen development	55 out of 5195 genes, 1.1%	118 out of 15223 genes, 0.8%	1
androecium development	55 out of 5195 genes, 1.1%	118 out of 15223 genes, 0.8%	1
phospholipid biosynthetic process	126 out of 5195 genes, 2.4%	302 out of 15223 genes, 2.0%	1
nonphotochemical quenching	8 out of 5195 genes, 0.2%	10 out of 15223 genes, 0.1%	1
energy coupled proton transport, down electrochemical gradient	24 out of 5195 genes, 0.5%	44 out of 15223 genes, 0.3%	1
ATP synthesis coupled proton transport	24 out of 5195 genes, 0.5%	44 out of 15223 genes, 0.3%	1
glycoside metabolic process	88 out of 5195 genes, 1.7%	204 out of 15223 genes, 1.3%	1
tetraterpenoid biosynthetic process	54 out of 5195 genes, 1.0%	117 out of 15223 genes, 0.8%	1
carotenoid biosynthetic process	54 out of 5195 genes, 1.0%	117 out of 15223 genes, 0.8%	1
pigmentation	32 out of 5195 genes, 0.6%	63 out of 15223 genes, 0.4%	1
pigment accumulation	32 out of 5195 genes, 0.6%	63 out of 15223 genes, 0.4%	1
pigment accumulation in response to UV light	32 out of 5195 genes, 0.6%	63 out of 15223 genes, 0.4%	1
pigment accumulation in tissues in response to UV light	32 out of 5195 genes, 0.6%	63 out of 15223 genes, 0.4%	1
pigment accumulation in tissues	32 out of 5195 genes, 0.6%	63 out of 15223 genes, 0.4%	1
anthocyanin accumulation in tissues in response to UV light	32 out of 5195 genes, 0.6%	63 out of 15223 genes, 0.4%	1
photosynthesis, light harvesting in photosystem I	5 out of 5195 genes, 0.1%	5 out of 15223 genes, 0.0%	1
coenzyme metabolic process	169 out of 5195 genes, 3.3%	420 out of 15223 genes, 2.8%	1
organelle localization	63 out of 5195 genes, 1.2%	140 out of 15223 genes, 0.9%	1
xanthophyll metabolic process	12 out of 5195 genes, 0.2%	18 out of 15223 genes, 0.1%	1
protein polymerization	22 out of 5195 genes, 0.4%	40 out of 15223 genes, 0.3%	1
response to wounding	104 out of 5195 genes, 2.0%	248 out of 15223 genes, 1.6%	1
lignin metabolic process	32 out of 5195 genes, 0.6%	64 out of 15223 genes, 0.4%	1
response to light intensity	81 out of 5195 genes, 1.6%	188 out of 15223 genes, 1.2%	1
cell surface receptor signaling pathway	51 out of 5195 genes, 1.0%	111 out of 15223 genes, 0.7%	1
pigment biosynthetic process	105 out of 5195 genes, 2.0%	252 out of 15223 genes, 1.7%	1
response to nematode	55 out of 5195 genes, 1.1%	122 out of 15223 genes, 0.8%	1
secondary metabolic process	169 out of 5195 genes, 3.3%	425 out of 15223 genes, 2.8%	1
response to bacterium	184 out of 5195 genes, 3.5%	466 out of 15223 genes, 3.1%	1
lipid biosynthetic process	331 out of 5195 genes, 6.4%	872 out of 15223 genes, 5.7%	1
inorganic anion transport	56 out of 5195 genes, 1.1%	125 out of 15223 genes, 0.8%	1
phenylpropanoid catabolic process	11 out of 5195 genes, 0.2%	17 out of 15223 genes, 0.1%	1
lignin catabolic process	11 out of 5195 genes, 0.2%	17 out of 15223 genes, 0.1%	1
rRNA processing	84 out of 5195 genes, 1.6%	199 out of 15223 genes, 1.3%	1
cellular carbohydrate metabolic process	260 out of 5195 genes, 5.0%	678 out of 15223 genes, 4.5%	1
nucleosome assembly	30 out of 5195 genes, 0.6%	61 out of 15223 genes, 0.4%	1
nucleosome organization	30 out of 5195 genes, 0.6%	61 out of 15223 genes, 0.4%	1
cell proliferation	38 out of 5195 genes, 0.7%	81 out of 15223 genes, 0.5%	1
response to UV	70 out of 5195 genes, 1.3%	163 out of 15223 genes, 1.1%	1
regulation of protein modification process	78 out of 5195 genes, 1.5%	184 out of 15223 genes, 1.2%	1
cellular polysaccharide metabolic process	216 out of 5195 genes, 4.2%	559 out of 15223 genes, 3.7%	1
cofactor metabolic process	214 out of 5195 genes, 4.1%	554 out of 15223 genes, 3.6%	1
response to light stimulus	348 out of 5195 genes, 6.7%	927 out of 15223 genes, 6.1%	1
fruit ripening, climacteric	4 out of 5195 genes, 0.1%	4 out of 15223 genes, 0.0%	1
glycerol transport	4 out of 5195 genes, 0.1%	4 out of 15223 genes, 0.0%	1
myo-inositol transport	4 out of 5195 genes, 0.1%	4 out of 15223 genes, 0.0%	1
photosystem II stabilization	4 out of 5195 genes, 0.1%	4 out of 15223 genes, 0.0%	1
anisotropic cell growth	4 out of 5195 genes, 0.1%	4 out of 15223 genes, 0.0%	1
terpenoid biosynthetic process	87 out of 5195 genes, 1.7%	209 out of 15223 genes, 1.4%	1
terpenoid metabolic process	99 out of 5195 genes, 1.9%	241 out of 15223 genes, 1.6%	1
secondary metabolite biosynthetic process	89 out of 5195 genes, 1.7%	215 out of 15223 genes, 1.4%	1
histone phosphorylation	27 out of 5195 genes, 0.5%	55 out of 15223 genes, 0.4%	1
chloroplast organization	96 out of 5195 genes, 1.8%	234 out of 15223 genes, 1.5%	1
oxylipin metabolic process	12 out of 5195 genes, 0.2%	20 out of 15223 genes, 0.1%	1
protein-DNA complex assembly	33 out of 5195 genes, 0.6%	70 out of 15223 genes, 0.5%	1
protein-DNA complex subunit organization	33 out of 5195 genes, 0.6%	70 out of 15223 genes, 0.5%	1
hyperosmotic salinity response	42 out of 5195 genes, 0.8%	93 out of 15223 genes, 0.6%	1
response to high light intensity	64 out of 5195 genes, 1.2%	150 out of 15223 genes, 1.0%	1
rRNA metabolic process	84 out of 5195 genes, 1.6%	203 out of 15223 genes, 1.3%	1
unsaturated fatty acid biosynthetic process	23 out of 5195 genes, 0.4%	46 out of 15223 genes, 0.3%	1
unsaturated fatty acid metabolic process	23 out of 5195 genes, 0.4%	46 out of 15223 genes, 0.3%	1
response to peptide hormone stimulus	10 out of 5195 genes, 0.2%	16 out of 15223 genes, 0.1%	1
response to growth hormone stimulus	10 out of 5195 genes, 0.2%	16 out of 15223 genes, 0.1%	1
aromatic amino acid family metabolic process	68 out of 5195 genes, 1.3%	161 out of 15223 genes, 1.1%	1
AMP biosynthetic process	5 out of 5195 genes, 0.1%	6 out of 15223 genes, 0.0%	1
AMP metabolic process	5 out of 5195 genes, 0.1%	6 out of 15223 genes, 0.0%	1
response to absence of light	14 out of 5195 genes, 0.3%	25 out of 15223 genes, 0.2%	1
para-aminobenzoic acid metabolic process	14 out of 5195 genes, 0.3%	25 out of 15223 genes, 0.2%	1
tryptophan biosynthetic process	9 out of 5195 genes, 0.2%	14 out of 15223 genes, 0.1%	1
indolalkylamine biosynthetic process	9 out of 5195 genes, 0.2%	14 out of 15223 genes, 0.1%	1
response to radiation	363 out of 5195 genes, 7.0%	976 out of 15223 genes, 6.4%	1
transmembrane transport	292 out of 5195 genes, 5.6%	777 out of 15223 genes, 5.1%	1
protein autophosphorylation	49 out of 5195 genes, 0.9%	112 out of 15223 genes, 0.7%	1
DNA unwinding involved in replication	8 out of 5195 genes, 0.2%	12 out of 15223 genes, 0.1%	1
cell wall modification involved in multidimensional cell growth	8 out of 5195 genes, 0.2%	12 out of 15223 genes, 0.1%	1
fruit ripening	6 out of 5195 genes, 0.1%	8 out of 15223 genes, 0.1%	1
cytochrome b6f complex assembly	6 out of 5195 genes, 0.1%	8 out of 15223 genes, 0.1%	1
anatomical structure maturation	6 out of 5195 genes, 0.1%	8 out of 15223 genes, 0.1%	1
pigment metabolic process	123 out of 5195 genes, 2.4%	310 out of 15223 genes, 2.0%	1
skotomorphogenesis	7 out of 5195 genes, 0.1%	10 out of 15223 genes, 0.1%	1
xylan catabolic process	7 out of 5195 genes, 0.1%	10 out of 15223 genes, 0.1%	1
cellodextrin metabolic process	7 out of 5195 genes, 0.1%	10 out of 15223 genes, 0.1%	1
nitrate transport	30 out of 5195 genes, 0.6%	64 out of 15223 genes, 0.4%	1
starch catabolic process	16 out of 5195 genes, 0.3%	30 out of 15223 genes, 0.2%	1
glucan catabolic process	16 out of 5195 genes, 0.3%	30 out of 15223 genes, 0.2%	1
cellular polysaccharide catabolic process	16 out of 5195 genes, 0.3%	30 out of 15223 genes, 0.2%	1
response to molecule of bacterial origin	21 out of 5195 genes, 0.4%	42 out of 15223 genes, 0.3%	1
carbohydrate derivative metabolic process	433 out of 5195 genes, 8.3%	1177 out of 15223 genes, 7.7%	1
chlorophyll biosynthetic process	44 out of 5195 genes, 0.8%	100 out of 15223 genes, 0.7%	1
aromatic compound catabolic process	175 out of 5195 genes, 3.4%	454 out of 15223 genes, 3.0%	1
cysteine metabolic process	57 out of 5195 genes, 1.1%	134 out of 15223 genes, 0.9%	1
cellular carbohydrate catabolic process	18 out of 5195 genes, 0.3%	35 out of 15223 genes, 0.2%	1
response to cyclopentenone	27 out of 5195 genes, 0.5%	57 out of 15223 genes, 0.4%	1
response to organic cyclic compound	27 out of 5195 genes, 0.5%	57 out of 15223 genes, 0.4%	1
cysteine biosynthetic process	56 out of 5195 genes, 1.1%	132 out of 15223 genes, 0.9%	1
regulation of photosynthesis, light reaction	11 out of 5195 genes, 0.2%	19 out of 15223 genes, 0.1%	1
phospholipid metabolic process	153 out of 5195 genes, 2.9%	395 out of 15223 genes, 2.6%	1
response to disaccharide stimulus	54 out of 5195 genes, 1.0%	127 out of 15223 genes, 0.8%	1
cellular cell wall organization	97 out of 5195 genes, 1.9%	242 out of 15223 genes, 1.6%	1
lipoate metabolic process	14 out of 5195 genes, 0.3%	26 out of 15223 genes, 0.2%	1
nucleobase transport	14 out of 5195 genes, 0.3%	26 out of 15223 genes, 0.2%	1
metal ion transport	151 out of 5195 genes, 2.9%	390 out of 15223 genes, 2.6%	1
cell wall organization or biogenesis	257 out of 5195 genes, 4.9%	685 out of 15223 genes, 4.5%	1
S-glycoside metabolic process	55 out of 5195 genes, 1.1%	130 out of 15223 genes, 0.9%	1
glycosinolate metabolic process	55 out of 5195 genes, 1.1%	130 out of 15223 genes, 0.9%	1
glucosinolate metabolic process	55 out of 5195 genes, 1.1%	130 out of 15223 genes, 0.9%	1
defense response to fungus, incompatible interaction	21 out of 5195 genes, 0.4%	43 out of 15223 genes, 0.3%	1
cell wall organization	164 out of 5195 genes, 3.2%	427 out of 15223 genes, 2.8%	1
cellular aldehyde metabolic process	109 out of 5195 genes, 2.1%	276 out of 15223 genes, 1.8%	1
divalent metal ion transport	54 out of 5195 genes, 1.0%	128 out of 15223 genes, 0.8%	1
regulation of meristem development	58 out of 5195 genes, 1.1%	139 out of 15223 genes, 0.9%	1
positive regulation of molecular function	67 out of 5195 genes, 1.3%	163 out of 15223 genes, 1.1%	1
sulfur compound biosynthetic process	135 out of 5195 genes, 2.6%	348 out of 15223 genes, 2.3%	1
response to sucrose stimulus	53 out of 5195 genes, 1.0%	126 out of 15223 genes, 0.8%	1
cellular response to oxidative stress	35 out of 5195 genes, 0.7%	79 out of 15223 genes, 0.5%	1
regulation of generation of precursor metabolites and energy	12 out of 5195 genes, 0.2%	22 out of 15223 genes, 0.1%	1
negative regulation of anion channel activity	3 out of 5195 genes, 0.1%	3 out of 15223 genes, 0.0%	1
regulation of anion channel activity by blue light	3 out of 5195 genes, 0.1%	3 out of 15223 genes, 0.0%	1
negative regulation of anion channel activity by blue light	3 out of 5195 genes, 0.1%	3 out of 15223 genes, 0.0%	1
guard cell development	3 out of 5195 genes, 0.1%	3 out of 15223 genes, 0.0%	1
guard cell morphogenesis	3 out of 5195 genes, 0.1%	3 out of 15223 genes, 0.0%	1
negative regulation of transporter activity	3 out of 5195 genes, 0.1%	3 out of 15223 genes, 0.0%	1
negative regulation of ion transmembrane transporter activity	3 out of 5195 genes, 0.1%	3 out of 15223 genes, 0.0%	1
geranyl diphosphate metabolic process	3 out of 5195 genes, 0.1%	3 out of 15223 genes, 0.0%	1
pyrimidine ribonucleoside catabolic process	3 out of 5195 genes, 0.1%	3 out of 15223 genes, 0.0%	1
pyrimidine nucleoside catabolic process	3 out of 5195 genes, 0.1%	3 out of 15223 genes, 0.0%	1
Group II intron splicing	8 out of 5195 genes, 0.2%	13 out of 15223 genes, 0.1%	1
organic cyclic compound catabolic process	178 out of 5195 genes, 3.4%	468 out of 15223 genes, 3.1%	1
chlorophyll metabolic process	63 out of 5195 genes, 1.2%	153 out of 15223 genes, 1.0%	1
response to toxin	17 out of 5195 genes, 0.3%	34 out of 15223 genes, 0.2%	1
regulation of phosphate metabolic process	76 out of 5195 genes, 1.5%	188 out of 15223 genes, 1.2%	1
regulation of phosphorus metabolic process	76 out of 5195 genes, 1.5%	188 out of 15223 genes, 1.2%	1
ATP metabolic process	116 out of 5195 genes, 2.2%	297 out of 15223 genes, 2.0%	1
nucleoside triphosphate metabolic process	164 out of 5195 genes, 3.2%	430 out of 15223 genes, 2.8%	1
water transport	39 out of 5195 genes, 0.8%	90 out of 15223 genes, 0.6%	1
fluid transport	39 out of 5195 genes, 0.8%	90 out of 15223 genes, 0.6%	1
regulation of photosynthesis	14 out of 5195 genes, 0.3%	27 out of 15223 genes, 0.2%	1
positive regulation of catalytic activity	66 out of 5195 genes, 1.3%	162 out of 15223 genes, 1.1%	1
regulation of hormone levels	121 out of 5195 genes, 2.3%	312 out of 15223 genes, 2.0%	1
thigmotropism	6 out of 5195 genes, 0.1%	9 out of 15223 genes, 0.1%	1
monocarboxylic acid transport	6 out of 5195 genes, 0.1%	9 out of 15223 genes, 0.1%	1
detection of bacterium	6 out of 5195 genes, 0.1%	9 out of 15223 genes, 0.1%	1
carbohydrate catabolic process	167 out of 5195 genes, 3.2%	440 out of 15223 genes, 2.9%	1
single-organism carbohydrate catabolic process	167 out of 5195 genes, 3.2%	440 out of 15223 genes, 2.9%	1
ion transmembrane transport	85 out of 5195 genes, 1.6%	214 out of 15223 genes, 1.4%	1
organic cation transport	4 out of 5195 genes, 0.1%	5 out of 15223 genes, 0.0%	1
quaternary ammonium group transport	4 out of 5195 genes, 0.1%	5 out of 15223 genes, 0.0%	1
pyrimidine nucleoside transport	4 out of 5195 genes, 0.1%	5 out of 15223 genes, 0.0%	1
protein import into mitochondrial inner membrane	4 out of 5195 genes, 0.1%	5 out of 15223 genes, 0.0%	1
indeterminate inflorescence morphogenesis	4 out of 5195 genes, 0.1%	5 out of 15223 genes, 0.0%	1
urea transmembrane transport	4 out of 5195 genes, 0.1%	5 out of 15223 genes, 0.0%	1
secondary growth	4 out of 5195 genes, 0.1%	5 out of 15223 genes, 0.0%	1
selenate transport	4 out of 5195 genes, 0.1%	5 out of 15223 genes, 0.0%	1
nicotinate transport	4 out of 5195 genes, 0.1%	5 out of 15223 genes, 0.0%	1
N-methylnicotinate transport	4 out of 5195 genes, 0.1%	5 out of 15223 genes, 0.0%	1
single-organism carbohydrate metabolic process	508 out of 5195 genes, 9.8%	1405 out of 15223 genes, 9.2%	1
purine nucleobase transport	13 out of 5195 genes, 0.3%	25 out of 15223 genes, 0.2%	1
negative regulation of catabolic process	5 out of 5195 genes, 0.1%	7 out of 15223 genes, 0.0%	1
negative regulation of autophagy	5 out of 5195 genes, 0.1%	7 out of 15223 genes, 0.0%	1
cyanide metabolic process	5 out of 5195 genes, 0.1%	7 out of 15223 genes, 0.0%	1
negative regulation of cellular catabolic process	5 out of 5195 genes, 0.1%	7 out of 15223 genes, 0.0%	1
hydrogen peroxide transmembrane transport	5 out of 5195 genes, 0.1%	7 out of 15223 genes, 0.0%	1
PSII associated light-harvesting complex II catabolic process	10 out of 5195 genes, 0.2%	18 out of 15223 genes, 0.1%	1
nucleobase-containing compound catabolic process	134 out of 5195 genes, 2.6%	349 out of 15223 genes, 2.3%	1
fatty acid biosynthetic process	90 out of 5195 genes, 1.7%	228 out of 15223 genes, 1.5%	1
purine nucleoside triphosphate metabolic process	161 out of 5195 genes, 3.1%	424 out of 15223 genes, 2.8%	1
ribonucleoside triphosphate metabolic process	161 out of 5195 genes, 3.1%	424 out of 15223 genes, 2.8%	1
purine ribonucleoside triphosphate metabolic process	161 out of 5195 genes, 3.1%	424 out of 15223 genes, 2.8%	1
carbohydrate derivative catabolic process	153 out of 5195 genes, 2.9%	402 out of 15223 genes, 2.6%	1
hyperosmotic response	60 out of 5195 genes, 1.2%	147 out of 15223 genes, 1.0%	1
regulation of localization	61 out of 5195 genes, 1.2%	150 out of 15223 genes, 1.0%	1
plant-type cell wall organization	68 out of 5195 genes, 1.3%	169 out of 15223 genes, 1.1%	1
cytokinin mediated signaling pathway	9 out of 5195 genes, 0.2%	16 out of 15223 genes, 0.1%	1
carotene metabolic process	9 out of 5195 genes, 0.2%	16 out of 15223 genes, 0.1%	1
oxylipin biosynthetic process	9 out of 5195 genes, 0.2%	16 out of 15223 genes, 0.1%	1
cellular response to cytokinin stimulus	9 out of 5195 genes, 0.2%	16 out of 15223 genes, 0.1%	1
anion transport	70 out of 5195 genes, 1.3%	175 out of 15223 genes, 1.1%	1
defense response to bacterium, incompatible interaction	14 out of 5195 genes, 0.3%	28 out of 15223 genes, 0.2%	1
divalent inorganic cation transport	57 out of 5195 genes, 1.1%	140 out of 15223 genes, 0.9%	1
ATP biosynthetic process	37 out of 5195 genes, 0.7%	87 out of 15223 genes, 0.6%	1
phenylpropanoid biosynthetic process	46 out of 5195 genes, 0.9%	111 out of 15223 genes, 0.7%	1
DNA duplex unwinding	11 out of 5195 genes, 0.2%	21 out of 15223 genes, 0.1%	1
glycoside biosynthetic process	59 out of 5195 genes, 1.1%	146 out of 15223 genes, 1.0%	1
response to acid	8 out of 5195 genes, 0.2%	14 out of 15223 genes, 0.1%	1
thiamine metabolic process	8 out of 5195 genes, 0.2%	14 out of 15223 genes, 0.1%	1
response to organic nitrogen	8 out of 5195 genes, 0.2%	14 out of 15223 genes, 0.1%	1
response to amine stimulus	8 out of 5195 genes, 0.2%	14 out of 15223 genes, 0.1%	1
xanthophyll biosynthetic process	8 out of 5195 genes, 0.2%	14 out of 15223 genes, 0.1%	1
thiamine-containing compound metabolic process	8 out of 5195 genes, 0.2%	14 out of 15223 genes, 0.1%	1
thiamine-containing compound biosynthetic process	8 out of 5195 genes, 0.2%	14 out of 15223 genes, 0.1%	1
response to amino acid stimulus	8 out of 5195 genes, 0.2%	14 out of 15223 genes, 0.1%	1
serine family amino acid metabolic process	73 out of 5195 genes, 1.4%	184 out of 15223 genes, 1.2%	1
aromatic amino acid family biosynthetic process	35 out of 5195 genes, 0.7%	82 out of 15223 genes, 0.5%	1
regulation of developmental growth	66 out of 5195 genes, 1.3%	165 out of 15223 genes, 1.1%	1
phytosteroid biosynthetic process	30 out of 5195 genes, 0.6%	69 out of 15223 genes, 0.5%	1
brassinosteroid biosynthetic process	30 out of 5195 genes, 0.6%	69 out of 15223 genes, 0.5%	1
S-glycoside biosynthetic process	41 out of 5195 genes, 0.8%	98 out of 15223 genes, 0.6%	1
glycosinolate biosynthetic process	41 out of 5195 genes, 0.8%	98 out of 15223 genes, 0.6%	1
glucosinolate biosynthetic process	41 out of 5195 genes, 0.8%	98 out of 15223 genes, 0.6%	1
nitrogen compound transport	13 out of 5195 genes, 0.3%	26 out of 15223 genes, 0.2%	1
carbohydrate transport	28 out of 5195 genes, 0.5%	64 out of 15223 genes, 0.4%	1
response to nitrate	28 out of 5195 genes, 0.5%	64 out of 15223 genes, 0.4%	1
abscisic acid biosynthetic process	15 out of 5195 genes, 0.3%	31 out of 15223 genes, 0.2%	1
wax biosynthetic process	15 out of 5195 genes, 0.3%	31 out of 15223 genes, 0.2%	1
sesquiterpenoid biosynthetic process	15 out of 5195 genes, 0.3%	31 out of 15223 genes, 0.2%	1
apocarotenoid biosynthetic process	15 out of 5195 genes, 0.3%	31 out of 15223 genes, 0.2%	1
cellular potassium ion transport	26 out of 5195 genes, 0.5%	59 out of 15223 genes, 0.4%	1
potassium ion transmembrane transport	26 out of 5195 genes, 0.5%	59 out of 15223 genes, 0.4%	1
purine-containing compound catabolic process	132 out of 5195 genes, 2.5%	348 out of 15223 genes, 2.3%	1
polysaccharide biosynthetic process	192 out of 5195 genes, 3.7%	516 out of 15223 genes, 3.4%	1
flavonoid biosynthetic process	24 out of 5195 genes, 0.5%	54 out of 15223 genes, 0.4%	1
cellular response to radiation	24 out of 5195 genes, 0.5%	54 out of 15223 genes, 0.4%	1
cellular response to light stimulus	24 out of 5195 genes, 0.5%	54 out of 15223 genes, 0.4%	1
nucleoside triphosphate biosynthetic process	40 out of 5195 genes, 0.8%	96 out of 15223 genes, 0.6%	1
L-phenylalanine catabolic process	7 out of 5195 genes, 0.1%	12 out of 15223 genes, 0.1%	1
amine transport	7 out of 5195 genes, 0.1%	12 out of 15223 genes, 0.1%	1
glycogen metabolic process	10 out of 5195 genes, 0.2%	19 out of 15223 genes, 0.1%	1
glycogen biosynthetic process	10 out of 5195 genes, 0.2%	19 out of 15223 genes, 0.1%	1
energy reserve metabolic process	10 out of 5195 genes, 0.2%	19 out of 15223 genes, 0.1%	1
ion transport	258 out of 5195 genes, 5.0%	703 out of 15223 genes, 4.6%	1
regulation of growth	79 out of 5195 genes, 1.5%	202 out of 15223 genes, 1.3%	1
jasmonic acid metabolic process	27 out of 5195 genes, 0.5%	62 out of 15223 genes, 0.4%	1
glucan biosynthetic process	131 out of 5195 genes, 2.5%	346 out of 15223 genes, 2.3%	1
purine nucleoside triphosphate biosynthetic process	38 out of 5195 genes, 0.7%	91 out of 15223 genes, 0.6%	1
ribonucleoside triphosphate biosynthetic process	38 out of 5195 genes, 0.7%	91 out of 15223 genes, 0.6%	1
purine ribonucleoside triphosphate biosynthetic process	38 out of 5195 genes, 0.7%	91 out of 15223 genes, 0.6%	1
response to fructose stimulus	38 out of 5195 genes, 0.7%	91 out of 15223 genes, 0.6%	1
detection of biotic stimulus	20 out of 5195 genes, 0.4%	44 out of 15223 genes, 0.3%	1
response to abiotic stimulus	875 out of 5195 genes, 16.8%	2474 out of 15223 genes, 16.3%	1
regulation of anion transport	14 out of 5195 genes, 0.3%	29 out of 15223 genes, 0.2%	1
wax metabolic process	16 out of 5195 genes, 0.3%	34 out of 15223 genes, 0.2%	1
cellular cell wall organization or biogenesis	174 out of 5195 genes, 3.3%	467 out of 15223 genes, 3.1%	1
mRNA modification	31 out of 5195 genes, 0.6%	73 out of 15223 genes, 0.5%	1
chromatin assembly	31 out of 5195 genes, 0.6%	73 out of 15223 genes, 0.5%	1
protein-chromophore linkage	6 out of 5195 genes, 0.1%	10 out of 15223 genes, 0.1%	1
actin filament bundle assembly	6 out of 5195 genes, 0.1%	10 out of 15223 genes, 0.1%	1
negative regulation of transport	6 out of 5195 genes, 0.1%	10 out of 15223 genes, 0.1%	1
syncytium formation	9 out of 5195 genes, 0.2%	17 out of 15223 genes, 0.1%	1
alditol metabolic process	9 out of 5195 genes, 0.2%	17 out of 15223 genes, 0.1%	1
negative regulation of growth	9 out of 5195 genes, 0.2%	17 out of 15223 genes, 0.1%	1
defense response to bacterium	134 out of 5195 genes, 2.6%	356 out of 15223 genes, 2.3%	1
anaphase	38 out of 5195 genes, 0.7%	92 out of 15223 genes, 0.6%	1
jasmonic acid biosynthetic process	24 out of 5195 genes, 0.5%	55 out of 15223 genes, 0.4%	1
nucleolus organization	11 out of 5195 genes, 0.2%	22 out of 15223 genes, 0.1%	1
post-embryonic morphogenesis	127 out of 5195 genes, 2.4%	337 out of 15223 genes, 2.2%	1
tetrapyrrole biosynthetic process	55 out of 5195 genes, 1.1%	138 out of 15223 genes, 0.9%	1
abscisic acid metabolic process	15 out of 5195 genes, 0.3%	32 out of 15223 genes, 0.2%	1
apocarotenoid metabolic process	15 out of 5195 genes, 0.3%	32 out of 15223 genes, 0.2%	1
regulation of cell size	13 out of 5195 genes, 0.3%	27 out of 15223 genes, 0.2%	1
plasma membrane ATP synthesis coupled proton transport	13 out of 5195 genes, 0.3%	27 out of 15223 genes, 0.2%	1
cellular response to reactive oxygen species	30 out of 5195 genes, 0.6%	71 out of 15223 genes, 0.5%	1
external encapsulating structure organization	101 out of 5195 genes, 1.9%	265 out of 15223 genes, 1.7%	1
mannose metabolic process	5 out of 5195 genes, 0.1%	8 out of 15223 genes, 0.1%	1
oxaloacetate metabolic process	5 out of 5195 genes, 0.1%	8 out of 15223 genes, 0.1%	1
shade avoidance	5 out of 5195 genes, 0.1%	8 out of 15223 genes, 0.1%	1
glycine decarboxylation via glycine cleavage system	5 out of 5195 genes, 0.1%	8 out of 15223 genes, 0.1%	1
positive regulation of microtubule polymerization or depolymerization	5 out of 5195 genes, 0.1%	8 out of 15223 genes, 0.1%	1
regulation of microtubule polymerization	5 out of 5195 genes, 0.1%	8 out of 15223 genes, 0.1%	1
endocytic recycling	5 out of 5195 genes, 0.1%	8 out of 15223 genes, 0.1%	1
response to leucine	5 out of 5195 genes, 0.1%	8 out of 15223 genes, 0.1%	1
borate transport	5 out of 5195 genes, 0.1%	8 out of 15223 genes, 0.1%	1
inflorescence morphogenesis	5 out of 5195 genes, 0.1%	8 out of 15223 genes, 0.1%	1
response to histidine	5 out of 5195 genes, 0.1%	8 out of 15223 genes, 0.1%	1
response to phenylalanine	5 out of 5195 genes, 0.1%	8 out of 15223 genes, 0.1%	1
porphyrin-containing compound biosynthetic process	53 out of 5195 genes, 1.0%	133 out of 15223 genes, 0.9%	1
ATP catabolic process	85 out of 5195 genes, 1.6%	221 out of 15223 genes, 1.5%	1
flavonoid metabolic process	28 out of 5195 genes, 0.5%	66 out of 15223 genes, 0.4%	1
photosynthetic electron transport in photosystem II	8 out of 5195 genes, 0.2%	15 out of 15223 genes, 0.1%	1
photoinhibition	8 out of 5195 genes, 0.2%	15 out of 15223 genes, 0.1%	1
negative regulation of photosynthesis, light reaction	8 out of 5195 genes, 0.2%	15 out of 15223 genes, 0.1%	1
ethylene metabolic process	18 out of 5195 genes, 0.3%	40 out of 15223 genes, 0.3%	1
ethylene biosynthetic process	18 out of 5195 genes, 0.3%	40 out of 15223 genes, 0.3%	1
myo-inositol hexakisphosphate biosynthetic process	18 out of 5195 genes, 0.3%	40 out of 15223 genes, 0.3%	1
inositol phosphate biosynthetic process	18 out of 5195 genes, 0.3%	40 out of 15223 genes, 0.3%	1
myo-inositol hexakisphosphate metabolic process	18 out of 5195 genes, 0.3%	40 out of 15223 genes, 0.3%	1
cellular alkene metabolic process	18 out of 5195 genes, 0.3%	40 out of 15223 genes, 0.3%	1
alkene biosynthetic process	18 out of 5195 genes, 0.3%	40 out of 15223 genes, 0.3%	1
olefin metabolic process	18 out of 5195 genes, 0.3%	40 out of 15223 genes, 0.3%	1
olefin biosynthetic process	18 out of 5195 genes, 0.3%	40 out of 15223 genes, 0.3%	1
purine nucleotide catabolic process	129 out of 5195 genes, 2.5%	344 out of 15223 genes, 2.3%	1
nucleoside triphosphate catabolic process	129 out of 5195 genes, 2.5%	344 out of 15223 genes, 2.3%	1
purine nucleoside triphosphate catabolic process	129 out of 5195 genes, 2.5%	344 out of 15223 genes, 2.3%	1
purine ribonucleotide catabolic process	129 out of 5195 genes, 2.5%	344 out of 15223 genes, 2.3%	1
nucleotide catabolic process	129 out of 5195 genes, 2.5%	344 out of 15223 genes, 2.3%	1
ribonucleoside triphosphate catabolic process	129 out of 5195 genes, 2.5%	344 out of 15223 genes, 2.3%	1
purine ribonucleoside triphosphate catabolic process	129 out of 5195 genes, 2.5%	344 out of 15223 genes, 2.3%	1
ribonucleotide catabolic process	129 out of 5195 genes, 2.5%	344 out of 15223 genes, 2.3%	1
nucleoside phosphate catabolic process	129 out of 5195 genes, 2.5%	344 out of 15223 genes, 2.3%	1
tetrapyrrole metabolic process	74 out of 5195 genes, 1.4%	191 out of 15223 genes, 1.3%	1
single-organism biosynthetic process	365 out of 5195 genes, 7.0%	1014 out of 15223 genes, 6.7%	1
L-phenylalanine metabolic process	10 out of 5195 genes, 0.2%	20 out of 15223 genes, 0.1%	1
galactose metabolic process	12 out of 5195 genes, 0.2%	25 out of 15223 genes, 0.2%	1
pyrimidine nucleoside metabolic process	4 out of 5195 genes, 0.1%	6 out of 15223 genes, 0.0%	1
establishment of tissue polarity	4 out of 5195 genes, 0.1%	6 out of 15223 genes, 0.0%	1
response to flooding	4 out of 5195 genes, 0.1%	6 out of 15223 genes, 0.0%	1
protein glutathionylation	4 out of 5195 genes, 0.1%	6 out of 15223 genes, 0.0%	1
L-amino acid transport	4 out of 5195 genes, 0.1%	6 out of 15223 genes, 0.0%	1
arginine transport	4 out of 5195 genes, 0.1%	6 out of 15223 genes, 0.0%	1
urea transport	4 out of 5195 genes, 0.1%	6 out of 15223 genes, 0.0%	1
nucleoside transport	4 out of 5195 genes, 0.1%	6 out of 15223 genes, 0.0%	1
regulation of response to external stimulus	4 out of 5195 genes, 0.1%	6 out of 15223 genes, 0.0%	1
positive regulation of response to external stimulus	4 out of 5195 genes, 0.1%	6 out of 15223 genes, 0.0%	1
regulation of response to extracellular stimulus	4 out of 5195 genes, 0.1%	6 out of 15223 genes, 0.0%	1
positive regulation of response to extracellular stimulus	4 out of 5195 genes, 0.1%	6 out of 15223 genes, 0.0%	1
regulation of response to nutrient levels	4 out of 5195 genes, 0.1%	6 out of 15223 genes, 0.0%	1
positive regulation of response to nutrient levels	4 out of 5195 genes, 0.1%	6 out of 15223 genes, 0.0%	1
borate transmembrane transport	4 out of 5195 genes, 0.1%	6 out of 15223 genes, 0.0%	1
pyrimidine ribonucleoside metabolic process	4 out of 5195 genes, 0.1%	6 out of 15223 genes, 0.0%	1
positive regulation of cellular response to phosphate starvation	4 out of 5195 genes, 0.1%	6 out of 15223 genes, 0.0%	1
plant-type cell wall modification	24 out of 5195 genes, 0.5%	56 out of 15223 genes, 0.4%	1
stomatal movement	24 out of 5195 genes, 0.5%	56 out of 15223 genes, 0.4%	1
cellular response to abiotic stimulus	46 out of 5195 genes, 0.9%	115 out of 15223 genes, 0.8%	1
sulfur compound metabolic process	158 out of 5195 genes, 3.0%	427 out of 15223 genes, 2.8%	1
response to stimulus	1934 out of 5195 genes, 37.2%	5566 out of 15223 genes, 36.6%	1
response to mechanical stimulus	17 out of 5195 genes, 0.3%	38 out of 15223 genes, 0.2%	1
recognition of pollen	17 out of 5195 genes, 0.3%	38 out of 15223 genes, 0.2%	1
monosaccharide metabolic process	196 out of 5195 genes, 3.8%	535 out of 15223 genes, 3.5%	1
maltose catabolic process	2 out of 5195 genes, 0.0%	2 out of 15223 genes, 0.0%	1
spliceosomal complex assembly	2 out of 5195 genes, 0.0%	2 out of 15223 genes, 0.0%	1
nuclear-transcribed mRNA catabolic process, deadenylation-dependent decay	2 out of 5195 genes, 0.0%	2 out of 15223 genes, 0.0%	1
nuclear-transcribed mRNA poly(A) tail shortening	2 out of 5195 genes, 0.0%	2 out of 15223 genes, 0.0%	1
hexitol metabolic process	2 out of 5195 genes, 0.0%	2 out of 15223 genes, 0.0%	1
inosine catabolic process	2 out of 5195 genes, 0.0%	2 out of 15223 genes, 0.0%	1
uridine catabolic process	2 out of 5195 genes, 0.0%	2 out of 15223 genes, 0.0%	1
acyl-CoA metabolic process	2 out of 5195 genes, 0.0%	2 out of 15223 genes, 0.0%	1
cholesterol biosynthetic process	2 out of 5195 genes, 0.0%	2 out of 15223 genes, 0.0%	1
cholesterol metabolic process	2 out of 5195 genes, 0.0%	2 out of 15223 genes, 0.0%	1
thiamine diphosphate biosynthetic process	2 out of 5195 genes, 0.0%	2 out of 15223 genes, 0.0%	1
sucrose mediated signaling	2 out of 5195 genes, 0.0%	2 out of 15223 genes, 0.0%	1
cytokinin catabolic process	2 out of 5195 genes, 0.0%	2 out of 15223 genes, 0.0%	1
nodule morphogenesis	2 out of 5195 genes, 0.0%	2 out of 15223 genes, 0.0%	1
xanthophyll cycle	2 out of 5195 genes, 0.0%	2 out of 15223 genes, 0.0%	1
nectary development	2 out of 5195 genes, 0.0%	2 out of 15223 genes, 0.0%	1
raffinose family oligosaccharide biosynthetic process	2 out of 5195 genes, 0.0%	2 out of 15223 genes, 0.0%	1
temperature compensation of the circadian clock	2 out of 5195 genes, 0.0%	2 out of 15223 genes, 0.0%	1
chlororespiration	2 out of 5195 genes, 0.0%	2 out of 15223 genes, 0.0%	1
positive regulation of intracellular protein kinase cascade	2 out of 5195 genes, 0.0%	2 out of 15223 genes, 0.0%	1
pentose transport	2 out of 5195 genes, 0.0%	2 out of 15223 genes, 0.0%	1
D-ribose transport	2 out of 5195 genes, 0.0%	2 out of 15223 genes, 0.0%	1
D-xylose transport	2 out of 5195 genes, 0.0%	2 out of 15223 genes, 0.0%	1
sorbitol transport	2 out of 5195 genes, 0.0%	2 out of 15223 genes, 0.0%	1
mannitol transport	2 out of 5195 genes, 0.0%	2 out of 15223 genes, 0.0%	1
tetraterpenoid catabolic process	2 out of 5195 genes, 0.0%	2 out of 15223 genes, 0.0%	1
carotenoid catabolic process	2 out of 5195 genes, 0.0%	2 out of 15223 genes, 0.0%	1
xanthophyll catabolic process	2 out of 5195 genes, 0.0%	2 out of 15223 genes, 0.0%	1
antibiotic biosynthetic process	2 out of 5195 genes, 0.0%	2 out of 15223 genes, 0.0%	1
benzoate metabolic process	2 out of 5195 genes, 0.0%	2 out of 15223 genes, 0.0%	1
alditol biosynthetic process	2 out of 5195 genes, 0.0%	2 out of 15223 genes, 0.0%	1
hexitol biosynthetic process	2 out of 5195 genes, 0.0%	2 out of 15223 genes, 0.0%	1
cyanide catabolic process	2 out of 5195 genes, 0.0%	2 out of 15223 genes, 0.0%	1
mannitol biosynthetic process	2 out of 5195 genes, 0.0%	2 out of 15223 genes, 0.0%	1
mannitol metabolic process	2 out of 5195 genes, 0.0%	2 out of 15223 genes, 0.0%	1
negative regulation of protein complex assembly	2 out of 5195 genes, 0.0%	2 out of 15223 genes, 0.0%	1
negative regulation of protein polymerization	2 out of 5195 genes, 0.0%	2 out of 15223 genes, 0.0%	1
geranyl diphosphate biosynthetic process	2 out of 5195 genes, 0.0%	2 out of 15223 genes, 0.0%	1
thioester metabolic process	2 out of 5195 genes, 0.0%	2 out of 15223 genes, 0.0%	1
thiamine diphosphate metabolic process	2 out of 5195 genes, 0.0%	2 out of 15223 genes, 0.0%	1
hormone catabolic process	2 out of 5195 genes, 0.0%	2 out of 15223 genes, 0.0%	1
benzene-containing compound metabolic process	2 out of 5195 genes, 0.0%	2 out of 15223 genes, 0.0%	1
protein transport by the Tat complex	2 out of 5195 genes, 0.0%	2 out of 15223 genes, 0.0%	1
AMP salvage	2 out of 5195 genes, 0.0%	2 out of 15223 genes, 0.0%	1
inosine metabolic process	2 out of 5195 genes, 0.0%	2 out of 15223 genes, 0.0%	1
positive regulation of long-day photoperiodism, flowering	2 out of 5195 genes, 0.0%	2 out of 15223 genes, 0.0%	1
specification of floral organ number	2 out of 5195 genes, 0.0%	2 out of 15223 genes, 0.0%	1
negative regulation of cytoskeleton organization	2 out of 5195 genes, 0.0%	2 out of 15223 genes, 0.0%	1
production of siRNA involved in chromatin silencing by small RNA	2 out of 5195 genes, 0.0%	2 out of 15223 genes, 0.0%	1
cellular hyperosmotic response	2 out of 5195 genes, 0.0%	2 out of 15223 genes, 0.0%	1
cellular hyperosmotic salinity response	2 out of 5195 genes, 0.0%	2 out of 15223 genes, 0.0%	1
photosystem stoichiometry adjustment	2 out of 5195 genes, 0.0%	2 out of 15223 genes, 0.0%	1
ovary septum development	2 out of 5195 genes, 0.0%	2 out of 15223 genes, 0.0%	1
positive regulation of salicylic acid mediated signaling pathway	2 out of 5195 genes, 0.0%	2 out of 15223 genes, 0.0%	1
zygote elongation	2 out of 5195 genes, 0.0%	2 out of 15223 genes, 0.0%	1
regulation of salicylic acid mediated signaling pathway	2 out of 5195 genes, 0.0%	2 out of 15223 genes, 0.0%	1
porphyrin-containing compound metabolic process	72 out of 5195 genes, 1.4%	187 out of 15223 genes, 1.2%	1
regulation of transport	52 out of 5195 genes, 1.0%	132 out of 15223 genes, 0.9%	1
respiratory burst involved in defense response	15 out of 5195 genes, 0.3%	33 out of 15223 genes, 0.2%	1
respiratory burst	15 out of 5195 genes, 0.3%	33 out of 15223 genes, 0.2%	1
intracellular sequestering of iron ion	3 out of 5195 genes, 0.1%	4 out of 15223 genes, 0.0%	1
spindle assembly involved in male meiosis	3 out of 5195 genes, 0.1%	4 out of 15223 genes, 0.0%	1
response to pH	3 out of 5195 genes, 0.1%	4 out of 15223 genes, 0.0%	1
cell wall modification involved in abscission	3 out of 5195 genes, 0.1%	4 out of 15223 genes, 0.0%	1
anastral spindle assembly involved in male meiosis	3 out of 5195 genes, 0.1%	4 out of 15223 genes, 0.0%	1
response to acidity	3 out of 5195 genes, 0.1%	4 out of 15223 genes, 0.0%	1
lysine transport	3 out of 5195 genes, 0.1%	4 out of 15223 genes, 0.0%	1
ornithine transport	3 out of 5195 genes, 0.1%	4 out of 15223 genes, 0.0%	1
carotene catabolic process	3 out of 5195 genes, 0.1%	4 out of 15223 genes, 0.0%	1
dTDP-rhamnose biosynthetic process	3 out of 5195 genes, 0.1%	4 out of 15223 genes, 0.0%	1
regulation of actin filament depolymerization	3 out of 5195 genes, 0.1%	4 out of 15223 genes, 0.0%	1
S-methylmethionine metabolic process	3 out of 5195 genes, 0.1%	4 out of 15223 genes, 0.0%	1
S-methylmethionine cycle	3 out of 5195 genes, 0.1%	4 out of 15223 genes, 0.0%	1
regulation of iron ion transport	3 out of 5195 genes, 0.1%	4 out of 15223 genes, 0.0%	1
negative regulation of iron ion transport	3 out of 5195 genes, 0.1%	4 out of 15223 genes, 0.0%	1
negative regulation of ion transport	3 out of 5195 genes, 0.1%	4 out of 15223 genes, 0.0%	1
development involved in symbiotic interaction	3 out of 5195 genes, 0.1%	4 out of 15223 genes, 0.0%	1
cell wall disassembly	3 out of 5195 genes, 0.1%	4 out of 15223 genes, 0.0%	1
farnesyl diphosphate biosynthetic process	3 out of 5195 genes, 0.1%	4 out of 15223 genes, 0.0%	1
uridine metabolic process	3 out of 5195 genes, 0.1%	4 out of 15223 genes, 0.0%	1
terpene catabolic process	3 out of 5195 genes, 0.1%	4 out of 15223 genes, 0.0%	1
dTDP-rhamnose metabolic process	3 out of 5195 genes, 0.1%	4 out of 15223 genes, 0.0%	1
anastral spindle assembly	3 out of 5195 genes, 0.1%	4 out of 15223 genes, 0.0%	1
cellular cell wall disassembly	3 out of 5195 genes, 0.1%	4 out of 15223 genes, 0.0%	1
cellular response to gravity	3 out of 5195 genes, 0.1%	4 out of 15223 genes, 0.0%	1
organic substance transport	143 out of 5195 genes, 2.8%	386 out of 15223 genes, 2.5%	1
response to arsenic-containing substance	13 out of 5195 genes, 0.3%	28 out of 15223 genes, 0.2%	1
cytochrome complex assembly	9 out of 5195 genes, 0.2%	18 out of 15223 genes, 0.1%	1
circadian rhythm	26 out of 5195 genes, 0.5%	62 out of 15223 genes, 0.4%	1
rhythmic process	26 out of 5195 genes, 0.5%	62 out of 15223 genes, 0.4%	1
regulation of secondary metabolite biosynthetic process	18 out of 5195 genes, 0.3%	41 out of 15223 genes, 0.3%	1
serine family amino acid biosynthetic process	59 out of 5195 genes, 1.1%	152 out of 15223 genes, 1.0%	1
hormone transport	40 out of 5195 genes, 0.8%	100 out of 15223 genes, 0.7%	1
auxin transport	40 out of 5195 genes, 0.8%	100 out of 15223 genes, 0.7%	1
cellular response to hydrogen peroxide	27 out of 5195 genes, 0.5%	65 out of 15223 genes, 0.4%	1
response to hydrogen peroxide	77 out of 5195 genes, 1.5%	202 out of 15223 genes, 1.3%	1
regulation of cellular protein metabolic process	106 out of 5195 genes, 2.0%	283 out of 15223 genes, 1.9%	1
microtubule bundle formation	6 out of 5195 genes, 0.1%	11 out of 15223 genes, 0.1%	1
acetyl-CoA biosynthetic process	6 out of 5195 genes, 0.1%	11 out of 15223 genes, 0.1%	1
asparagine metabolic process	6 out of 5195 genes, 0.1%	11 out of 15223 genes, 0.1%	1
isoprenoid catabolic process	6 out of 5195 genes, 0.1%	11 out of 15223 genes, 0.1%	1
floral meristem determinacy	6 out of 5195 genes, 0.1%	11 out of 15223 genes, 0.1%	1
arsenite transport	6 out of 5195 genes, 0.1%	11 out of 15223 genes, 0.1%	1
sequestering of metal ion	6 out of 5195 genes, 0.1%	11 out of 15223 genes, 0.1%	1
hormone biosynthetic process	54 out of 5195 genes, 1.0%	139 out of 15223 genes, 0.9%	1
cation transport	205 out of 5195 genes, 3.9%	564 out of 15223 genes, 3.7%	1
cell recognition	17 out of 5195 genes, 0.3%	39 out of 15223 genes, 0.3%	1
regulation of flavonoid biosynthetic process	17 out of 5195 genes, 0.3%	39 out of 15223 genes, 0.3%	1
cellular response to iron ion starvation	8 out of 5195 genes, 0.2%	16 out of 15223 genes, 0.1%	1
regulation of anion channel activity	10 out of 5195 genes, 0.2%	21 out of 15223 genes, 0.1%	1
polyol metabolic process	10 out of 5195 genes, 0.2%	21 out of 15223 genes, 0.1%	1
regulation of transmembrane transporter activity	10 out of 5195 genes, 0.2%	21 out of 15223 genes, 0.1%	1
regulation of anthocyanin metabolic process	10 out of 5195 genes, 0.2%	21 out of 15223 genes, 0.1%	1
regulation of transporter activity	10 out of 5195 genes, 0.2%	21 out of 15223 genes, 0.1%	1
regulation of ion transmembrane transporter activity	10 out of 5195 genes, 0.2%	21 out of 15223 genes, 0.1%	1
cellular response to blue light	10 out of 5195 genes, 0.2%	21 out of 15223 genes, 0.1%	1
response to biotic stimulus	397 out of 5195 genes, 7.6%	1114 out of 15223 genes, 7.3%	1
lipid metabolic process	512 out of 5195 genes, 9.9%	1445 out of 15223 genes, 9.5%	1
DNA conformation change	48 out of 5195 genes, 0.9%	123 out of 15223 genes, 0.8%	1
glycine catabolic process	15 out of 5195 genes, 0.3%	34 out of 15223 genes, 0.2%	1
sesquiterpenoid metabolic process	15 out of 5195 genes, 0.3%	34 out of 15223 genes, 0.2%	1
serine family amino acid catabolic process	15 out of 5195 genes, 0.3%	34 out of 15223 genes, 0.2%	1
response to hypoxia	18 out of 5195 genes, 0.3%	42 out of 15223 genes, 0.3%	1
cellular nitrogen compound catabolic process	160 out of 5195 genes, 3.1%	438 out of 15223 genes, 2.9%	1
D-xylose metabolic process	13 out of 5195 genes, 0.3%	29 out of 15223 genes, 0.2%	1
regulation of molecular function	132 out of 5195 genes, 2.5%	359 out of 15223 genes, 2.4%	1
protein ADP-ribosylation	5 out of 5195 genes, 0.1%	9 out of 15223 genes, 0.1%	1
photosystem II repair	5 out of 5195 genes, 0.1%	9 out of 15223 genes, 0.1%	1
negative regulation of organelle organization	5 out of 5195 genes, 0.1%	9 out of 15223 genes, 0.1%	1
terpenoid catabolic process	5 out of 5195 genes, 0.1%	9 out of 15223 genes, 0.1%	1
protein repair	5 out of 5195 genes, 0.1%	9 out of 15223 genes, 0.1%	1
regulation of anthocyanin biosynthetic process	5 out of 5195 genes, 0.1%	9 out of 15223 genes, 0.1%	1
cellular response to heat	5 out of 5195 genes, 0.1%	9 out of 15223 genes, 0.1%	1
negative regulation of cellular component organization	5 out of 5195 genes, 0.1%	9 out of 15223 genes, 0.1%	1
red or far-red light signaling pathway	11 out of 5195 genes, 0.2%	24 out of 15223 genes, 0.2%	1
basipetal auxin transport	11 out of 5195 genes, 0.2%	24 out of 15223 genes, 0.2%	1
DNA geometric change	11 out of 5195 genes, 0.2%	24 out of 15223 genes, 0.2%	1
cellular response to red or far red light	11 out of 5195 genes, 0.2%	24 out of 15223 genes, 0.2%	1
microtubule cytoskeleton organization	90 out of 5195 genes, 1.7%	241 out of 15223 genes, 1.6%	1
regulation of phenylpropanoid metabolic process	22 out of 5195 genes, 0.4%	53 out of 15223 genes, 0.3%	1
glutamine family amino acid catabolic process	7 out of 5195 genes, 0.1%	14 out of 15223 genes, 0.1%	1
cellular carbohydrate biosynthetic process	191 out of 5195 genes, 3.7%	528 out of 15223 genes, 3.5%	1
response to other organism	388 out of 5195 genes, 7.5%	1093 out of 15223 genes, 7.2%	1
pentose metabolic process	23 out of 5195 genes, 0.4%	56 out of 15223 genes, 0.4%	1
heterocycle catabolic process	160 out of 5195 genes, 3.1%	440 out of 15223 genes, 2.9%	1
response to reactive oxygen species	90 out of 5195 genes, 1.7%	242 out of 15223 genes, 1.6%	1
inflorescence development	12 out of 5195 genes, 0.2%	27 out of 15223 genes, 0.2%	1
organophosphate catabolic process	133 out of 5195 genes, 2.6%	364 out of 15223 genes, 2.4%	1
steroid biosynthetic process	52 out of 5195 genes, 1.0%	136 out of 15223 genes, 0.9%	1
amine biosynthetic process	18 out of 5195 genes, 0.3%	43 out of 15223 genes, 0.3%	1
response to decreased oxygen levels	18 out of 5195 genes, 0.3%	43 out of 15223 genes, 0.3%	1
cellular biogenic amine biosynthetic process	18 out of 5195 genes, 0.3%	43 out of 15223 genes, 0.3%	1
response to oxygen levels	18 out of 5195 genes, 0.3%	43 out of 15223 genes, 0.3%	1
purine ribonucleotide metabolic process	168 out of 5195 genes, 3.2%	464 out of 15223 genes, 3.0%	1
plant-type cell wall organization or biogenesis	100 out of 5195 genes, 1.9%	271 out of 15223 genes, 1.8%	1
hexose metabolic process	176 out of 5195 genes, 3.4%	487 out of 15223 genes, 3.2%	1
nucleoside catabolic process	49 out of 5195 genes, 0.9%	128 out of 15223 genes, 0.8%	1
ribonucleoside catabolic process	49 out of 5195 genes, 0.9%	128 out of 15223 genes, 0.8%	1
response to chitin	54 out of 5195 genes, 1.0%	142 out of 15223 genes, 0.9%	1
inner mitochondrial membrane organization	4 out of 5195 genes, 0.1%	7 out of 15223 genes, 0.0%	1
vitamin E biosynthetic process	4 out of 5195 genes, 0.1%	7 out of 15223 genes, 0.0%	1
cellulose microfibril organization	4 out of 5195 genes, 0.1%	7 out of 15223 genes, 0.0%	1
UDP-rhamnose biosynthetic process	4 out of 5195 genes, 0.1%	7 out of 15223 genes, 0.0%	1
L-glutamate transport	4 out of 5195 genes, 0.1%	7 out of 15223 genes, 0.0%	1
extracellular matrix organization	4 out of 5195 genes, 0.1%	7 out of 15223 genes, 0.0%	1
positive regulation of microtubule polymerization	4 out of 5195 genes, 0.1%	7 out of 15223 genes, 0.0%	1
UDP-rhamnose metabolic process	4 out of 5195 genes, 0.1%	7 out of 15223 genes, 0.0%	1
vitamin E metabolic process	4 out of 5195 genes, 0.1%	7 out of 15223 genes, 0.0%	1
amide transport	4 out of 5195 genes, 0.1%	7 out of 15223 genes, 0.0%	1
extracellular structure organization	4 out of 5195 genes, 0.1%	7 out of 15223 genes, 0.0%	1
specification of organ number	4 out of 5195 genes, 0.1%	7 out of 15223 genes, 0.0%	1
cell wall assembly	4 out of 5195 genes, 0.1%	7 out of 15223 genes, 0.0%	1
plant-type cell wall assembly	4 out of 5195 genes, 0.1%	7 out of 15223 genes, 0.0%	1
nectar secretion	4 out of 5195 genes, 0.1%	7 out of 15223 genes, 0.0%	1
response to herbivore	4 out of 5195 genes, 0.1%	7 out of 15223 genes, 0.0%	1
regulation of radial pattern formation	4 out of 5195 genes, 0.1%	7 out of 15223 genes, 0.0%	1
meristem maintenance	80 out of 5195 genes, 1.5%	215 out of 15223 genes, 1.4%	1
phytosteroid metabolic process	33 out of 5195 genes, 0.6%	84 out of 15223 genes, 0.6%	1
brassinosteroid metabolic process	33 out of 5195 genes, 0.6%	84 out of 15223 genes, 0.6%	1
disaccharide biosynthetic process	22 out of 5195 genes, 0.4%	54 out of 15223 genes, 0.4%	1
cell wall macromolecule catabolic process	13 out of 5195 genes, 0.3%	30 out of 15223 genes, 0.2%	1
regulation of transcription, DNA-dependent	464 out of 5195 genes, 8.9%	1316 out of 15223 genes, 8.6%	1
malate metabolic process	8 out of 5195 genes, 0.2%	17 out of 15223 genes, 0.1%	1
acetyl-CoA metabolic process	42 out of 5195 genes, 0.8%	109 out of 15223 genes, 0.7%	1
response to cytokinin stimulus	26 out of 5195 genes, 0.5%	65 out of 15223 genes, 0.4%	1
detection of external stimulus	16 out of 5195 genes, 0.3%	38 out of 15223 genes, 0.2%	1
auxin polar transport	34 out of 5195 genes, 0.7%	87 out of 15223 genes, 0.6%	1
phototransduction	6 out of 5195 genes, 0.1%	12 out of 15223 genes, 0.1%	1
thiamine biosynthetic process	6 out of 5195 genes, 0.1%	12 out of 15223 genes, 0.1%	1
red, far-red light phototransduction	6 out of 5195 genes, 0.1%	12 out of 15223 genes, 0.1%	1
regulation of long-day photoperiodism, flowering	6 out of 5195 genes, 0.1%	12 out of 15223 genes, 0.1%	1
cellular response to cold	6 out of 5195 genes, 0.1%	12 out of 15223 genes, 0.1%	1
regulation of catalytic activity	119 out of 5195 genes, 2.3%	326 out of 15223 genes, 2.1%	1
regulation of metabolic process	763 out of 5195 genes, 14.7%	2184 out of 15223 genes, 14.3%	1
asymmetric cell division	11 out of 5195 genes, 0.2%	25 out of 15223 genes, 0.2%	1
terpene metabolic process	11 out of 5195 genes, 0.2%	25 out of 15223 genes, 0.2%	1
response to abscisic acid stimulus	176 out of 5195 genes, 3.4%	489 out of 15223 genes, 3.2%	1
regulation of RNA biosynthetic process	464 out of 5195 genes, 8.9%	1318 out of 15223 genes, 8.7%	1
pollen-pistil interaction	17 out of 5195 genes, 0.3%	41 out of 15223 genes, 0.3%	1
cellular polysaccharide biosynthetic process	172 out of 5195 genes, 3.3%	478 out of 15223 genes, 3.1%	1
negative regulation of molecular function	37 out of 5195 genes, 0.7%	96 out of 15223 genes, 0.6%	1
cell wall modification	67 out of 5195 genes, 1.3%	180 out of 15223 genes, 1.2%	1
hydrogen peroxide catabolic process	25 out of 5195 genes, 0.5%	63 out of 15223 genes, 0.4%	1
response to UV-B	29 out of 5195 genes, 0.6%	74 out of 15223 genes, 0.5%	1
transmembrane receptor protein serine/threonine kinase signaling pathway	9 out of 5195 genes, 0.2%	20 out of 15223 genes, 0.1%	1
cellular response to sulfate starvation	9 out of 5195 genes, 0.2%	20 out of 15223 genes, 0.1%	1
regulation of G2/M transition of mitotic cell cycle	15 out of 5195 genes, 0.3%	36 out of 15223 genes, 0.2%	1
cellular response to starvation	64 out of 5195 genes, 1.2%	172 out of 15223 genes, 1.1%	1
regulation of protein metabolic process	106 out of 5195 genes, 2.0%	291 out of 15223 genes, 1.9%	1
succinate metabolic process	3 out of 5195 genes, 0.1%	5 out of 15223 genes, 0.0%	1
purine ribonucleoside salvage	3 out of 5195 genes, 0.1%	5 out of 15223 genes, 0.0%	1
glycoprotein catabolic process	3 out of 5195 genes, 0.1%	5 out of 15223 genes, 0.0%	1
asparagine catabolic process	3 out of 5195 genes, 0.1%	5 out of 15223 genes, 0.0%	1
phosphatidylserine metabolic process	3 out of 5195 genes, 0.1%	5 out of 15223 genes, 0.0%	1
phosphatidylserine biosynthetic process	3 out of 5195 genes, 0.1%	5 out of 15223 genes, 0.0%	1
cell-matrix adhesion	3 out of 5195 genes, 0.1%	5 out of 15223 genes, 0.0%	1
anaerobic respiration	3 out of 5195 genes, 0.1%	5 out of 15223 genes, 0.0%	1
regulation of asymmetric cell division	3 out of 5195 genes, 0.1%	5 out of 15223 genes, 0.0%	1
plant-type cell wall loosening	3 out of 5195 genes, 0.1%	5 out of 15223 genes, 0.0%	1
primary cell wall biogenesis	3 out of 5195 genes, 0.1%	5 out of 15223 genes, 0.0%	1
response to boron-containing substance	3 out of 5195 genes, 0.1%	5 out of 15223 genes, 0.0%	1
NADH dehydrogenase complex assembly	3 out of 5195 genes, 0.1%	5 out of 15223 genes, 0.0%	1
methylammonium transport	3 out of 5195 genes, 0.1%	5 out of 15223 genes, 0.0%	1
peptidyl-serine phosphorylation	3 out of 5195 genes, 0.1%	5 out of 15223 genes, 0.0%	1
peptidyl-serine modification	3 out of 5195 genes, 0.1%	5 out of 15223 genes, 0.0%	1
response to deep water	3 out of 5195 genes, 0.1%	5 out of 15223 genes, 0.0%	1
cell-substrate adhesion	3 out of 5195 genes, 0.1%	5 out of 15223 genes, 0.0%	1
regulation of protein sumoylation	3 out of 5195 genes, 0.1%	5 out of 15223 genes, 0.0%	1
negative regulation of protein sumoylation	3 out of 5195 genes, 0.1%	5 out of 15223 genes, 0.0%	1
asparagine catabolic process via L-aspartate	3 out of 5195 genes, 0.1%	5 out of 15223 genes, 0.0%	1
L-arginine import	3 out of 5195 genes, 0.1%	5 out of 15223 genes, 0.0%	1
L-amino acid import	3 out of 5195 genes, 0.1%	5 out of 15223 genes, 0.0%	1
nucleoside salvage	3 out of 5195 genes, 0.1%	5 out of 15223 genes, 0.0%	1
farnesyl diphosphate metabolic process	3 out of 5195 genes, 0.1%	5 out of 15223 genes, 0.0%	1
negative regulation of carbohydrate metabolic process	3 out of 5195 genes, 0.1%	5 out of 15223 genes, 0.0%	1
response to nitrosative stress	3 out of 5195 genes, 0.1%	5 out of 15223 genes, 0.0%	1
detoxification of nitrogen compound	3 out of 5195 genes, 0.1%	5 out of 15223 genes, 0.0%	1
copper ion export	3 out of 5195 genes, 0.1%	5 out of 15223 genes, 0.0%	1
spindle assembly involved in meiosis	3 out of 5195 genes, 0.1%	5 out of 15223 genes, 0.0%	1
arginine import	3 out of 5195 genes, 0.1%	5 out of 15223 genes, 0.0%	1
drug transmembrane transport	19 out of 5195 genes, 0.4%	47 out of 15223 genes, 0.3%	1
drug transport	19 out of 5195 genes, 0.4%	47 out of 15223 genes, 0.3%	1
response to drug	19 out of 5195 genes, 0.4%	47 out of 15223 genes, 0.3%	1
glycerol metabolic process	7 out of 5195 genes, 0.1%	15 out of 15223 genes, 0.1%	1
fat-soluble vitamin metabolic process	7 out of 5195 genes, 0.1%	15 out of 15223 genes, 0.1%	1
sulfate transport	7 out of 5195 genes, 0.1%	15 out of 15223 genes, 0.1%	1
fat-soluble vitamin biosynthetic process	7 out of 5195 genes, 0.1%	15 out of 15223 genes, 0.1%	1
cellular response to external stimulus	78 out of 5195 genes, 1.5%	212 out of 15223 genes, 1.4%	1
DNA packaging	32 out of 5195 genes, 0.6%	83 out of 15223 genes, 0.5%	1
hydrogen transport	32 out of 5195 genes, 0.6%	83 out of 15223 genes, 0.5%	1
proton transport	32 out of 5195 genes, 0.6%	83 out of 15223 genes, 0.5%	1
1-aminocyclopropane-1-carboxylate metabolic process	5 out of 5195 genes, 0.1%	10 out of 15223 genes, 0.1%	1
regulation of microtubule polymerization or depolymerization	5 out of 5195 genes, 0.1%	10 out of 15223 genes, 0.1%	1
regulation of microtubule-based process	5 out of 5195 genes, 0.1%	10 out of 15223 genes, 0.1%	1
1-aminocyclopropane-1-carboxylate biosynthetic process	5 out of 5195 genes, 0.1%	10 out of 15223 genes, 0.1%	1
regulation of protein complex disassembly	5 out of 5195 genes, 0.1%	10 out of 15223 genes, 0.1%	1
regulation of microtubule cytoskeleton organization	5 out of 5195 genes, 0.1%	10 out of 15223 genes, 0.1%	1
regulation of transmembrane transport	10 out of 5195 genes, 0.2%	23 out of 15223 genes, 0.2%	1
regulation of ion transmembrane transport	10 out of 5195 genes, 0.2%	23 out of 15223 genes, 0.2%	1
regulation of primary metabolic process	620 out of 5195 genes, 11.9%	1775 out of 15223 genes, 11.7%	1
iron-sulfur cluster assembly	33 out of 5195 genes, 0.6%	86 out of 15223 genes, 0.6%	1
metallo-sulfur cluster assembly	33 out of 5195 genes, 0.6%	86 out of 15223 genes, 0.6%	1
activation of MAPKK activity	17 out of 5195 genes, 0.3%	42 out of 15223 genes, 0.3%	1
microtubule nucleation	25 out of 5195 genes, 0.5%	64 out of 15223 genes, 0.4%	1
regulation of RNA metabolic process	466 out of 5195 genes, 9.0%	1330 out of 15223 genes, 8.7%	1
regulation of macromolecule biosynthetic process	503 out of 5195 genes, 9.7%	1438 out of 15223 genes, 9.4%	1
regulation of cellular macromolecule biosynthetic process	503 out of 5195 genes, 9.7%	1438 out of 15223 genes, 9.4%	1
response to copper ion	8 out of 5195 genes, 0.2%	18 out of 15223 genes, 0.1%	1
carbohydrate biosynthetic process	257 out of 5195 genes, 4.9%	727 out of 15223 genes, 4.8%	1
purine nucleoside catabolic process	47 out of 5195 genes, 0.9%	126 out of 15223 genes, 0.8%	1
cellular response to extracellular stimulus	77 out of 5195 genes, 1.5%	211 out of 15223 genes, 1.4%	1
multidimensional cell growth	32 out of 5195 genes, 0.6%	84 out of 15223 genes, 0.6%	1
regulation of interphase of mitotic cell cycle	15 out of 5195 genes, 0.3%	37 out of 15223 genes, 0.2%	1
apoptotic process	19 out of 5195 genes, 0.4%	48 out of 15223 genes, 0.3%	1
potassium ion transport	33 out of 5195 genes, 0.6%	87 out of 15223 genes, 0.6%	1
glucose catabolic process	136 out of 5195 genes, 2.6%	380 out of 15223 genes, 2.5%	1
positive regulation of flavonoid biosynthetic process	12 out of 5195 genes, 0.2%	29 out of 15223 genes, 0.2%	1
auxin efflux	12 out of 5195 genes, 0.2%	29 out of 15223 genes, 0.2%	1
positive regulation of secondary metabolite biosynthetic process	12 out of 5195 genes, 0.2%	29 out of 15223 genes, 0.2%	1
cellular response to nutrient levels	67 out of 5195 genes, 1.3%	183 out of 15223 genes, 1.2%	1
xyloglucan biosynthetic process	6 out of 5195 genes, 0.1%	13 out of 15223 genes, 0.1%	1
regulation of cellular metabolic process	647 out of 5195 genes, 12.5%	1859 out of 15223 genes, 12.2%	1
regulation of DNA replication	34 out of 5195 genes, 0.7%	90 out of 15223 genes, 0.6%	1
maltose biosynthetic process	2 out of 5195 genes, 0.0%	3 out of 15223 genes, 0.0%	1
G1/S transition of mitotic cell cycle	2 out of 5195 genes, 0.0%	3 out of 15223 genes, 0.0%	1
glutamate catabolic process	2 out of 5195 genes, 0.0%	3 out of 15223 genes, 0.0%	1
glutamate decarboxylation to succinate	2 out of 5195 genes, 0.0%	3 out of 15223 genes, 0.0%	1
regulation of sulfur utilization	2 out of 5195 genes, 0.0%	3 out of 15223 genes, 0.0%	1
receptor-mediated endocytosis	2 out of 5195 genes, 0.0%	3 out of 15223 genes, 0.0%	1
gamma-aminobutyric acid catabolic process	2 out of 5195 genes, 0.0%	3 out of 15223 genes, 0.0%	1
etioplast organization	2 out of 5195 genes, 0.0%	3 out of 15223 genes, 0.0%	1
jasmonic acid and ethylene-dependent systemic resistance, ethylene mediated signaling pathway	2 out of 5195 genes, 0.0%	3 out of 15223 genes, 0.0%	1
ureide metabolic process	2 out of 5195 genes, 0.0%	3 out of 15223 genes, 0.0%	1
ureide catabolic process	2 out of 5195 genes, 0.0%	3 out of 15223 genes, 0.0%	1
abaxial cell fate specification	2 out of 5195 genes, 0.0%	3 out of 15223 genes, 0.0%	1
maintenance of seed dormancy	2 out of 5195 genes, 0.0%	3 out of 15223 genes, 0.0%	1
NADH dehydrogenase complex (plastoquinone) assembly	2 out of 5195 genes, 0.0%	3 out of 15223 genes, 0.0%	1
response to vitamin B1	2 out of 5195 genes, 0.0%	3 out of 15223 genes, 0.0%	1
negative regulation of isopentenyl diphosphate biosynthetic process, mevalonate-independent pathway	2 out of 5195 genes, 0.0%	3 out of 15223 genes, 0.0%	1
cellular response to sulfur starvation	2 out of 5195 genes, 0.0%	3 out of 15223 genes, 0.0%	1
negative regulation of cellular carbohydrate metabolic process	2 out of 5195 genes, 0.0%	3 out of 15223 genes, 0.0%	1
glucose transport	2 out of 5195 genes, 0.0%	3 out of 15223 genes, 0.0%	1
ADP transport	2 out of 5195 genes, 0.0%	3 out of 15223 genes, 0.0%	1
carbon utilization	2 out of 5195 genes, 0.0%	3 out of 15223 genes, 0.0%	1
antibiotic metabolic process	2 out of 5195 genes, 0.0%	3 out of 15223 genes, 0.0%	1
drug metabolic process	2 out of 5195 genes, 0.0%	3 out of 15223 genes, 0.0%	1
regulation of exocytosis	2 out of 5195 genes, 0.0%	3 out of 15223 genes, 0.0%	1
regulation of cell adhesion	2 out of 5195 genes, 0.0%	3 out of 15223 genes, 0.0%	1
negative regulation of cell growth	2 out of 5195 genes, 0.0%	3 out of 15223 genes, 0.0%	1
positive regulation of anthocyanin metabolic process	2 out of 5195 genes, 0.0%	3 out of 15223 genes, 0.0%	1
response to vitamin	2 out of 5195 genes, 0.0%	3 out of 15223 genes, 0.0%	1
somatic stem cell maintenance	2 out of 5195 genes, 0.0%	3 out of 15223 genes, 0.0%	1
histone-serine phosphorylation	2 out of 5195 genes, 0.0%	3 out of 15223 genes, 0.0%	1
cellular response to sucrose starvation	2 out of 5195 genes, 0.0%	3 out of 15223 genes, 0.0%	1
histone H3-S10 phosphorylation	2 out of 5195 genes, 0.0%	3 out of 15223 genes, 0.0%	1
protein neddylation	2 out of 5195 genes, 0.0%	3 out of 15223 genes, 0.0%	1
carpel formation	2 out of 5195 genes, 0.0%	3 out of 15223 genes, 0.0%	1
regulation of binding	2 out of 5195 genes, 0.0%	3 out of 15223 genes, 0.0%	1
regulation of DNA binding	2 out of 5195 genes, 0.0%	3 out of 15223 genes, 0.0%	1
regulation of histone H3-K9 methylation	2 out of 5195 genes, 0.0%	3 out of 15223 genes, 0.0%	1
positive regulation of cell division	2 out of 5195 genes, 0.0%	3 out of 15223 genes, 0.0%	1
L-asparagine biosynthetic process	2 out of 5195 genes, 0.0%	3 out of 15223 genes, 0.0%	1
L-asparagine metabolic process	2 out of 5195 genes, 0.0%	3 out of 15223 genes, 0.0%	1
negative regulation of phospholipid biosynthetic process	2 out of 5195 genes, 0.0%	3 out of 15223 genes, 0.0%	1
methylammonium transmembrane transport	2 out of 5195 genes, 0.0%	3 out of 15223 genes, 0.0%	1
cellular response to boron-containing substance levels	2 out of 5195 genes, 0.0%	3 out of 15223 genes, 0.0%	1
regulation of cytokinin mediated signaling pathway	2 out of 5195 genes, 0.0%	3 out of 15223 genes, 0.0%	1
multicellular structure septum development	2 out of 5195 genes, 0.0%	3 out of 15223 genes, 0.0%	1
regulation of nitric oxide metabolic process	2 out of 5195 genes, 0.0%	3 out of 15223 genes, 0.0%	1
phragmoplast microtubule organization	2 out of 5195 genes, 0.0%	3 out of 15223 genes, 0.0%	1
purine nucleotide metabolic process	175 out of 5195 genes, 3.4%	493 out of 15223 genes, 3.2%	1
positive regulation of protein modification process	21 out of 5195 genes, 0.4%	54 out of 15223 genes, 0.4%	1
hexose catabolic process	136 out of 5195 genes, 2.6%	381 out of 15223 genes, 2.5%	1
monosaccharide catabolic process	136 out of 5195 genes, 2.6%	381 out of 15223 genes, 2.5%	1
very long-chain fatty acid metabolic process	13 out of 5195 genes, 0.3%	32 out of 15223 genes, 0.2%	1
neutral amino acid transport	17 out of 5195 genes, 0.3%	43 out of 15223 genes, 0.3%	1
vitamin metabolic process	36 out of 5195 genes, 0.7%	96 out of 15223 genes, 0.6%	1
nucleotide metabolic process	320 out of 5195 genes, 6.2%	912 out of 15223 genes, 6.0%	1
glutamate biosynthetic process	4 out of 5195 genes, 0.1%	8 out of 15223 genes, 0.1%	1
response to nutrient	4 out of 5195 genes, 0.1%	8 out of 15223 genes, 0.1%	1
plant-type cell wall modification involved in multidimensional cell growth	4 out of 5195 genes, 0.1%	8 out of 15223 genes, 0.1%	1
fatty acid elongation	4 out of 5195 genes, 0.1%	8 out of 15223 genes, 0.1%	1
regulation of apoptotic process	4 out of 5195 genes, 0.1%	8 out of 15223 genes, 0.1%	1
meiotic sister chromatid cohesion	4 out of 5195 genes, 0.1%	8 out of 15223 genes, 0.1%	1
regulation of biosynthetic process	530 out of 5195 genes, 10.2%	1521 out of 15223 genes, 10.0%	1
regulation of cellular biosynthetic process	528 out of 5195 genes, 10.2%	1516 out of 15223 genes, 10.0%	1
negative regulation of catalytic activity	32 out of 5195 genes, 0.6%	85 out of 15223 genes, 0.6%	1
cutin biosynthetic process	10 out of 5195 genes, 0.2%	24 out of 15223 genes, 0.2%	1
phosphatidylglycerol biosynthetic process	18 out of 5195 genes, 0.3%	46 out of 15223 genes, 0.3%	1
activation of protein kinase activity	18 out of 5195 genes, 0.3%	46 out of 15223 genes, 0.3%	1
cellular response to nitrogen starvation	7 out of 5195 genes, 0.1%	16 out of 15223 genes, 0.1%	1
male meiosis	7 out of 5195 genes, 0.1%	16 out of 15223 genes, 0.1%	1
meristem determinacy	7 out of 5195 genes, 0.1%	16 out of 15223 genes, 0.1%	1
oligosaccharide biosynthetic process	23 out of 5195 genes, 0.4%	60 out of 15223 genes, 0.4%	1
positive regulation of transferase activity	23 out of 5195 genes, 0.4%	60 out of 15223 genes, 0.4%	1
salicylic acid metabolic process	28 out of 5195 genes, 0.5%	74 out of 15223 genes, 0.5%	1
regulation of hydrogen peroxide metabolic process	19 out of 5195 genes, 0.4%	49 out of 15223 genes, 0.3%	1
energy derivation by oxidation of organic compounds	40 out of 5195 genes, 0.8%	108 out of 15223 genes, 0.7%	1
purine ribonucleoside catabolic process	46 out of 5195 genes, 0.9%	125 out of 15223 genes, 0.8%	1
nucleoside phosphate metabolic process	324 out of 5195 genes, 6.2%	926 out of 15223 genes, 6.1%	1
cellular macromolecular complex assembly	160 out of 5195 genes, 3.1%	452 out of 15223 genes, 3.0%	1
positive regulation of protein phosphorylation	20 out of 5195 genes, 0.4%	52 out of 15223 genes, 0.3%	1
positive regulation of phosphorus metabolic process	20 out of 5195 genes, 0.4%	52 out of 15223 genes, 0.3%	1
positive regulation of kinase activity	20 out of 5195 genes, 0.4%	52 out of 15223 genes, 0.3%	1
positive regulation of phosphorylation	20 out of 5195 genes, 0.4%	52 out of 15223 genes, 0.3%	1
positive regulation of protein kinase activity	20 out of 5195 genes, 0.4%	52 out of 15223 genes, 0.3%	1
positive regulation of phosphate metabolic process	20 out of 5195 genes, 0.4%	52 out of 15223 genes, 0.3%	1
regulation of secondary metabolic process	25 out of 5195 genes, 0.5%	66 out of 15223 genes, 0.4%	1
hormone metabolic process	69 out of 5195 genes, 1.3%	191 out of 15223 genes, 1.3%	1
aminoglycan catabolic process	8 out of 5195 genes, 0.2%	19 out of 15223 genes, 0.1%	1
chitin metabolic process	8 out of 5195 genes, 0.2%	19 out of 15223 genes, 0.1%	1
chitin catabolic process	8 out of 5195 genes, 0.2%	19 out of 15223 genes, 0.1%	1
blue light signaling pathway	8 out of 5195 genes, 0.2%	19 out of 15223 genes, 0.1%	1
intracellular receptor mediated signaling pathway	8 out of 5195 genes, 0.2%	19 out of 15223 genes, 0.1%	1
amino sugar catabolic process	8 out of 5195 genes, 0.2%	19 out of 15223 genes, 0.1%	1
glucosamine-containing compound catabolic process	8 out of 5195 genes, 0.2%	19 out of 15223 genes, 0.1%	1
cuticle development	16 out of 5195 genes, 0.3%	41 out of 15223 genes, 0.3%	1
triglyceride metabolic process	5 out of 5195 genes, 0.1%	11 out of 15223 genes, 0.1%	1
entrainment of circadian clock	5 out of 5195 genes, 0.1%	11 out of 15223 genes, 0.1%	1
primary meristem tissue development	5 out of 5195 genes, 0.1%	11 out of 15223 genes, 0.1%	1
purine nucleotide transport	5 out of 5195 genes, 0.1%	11 out of 15223 genes, 0.1%	1
callose deposition in phloem sieve plate	5 out of 5195 genes, 0.1%	11 out of 15223 genes, 0.1%	1
cellular amino acid catabolic process	38 out of 5195 genes, 0.7%	103 out of 15223 genes, 0.7%	1
DNA replication initiation	17 out of 5195 genes, 0.3%	44 out of 15223 genes, 0.3%	1
specification of axis polarity	17 out of 5195 genes, 0.3%	44 out of 15223 genes, 0.3%	1
cell wall macromolecule metabolic process	82 out of 5195 genes, 1.6%	229 out of 15223 genes, 1.5%	1
lignin biosynthetic process	13 out of 5195 genes, 0.3%	33 out of 15223 genes, 0.2%	1
iron ion homeostasis	13 out of 5195 genes, 0.3%	33 out of 15223 genes, 0.2%	1
cellular cation homeostasis	47 out of 5195 genes, 0.9%	129 out of 15223 genes, 0.8%	1
iron ion transport	18 out of 5195 genes, 0.3%	47 out of 15223 genes, 0.3%	1
phosphatidylglycerol metabolic process	18 out of 5195 genes, 0.3%	47 out of 15223 genes, 0.3%	1
response to gibberellin stimulus	30 out of 5195 genes, 0.6%	81 out of 15223 genes, 0.5%	1
defense response to fungus	79 out of 5195 genes, 1.5%	221 out of 15223 genes, 1.5%	1
monovalent inorganic cation transport	87 out of 5195 genes, 1.7%	244 out of 15223 genes, 1.6%	1
detection of light stimulus	6 out of 5195 genes, 0.1%	14 out of 15223 genes, 0.1%	1
plastid translation	6 out of 5195 genes, 0.1%	14 out of 15223 genes, 0.1%	1
regulation of photoperiodism, flowering	6 out of 5195 genes, 0.1%	14 out of 15223 genes, 0.1%	1
shoot morphogenesis	124 out of 5195 genes, 2.4%	351 out of 15223 genes, 2.3%	1
regulation of cyclin-dependent protein kinase activity	10 out of 5195 genes, 0.2%	25 out of 15223 genes, 0.2%	1
meiotic spindle organization	3 out of 5195 genes, 0.1%	6 out of 15223 genes, 0.0%	1
acetyl-CoA biosynthetic process from pyruvate	3 out of 5195 genes, 0.1%	6 out of 15223 genes, 0.0%	1
asparagine biosynthetic process	3 out of 5195 genes, 0.1%	6 out of 15223 genes, 0.0%	1
induction of apoptosis	3 out of 5195 genes, 0.1%	6 out of 15223 genes, 0.0%	1
negative regulation of cell proliferation	3 out of 5195 genes, 0.1%	6 out of 15223 genes, 0.0%	1
deoxyribonucleoside triphosphate metabolic process	3 out of 5195 genes, 0.1%	6 out of 15223 genes, 0.0%	1
chloroplast avoidance movement	3 out of 5195 genes, 0.1%	6 out of 15223 genes, 0.0%	1
chloroplast accumulation movement	3 out of 5195 genes, 0.1%	6 out of 15223 genes, 0.0%	1
transmitting tissue development	3 out of 5195 genes, 0.1%	6 out of 15223 genes, 0.0%	1
regulation of metal ion transport	3 out of 5195 genes, 0.1%	6 out of 15223 genes, 0.0%	1
induction of programmed cell death	3 out of 5195 genes, 0.1%	6 out of 15223 genes, 0.0%	1
diterpenoid catabolic process	3 out of 5195 genes, 0.1%	6 out of 15223 genes, 0.0%	1
regulation of histone modification	3 out of 5195 genes, 0.1%	6 out of 15223 genes, 0.0%	1
cell junction organization	3 out of 5195 genes, 0.1%	6 out of 15223 genes, 0.0%	1
centromere complex assembly	3 out of 5195 genes, 0.1%	6 out of 15223 genes, 0.0%	1
positive regulation of apoptotic process	3 out of 5195 genes, 0.1%	6 out of 15223 genes, 0.0%	1
extracellular polysaccharide biosynthetic process	3 out of 5195 genes, 0.1%	6 out of 15223 genes, 0.0%	1
gibberellin catabolic process	3 out of 5195 genes, 0.1%	6 out of 15223 genes, 0.0%	1
extracellular polysaccharide metabolic process	3 out of 5195 genes, 0.1%	6 out of 15223 genes, 0.0%	1
photosystem I assembly	3 out of 5195 genes, 0.1%	6 out of 15223 genes, 0.0%	1
ammonium transmembrane transport	3 out of 5195 genes, 0.1%	6 out of 15223 genes, 0.0%	1
indolebutyric acid metabolic process	3 out of 5195 genes, 0.1%	6 out of 15223 genes, 0.0%	1
stamen filament development	3 out of 5195 genes, 0.1%	6 out of 15223 genes, 0.0%	1
nucleotide-sugar metabolic process	15 out of 5195 genes, 0.3%	39 out of 15223 genes, 0.3%	1
signal transduction	446 out of 5195 genes, 8.6%	1286 out of 15223 genes, 8.4%	1
cell communication	548 out of 5195 genes, 10.5%	1583 out of 15223 genes, 10.4%	1
regulation of programmed cell death	69 out of 5195 genes, 1.3%	193 out of 15223 genes, 1.3%	1
regulation of reactive oxygen species metabolic process	21 out of 5195 genes, 0.4%	56 out of 15223 genes, 0.4%	1
sulfur amino acid metabolic process	86 out of 5195 genes, 1.7%	242 out of 15223 genes, 1.6%	1
defense response, incompatible interaction	95 out of 5195 genes, 1.8%	268 out of 15223 genes, 1.8%	1
small GTPase mediated signal transduction	34 out of 5195 genes, 0.7%	93 out of 15223 genes, 0.6%	1
response to nutrient levels	71 out of 5195 genes, 1.4%	199 out of 15223 genes, 1.3%	1
response to starvation	65 out of 5195 genes, 1.3%	182 out of 15223 genes, 1.2%	1
flavone metabolic process	7 out of 5195 genes, 0.1%	17 out of 15223 genes, 0.1%	1
flavone biosynthetic process	7 out of 5195 genes, 0.1%	17 out of 15223 genes, 0.1%	1
flavonol metabolic process	7 out of 5195 genes, 0.1%	17 out of 15223 genes, 0.1%	1
flavonol biosynthetic process	7 out of 5195 genes, 0.1%	17 out of 15223 genes, 0.1%	1
cofactor biosynthetic process	91 out of 5195 genes, 1.8%	257 out of 15223 genes, 1.7%	1
response to red or far red light	118 out of 5195 genes, 2.3%	335 out of 15223 genes, 2.2%	1
regulation of intracellular protein kinase cascade	23 out of 5195 genes, 0.4%	62 out of 15223 genes, 0.4%	1
anther development	23 out of 5195 genes, 0.4%	62 out of 15223 genes, 0.4%	1
sulfur amino acid biosynthetic process	77 out of 5195 genes, 1.5%	217 out of 15223 genes, 1.4%	1
lipid transport	38 out of 5195 genes, 0.7%	105 out of 15223 genes, 0.7%	1
response to salicylic acid stimulus	71 out of 5195 genes, 1.4%	200 out of 15223 genes, 1.3%	1
aminoglycan metabolic process	8 out of 5195 genes, 0.2%	20 out of 15223 genes, 0.1%	1
abscission	8 out of 5195 genes, 0.2%	20 out of 15223 genes, 0.1%	1
glucuronoxylan biosynthetic process	8 out of 5195 genes, 0.2%	20 out of 15223 genes, 0.1%	1
glucose metabolic process	156 out of 5195 genes, 3.0%	446 out of 15223 genes, 2.9%	1
response to extracellular stimulus	81 out of 5195 genes, 1.6%	229 out of 15223 genes, 1.5%	1
procambium histogenesis	4 out of 5195 genes, 0.1%	9 out of 15223 genes, 0.1%	1
xyloglucan metabolic process	4 out of 5195 genes, 0.1%	9 out of 15223 genes, 0.1%	1
carotene biosynthetic process	4 out of 5195 genes, 0.1%	9 out of 15223 genes, 0.1%	1
carpel morphogenesis	4 out of 5195 genes, 0.1%	9 out of 15223 genes, 0.1%	1
root hair cell development	4 out of 5195 genes, 0.1%	9 out of 15223 genes, 0.1%	1
regulation of organ morphogenesis	4 out of 5195 genes, 0.1%	9 out of 15223 genes, 0.1%	1
axis specification	20 out of 5195 genes, 0.4%	54 out of 15223 genes, 0.4%	1
nucleobase-containing small molecule metabolic process	335 out of 5195 genes, 6.4%	967 out of 15223 genes, 6.4%	1
cortical cytoskeleton organization	9 out of 5195 genes, 0.2%	23 out of 15223 genes, 0.2%	1
GTP catabolic process	44 out of 5195 genes, 0.8%	123 out of 15223 genes, 0.8%	1
guanosine-containing compound catabolic process	44 out of 5195 genes, 0.8%	123 out of 15223 genes, 0.8%	1
polarity specification of adaxial/abaxial axis	16 out of 5195 genes, 0.3%	43 out of 15223 genes, 0.3%	1
phosphate ion transport	10 out of 5195 genes, 0.2%	26 out of 15223 genes, 0.2%	1
cellular response to nitrogen levels	10 out of 5195 genes, 0.2%	26 out of 15223 genes, 0.2%	1
regulation of autophagy	5 out of 5195 genes, 0.1%	12 out of 15223 genes, 0.1%	1
negative regulation of translation	5 out of 5195 genes, 0.1%	12 out of 15223 genes, 0.1%	1
monocarboxylic acid biosynthetic process	31 out of 5195 genes, 0.6%	86 out of 15223 genes, 0.6%	1
purine-containing compound metabolic process	187 out of 5195 genes, 3.6%	538 out of 15223 genes, 3.5%	1
glutamine family amino acid metabolic process	24 out of 5195 genes, 0.5%	66 out of 15223 genes, 0.4%	1
cell fate specification	11 out of 5195 genes, 0.2%	29 out of 15223 genes, 0.2%	1
steroid metabolic process	59 out of 5195 genes, 1.1%	167 out of 15223 genes, 1.1%	1
cellular ion homeostasis	50 out of 5195 genes, 1.0%	141 out of 15223 genes, 0.9%	1
regulation of cell death	69 out of 5195 genes, 1.3%	196 out of 15223 genes, 1.3%	1
sodium ion transport	18 out of 5195 genes, 0.3%	49 out of 15223 genes, 0.3%	1
cellular macromolecular complex subunit organization	163 out of 5195 genes, 3.1%	469 out of 15223 genes, 3.1%	1
salicylic acid biosynthetic process	26 out of 5195 genes, 0.5%	72 out of 15223 genes, 0.5%	1
plant-type cell wall biogenesis	52 out of 5195 genes, 1.0%	147 out of 15223 genes, 1.0%	1
anthocyanin-containing compound biosynthetic process	6 out of 5195 genes, 0.1%	15 out of 15223 genes, 0.1%	1
iron ion transmembrane transport	6 out of 5195 genes, 0.1%	15 out of 15223 genes, 0.1%	1
shoot development	190 out of 5195 genes, 3.7%	548 out of 15223 genes, 3.6%	1
GTP metabolic process	45 out of 5195 genes, 0.9%	127 out of 15223 genes, 0.8%	1
flower morphogenesis	13 out of 5195 genes, 0.3%	35 out of 15223 genes, 0.2%	1
intracellular signal transduction	130 out of 5195 genes, 2.5%	374 out of 15223 genes, 2.5%	1
regulation of macromolecule metabolic process	618 out of 5195 genes, 11.9%	1798 out of 15223 genes, 11.8%	1
regulation of nucleobase-containing compound metabolic process	505 out of 5195 genes, 9.7%	1468 out of 15223 genes, 9.6%	1
glycolipid metabolic process	30 out of 5195 genes, 0.6%	84 out of 15223 genes, 0.6%	1
polyamine catabolic process	7 out of 5195 genes, 0.1%	18 out of 15223 genes, 0.1%	1
nucleotide-sugar biosynthetic process	7 out of 5195 genes, 0.1%	18 out of 15223 genes, 0.1%	1
post-embryonic root morphogenesis	14 out of 5195 genes, 0.3%	38 out of 15223 genes, 0.2%	1
lateral root morphogenesis	14 out of 5195 genes, 0.3%	38 out of 15223 genes, 0.2%	1
DNA replication, synthesis of RNA primer	2 out of 5195 genes, 0.0%	4 out of 15223 genes, 0.0%	1
DNA-dependent transcription, termination	2 out of 5195 genes, 0.0%	4 out of 15223 genes, 0.0%	1
leucyl-tRNA aminoacylation	2 out of 5195 genes, 0.0%	4 out of 15223 genes, 0.0%	1
ethanolamine metabolic process	2 out of 5195 genes, 0.0%	4 out of 15223 genes, 0.0%	1
gamma-aminobutyric acid metabolic process	2 out of 5195 genes, 0.0%	4 out of 15223 genes, 0.0%	1
plasmodesma organization	2 out of 5195 genes, 0.0%	4 out of 15223 genes, 0.0%	1
phytochromobilin biosynthetic process	2 out of 5195 genes, 0.0%	4 out of 15223 genes, 0.0%	1
high-affinity potassium ion import	2 out of 5195 genes, 0.0%	4 out of 15223 genes, 0.0%	1
response to UV-C	2 out of 5195 genes, 0.0%	4 out of 15223 genes, 0.0%	1
circadian regulation of calcium ion oscillation	2 out of 5195 genes, 0.0%	4 out of 15223 genes, 0.0%	1
telomere capping	2 out of 5195 genes, 0.0%	4 out of 15223 genes, 0.0%	1
alditol catabolic process	2 out of 5195 genes, 0.0%	4 out of 15223 genes, 0.0%	1
triglyceride catabolic process	2 out of 5195 genes, 0.0%	4 out of 15223 genes, 0.0%	1
glycerol catabolic process	2 out of 5195 genes, 0.0%	4 out of 15223 genes, 0.0%	1
regulation of histone methylation	2 out of 5195 genes, 0.0%	4 out of 15223 genes, 0.0%	1
regulation of transcription elongation from RNA polymerase II promoter	2 out of 5195 genes, 0.0%	4 out of 15223 genes, 0.0%	1
regulation of DNA methylation	2 out of 5195 genes, 0.0%	4 out of 15223 genes, 0.0%	1
positive regulation of DNA repair	2 out of 5195 genes, 0.0%	4 out of 15223 genes, 0.0%	1
polyol biosynthetic process	2 out of 5195 genes, 0.0%	4 out of 15223 genes, 0.0%	1
neutral lipid catabolic process	2 out of 5195 genes, 0.0%	4 out of 15223 genes, 0.0%	1
acylglycerol catabolic process	2 out of 5195 genes, 0.0%	4 out of 15223 genes, 0.0%	1
glycerolipid catabolic process	2 out of 5195 genes, 0.0%	4 out of 15223 genes, 0.0%	1
negative regulation of developmental growth	2 out of 5195 genes, 0.0%	4 out of 15223 genes, 0.0%	1
cotyledon morphogenesis	2 out of 5195 genes, 0.0%	4 out of 15223 genes, 0.0%	1
regulation of secretion	2 out of 5195 genes, 0.0%	4 out of 15223 genes, 0.0%	1
phytochromobilin metabolic process	2 out of 5195 genes, 0.0%	4 out of 15223 genes, 0.0%	1
cytosolic calcium ion homeostasis	2 out of 5195 genes, 0.0%	4 out of 15223 genes, 0.0%	1
L-glutamate import	2 out of 5195 genes, 0.0%	4 out of 15223 genes, 0.0%	1
positive regulation of glycine hydroxymethyltransferase activity	2 out of 5195 genes, 0.0%	4 out of 15223 genes, 0.0%	1
L-glutamate biosynthetic process	2 out of 5195 genes, 0.0%	4 out of 15223 genes, 0.0%	1
UDP-glucosylation	2 out of 5195 genes, 0.0%	4 out of 15223 genes, 0.0%	1
primary amino compound metabolic process	2 out of 5195 genes, 0.0%	4 out of 15223 genes, 0.0%	1
positive regulation of response to DNA damage stimulus	2 out of 5195 genes, 0.0%	4 out of 15223 genes, 0.0%	1
negative regulation of chromosome organization	2 out of 5195 genes, 0.0%	4 out of 15223 genes, 0.0%	1
glycine metabolic process	15 out of 5195 genes, 0.3%	41 out of 15223 genes, 0.3%	1
purine ribonucleotide biosynthetic process	42 out of 5195 genes, 0.8%	119 out of 15223 genes, 0.8%	1
adaxial/abaxial axis specification	16 out of 5195 genes, 0.3%	44 out of 15223 genes, 0.3%	1
diterpenoid metabolic process	16 out of 5195 genes, 0.3%	44 out of 15223 genes, 0.3%	1
cellular response to water deprivation	16 out of 5195 genes, 0.3%	44 out of 15223 genes, 0.3%	1
cellular response to water stimulus	16 out of 5195 genes, 0.3%	44 out of 15223 genes, 0.3%	1
shoot system development	190 out of 5195 genes, 3.7%	550 out of 15223 genes, 3.6%	1
cellular response to phosphate starvation	44 out of 5195 genes, 0.8%	125 out of 15223 genes, 0.8%	1
regulation of response to biotic stimulus	17 out of 5195 genes, 0.3%	47 out of 15223 genes, 0.3%	1
glucosamine-containing compound metabolic process	9 out of 5195 genes, 0.2%	24 out of 15223 genes, 0.2%	1
ncRNA processing	91 out of 5195 genes, 1.8%	262 out of 15223 genes, 1.7%	1
organic acid biosynthetic process	260 out of 5195 genes, 5.0%	755 out of 15223 genes, 5.0%	1
carboxylic acid biosynthetic process	260 out of 5195 genes, 5.0%	755 out of 15223 genes, 5.0%	1
nucleoside metabolic process	71 out of 5195 genes, 1.4%	204 out of 15223 genes, 1.3%	1
glutamate metabolic process	10 out of 5195 genes, 0.2%	27 out of 15223 genes, 0.2%	1
de novo' pyrimidine nucleobase biosynthetic process	3 out of 5195 genes, 0.1%	7 out of 15223 genes, 0.0%	1
spermine biosynthetic process	3 out of 5195 genes, 0.1%	7 out of 15223 genes, 0.0%	1
spermine metabolic process	3 out of 5195 genes, 0.1%	7 out of 15223 genes, 0.0%	1
pentose-phosphate shunt, oxidative branch	3 out of 5195 genes, 0.1%	7 out of 15223 genes, 0.0%	1
lipoate biosynthetic process	3 out of 5195 genes, 0.1%	7 out of 15223 genes, 0.0%	1
oligosaccharide catabolic process	3 out of 5195 genes, 0.1%	7 out of 15223 genes, 0.0%	1
epidermal cell fate specification	3 out of 5195 genes, 0.1%	7 out of 15223 genes, 0.0%	1
secondary shoot formation	3 out of 5195 genes, 0.1%	7 out of 15223 genes, 0.0%	1
shoot formation	3 out of 5195 genes, 0.1%	7 out of 15223 genes, 0.0%	1
intercellular transport	3 out of 5195 genes, 0.1%	7 out of 15223 genes, 0.0%	1
plasmodesmata-mediated intercellular transport	3 out of 5195 genes, 0.1%	7 out of 15223 genes, 0.0%	1
removal of superoxide radicals	3 out of 5195 genes, 0.1%	7 out of 15223 genes, 0.0%	1
arabinose metabolic process	3 out of 5195 genes, 0.1%	7 out of 15223 genes, 0.0%	1
pyrimidine nucleobase biosynthetic process	3 out of 5195 genes, 0.1%	7 out of 15223 genes, 0.0%	1
SCF-dependent proteasomal ubiquitin-dependent protein catabolic process	3 out of 5195 genes, 0.1%	7 out of 15223 genes, 0.0%	1
double-strand break repair via synthesis-dependent strand annealing	3 out of 5195 genes, 0.1%	7 out of 15223 genes, 0.0%	1
disaccharide catabolic process	3 out of 5195 genes, 0.1%	7 out of 15223 genes, 0.0%	1
L-arabinose metabolic process	3 out of 5195 genes, 0.1%	7 out of 15223 genes, 0.0%	1
phytochelatin metabolic process	3 out of 5195 genes, 0.1%	7 out of 15223 genes, 0.0%	1
phytochelatin biosynthetic process	3 out of 5195 genes, 0.1%	7 out of 15223 genes, 0.0%	1
positive regulation of DNA metabolic process	3 out of 5195 genes, 0.1%	7 out of 15223 genes, 0.0%	1
regulation of vesicle-mediated transport	3 out of 5195 genes, 0.1%	7 out of 15223 genes, 0.0%	1
cellular response to oxygen radical	3 out of 5195 genes, 0.1%	7 out of 15223 genes, 0.0%	1
cellular response to superoxide	3 out of 5195 genes, 0.1%	7 out of 15223 genes, 0.0%	1
regulation of post-embryonic root development	3 out of 5195 genes, 0.1%	7 out of 15223 genes, 0.0%	1
cellular response to abscisic acid stimulus	40 out of 5195 genes, 0.8%	114 out of 15223 genes, 0.7%	1
glutamine family amino acid biosynthetic process	11 out of 5195 genes, 0.2%	30 out of 15223 genes, 0.2%	1
inositol phosphate metabolic process	22 out of 5195 genes, 0.4%	62 out of 15223 genes, 0.4%	1
proline metabolic process	4 out of 5195 genes, 0.1%	10 out of 15223 genes, 0.1%	1
ceramide metabolic process	4 out of 5195 genes, 0.1%	10 out of 15223 genes, 0.1%	1
mitochondrial membrane organization	4 out of 5195 genes, 0.1%	10 out of 15223 genes, 0.1%	1
response to aluminum ion	4 out of 5195 genes, 0.1%	10 out of 15223 genes, 0.1%	1
indole glucosinolate metabolic process	4 out of 5195 genes, 0.1%	10 out of 15223 genes, 0.1%	1
indole glucosinolate catabolic process	4 out of 5195 genes, 0.1%	10 out of 15223 genes, 0.1%	1
response to endogenous stimulus	422 out of 5195 genes, 8.1%	1231 out of 15223 genes, 8.1%	1
response to hormone stimulus	422 out of 5195 genes, 8.1%	1231 out of 15223 genes, 8.1%	1
galactolipid metabolic process	24 out of 5195 genes, 0.5%	68 out of 15223 genes, 0.4%	1
regulation of transferase activity	36 out of 5195 genes, 0.7%	103 out of 15223 genes, 0.7%	1
tricarboxylic acid cycle	14 out of 5195 genes, 0.3%	39 out of 15223 genes, 0.3%	1
coenzyme catabolic process	14 out of 5195 genes, 0.3%	39 out of 15223 genes, 0.3%	1
acetyl-CoA catabolic process	14 out of 5195 genes, 0.3%	39 out of 15223 genes, 0.3%	1
chromatin assembly or disassembly	37 out of 5195 genes, 0.7%	106 out of 15223 genes, 0.7%	1
histone H3-K9 methylation	49 out of 5195 genes, 0.9%	141 out of 15223 genes, 0.9%	1
polyamine metabolic process	15 out of 5195 genes, 0.3%	42 out of 15223 genes, 0.3%	1
neutral lipid metabolic process	5 out of 5195 genes, 0.1%	13 out of 15223 genes, 0.1%	1
acylglycerol metabolic process	5 out of 5195 genes, 0.1%	13 out of 15223 genes, 0.1%	1
chloride transport	5 out of 5195 genes, 0.1%	13 out of 15223 genes, 0.1%	1
dipeptide transport	5 out of 5195 genes, 0.1%	13 out of 15223 genes, 0.1%	1
tapetal layer development	5 out of 5195 genes, 0.1%	13 out of 15223 genes, 0.1%	1
glycolipid biosynthetic process	27 out of 5195 genes, 0.5%	77 out of 15223 genes, 0.5%	1
ribonucleoside metabolic process	64 out of 5195 genes, 1.2%	185 out of 15223 genes, 1.2%	1
transcription, DNA-dependent	116 out of 5195 genes, 2.2%	337 out of 15223 genes, 2.2%	1
RNA biosynthetic process	118 out of 5195 genes, 2.3%	343 out of 15223 genes, 2.3%	1
response to fungus	106 out of 5195 genes, 2.0%	308 out of 15223 genes, 2.0%	1
cytokinesis by cell plate formation	67 out of 5195 genes, 1.3%	194 out of 15223 genes, 1.3%	1
nucleotide phosphorylation	6 out of 5195 genes, 0.1%	16 out of 15223 genes, 0.1%	1
macromolecular complex assembly	166 out of 5195 genes, 3.2%	484 out of 15223 genes, 3.2%	1
regulation of nitrogen compound metabolic process	514 out of 5195 genes, 9.9%	1503 out of 15223 genes, 9.9%	1
zinc ion transport	7 out of 5195 genes, 0.1%	19 out of 15223 genes, 0.1%	1
dicarboxylic acid transport	7 out of 5195 genes, 0.1%	19 out of 15223 genes, 0.1%	1
gibberellin biosynthetic process	7 out of 5195 genes, 0.1%	19 out of 15223 genes, 0.1%	1
auxin homeostasis	7 out of 5195 genes, 0.1%	19 out of 15223 genes, 0.1%	1
diterpenoid biosynthetic process	7 out of 5195 genes, 0.1%	19 out of 15223 genes, 0.1%	1
signaling	462 out of 5195 genes, 8.9%	1351 out of 15223 genes, 8.9%	1
regulation of kinase activity	33 out of 5195 genes, 0.6%	95 out of 15223 genes, 0.6%	1
regulation of protein kinase activity	33 out of 5195 genes, 0.6%	95 out of 15223 genes, 0.6%	1
vegetative phase change	20 out of 5195 genes, 0.4%	57 out of 15223 genes, 0.4%	1
small molecule biosynthetic process	295 out of 5195 genes, 5.7%	862 out of 15223 genes, 5.7%	1
regulation of MAPK cascade	21 out of 5195 genes, 0.4%	60 out of 15223 genes, 0.4%	1
ubiquinone metabolic process	8 out of 5195 genes, 0.2%	22 out of 15223 genes, 0.1%	1
cellular iron ion homeostasis	8 out of 5195 genes, 0.2%	22 out of 15223 genes, 0.1%	1
cytokinin biosynthetic process	8 out of 5195 genes, 0.2%	22 out of 15223 genes, 0.1%	1
response to osmotic stress	261 out of 5195 genes, 5.0%	763 out of 15223 genes, 5.0%	1
anthocyanin-containing compound metabolic process	9 out of 5195 genes, 0.2%	25 out of 15223 genes, 0.2%	1
indole-containing compound metabolic process	23 out of 5195 genes, 0.4%	66 out of 15223 genes, 0.4%	1
cell tip growth	67 out of 5195 genes, 1.3%	195 out of 15223 genes, 1.3%	1
lateral root formation	10 out of 5195 genes, 0.2%	28 out of 15223 genes, 0.2%	1
defense response by cell wall thickening	10 out of 5195 genes, 0.2%	28 out of 15223 genes, 0.2%	1
defense response by callose deposition in cell wall	10 out of 5195 genes, 0.2%	28 out of 15223 genes, 0.2%	1
unidimensional cell growth	97 out of 5195 genes, 1.9%	283 out of 15223 genes, 1.9%	1
single organism signaling	461 out of 5195 genes, 8.9%	1350 out of 15223 genes, 8.9%	1
positive gravitropism	11 out of 5195 genes, 0.2%	31 out of 15223 genes, 0.2%	1
positive regulation of cellular protein metabolic process	26 out of 5195 genes, 0.5%	75 out of 15223 genes, 0.5%	1
positive regulation of protein metabolic process	26 out of 5195 genes, 0.5%	75 out of 15223 genes, 0.5%	1
spindle organization	12 out of 5195 genes, 0.2%	34 out of 15223 genes, 0.2%	1
cell wall biogenesis	90 out of 5195 genes, 1.7%	263 out of 15223 genes, 1.7%	1
carbohydrate derivative transport	15 out of 5195 genes, 0.3%	43 out of 15223 genes, 0.3%	1
regulation of gene expression	544 out of 5195 genes, 10.5%	1595 out of 15223 genes, 10.5%	1
cell cycle cytokinesis	68 out of 5195 genes, 1.3%	199 out of 15223 genes, 1.3%	1
response to carbohydrate stimulus	147 out of 5195 genes, 2.8%	431 out of 15223 genes, 2.8%	1
sterol biosynthetic process	37 out of 5195 genes, 0.7%	108 out of 15223 genes, 0.7%	1
cellular cell wall macromolecule metabolic process	54 out of 5195 genes, 1.0%	158 out of 15223 genes, 1.0%	1
defense response	327 out of 5195 genes, 6.3%	960 out of 15223 genes, 6.3%	1
cellular protein complex assembly	125 out of 5195 genes, 2.4%	367 out of 15223 genes, 2.4%	1
cellular modified amino acid metabolic process	23 out of 5195 genes, 0.4%	67 out of 15223 genes, 0.4%	1
response to hexose stimulus	42 out of 5195 genes, 0.8%	123 out of 15223 genes, 0.8%	1
response to monosaccharide stimulus	42 out of 5195 genes, 0.8%	123 out of 15223 genes, 0.8%	1
auxin metabolic process	24 out of 5195 genes, 0.5%	70 out of 15223 genes, 0.5%	1
nuclear division	25 out of 5195 genes, 0.5%	73 out of 15223 genes, 0.5%	1
cellular component biogenesis at cellular level	179 out of 5195 genes, 3.4%	526 out of 15223 genes, 3.5%	1
regulation of DNA metabolic process	45 out of 5195 genes, 0.9%	132 out of 15223 genes, 0.9%	1
organophosphate metabolic process	391 out of 5195 genes, 7.5%	1149 out of 15223 genes, 7.5%	1
cofactor catabolic process	30 out of 5195 genes, 0.6%	88 out of 15223 genes, 0.6%	1
reactive oxygen species metabolic process	51 out of 5195 genes, 1.0%	150 out of 15223 genes, 1.0%	1
ribonucleoprotein complex biogenesis	89 out of 5195 genes, 1.7%	262 out of 15223 genes, 1.7%	1
response to stress	1070 out of 5195 genes, 20.6%	3142 out of 15223 genes, 20.6%	1
coumarin metabolic process	5 out of 5195 genes, 0.1%	14 out of 15223 genes, 0.1%	1
coumarin biosynthetic process	5 out of 5195 genes, 0.1%	14 out of 15223 genes, 0.1%	1
proximal/distal pattern formation	5 out of 5195 genes, 0.1%	14 out of 15223 genes, 0.1%	1
acropetal auxin transport	5 out of 5195 genes, 0.1%	14 out of 15223 genes, 0.1%	1
cotyledon vascular tissue pattern formation	5 out of 5195 genes, 0.1%	14 out of 15223 genes, 0.1%	1
anion homeostasis	5 out of 5195 genes, 0.1%	14 out of 15223 genes, 0.1%	1
nitrogen cycle metabolic process	5 out of 5195 genes, 0.1%	14 out of 15223 genes, 0.1%	1
aspartate family amino acid catabolic process	4 out of 5195 genes, 0.1%	11 out of 15223 genes, 0.1%	1
aromatic amino acid family biosynthetic process, prephenate pathway	4 out of 5195 genes, 0.1%	11 out of 15223 genes, 0.1%	1
S-glycoside catabolic process	4 out of 5195 genes, 0.1%	11 out of 15223 genes, 0.1%	1
glycosinolate catabolic process	4 out of 5195 genes, 0.1%	11 out of 15223 genes, 0.1%	1
glucosinolate catabolic process	4 out of 5195 genes, 0.1%	11 out of 15223 genes, 0.1%	1
chloroplast RNA processing	4 out of 5195 genes, 0.1%	11 out of 15223 genes, 0.1%	1
peptide biosynthetic process	4 out of 5195 genes, 0.1%	11 out of 15223 genes, 0.1%	1
cellular response to salt stress	4 out of 5195 genes, 0.1%	11 out of 15223 genes, 0.1%	1
ubiquinone biosynthetic process	6 out of 5195 genes, 0.1%	17 out of 15223 genes, 0.1%	1
glutamate receptor signaling pathway	6 out of 5195 genes, 0.1%	17 out of 15223 genes, 0.1%	1
phototropism	6 out of 5195 genes, 0.1%	17 out of 15223 genes, 0.1%	1
ionotropic glutamate receptor signaling pathway	6 out of 5195 genes, 0.1%	17 out of 15223 genes, 0.1%	1
organic anion transport	7 out of 5195 genes, 0.1%	20 out of 15223 genes, 0.1%	1
copper ion transmembrane transport	7 out of 5195 genes, 0.1%	20 out of 15223 genes, 0.1%	1
glycerol-3-phosphate metabolic process	3 out of 5195 genes, 0.1%	8 out of 15223 genes, 0.1%	1
mitochondrial electron transport, ubiquinol to cytochrome c	3 out of 5195 genes, 0.1%	8 out of 15223 genes, 0.1%	1
proline biosynthetic process	3 out of 5195 genes, 0.1%	8 out of 15223 genes, 0.1%	1
L-phenylalanine biosynthetic process	3 out of 5195 genes, 0.1%	8 out of 15223 genes, 0.1%	1
longitudinal axis specification	3 out of 5195 genes, 0.1%	8 out of 15223 genes, 0.1%	1
brassinosteroid homeostasis	3 out of 5195 genes, 0.1%	8 out of 15223 genes, 0.1%	1
leaf formation	3 out of 5195 genes, 0.1%	8 out of 15223 genes, 0.1%	1
developmental programmed cell death	3 out of 5195 genes, 0.1%	8 out of 15223 genes, 0.1%	1
regulation of meiosis	3 out of 5195 genes, 0.1%	8 out of 15223 genes, 0.1%	1
nitrate metabolic process	3 out of 5195 genes, 0.1%	8 out of 15223 genes, 0.1%	1
nitrate assimilation	3 out of 5195 genes, 0.1%	8 out of 15223 genes, 0.1%	1
vitamin K biosynthetic process	3 out of 5195 genes, 0.1%	8 out of 15223 genes, 0.1%	1
vitamin K metabolic process	3 out of 5195 genes, 0.1%	8 out of 15223 genes, 0.1%	1
entrainment of circadian clock by photoperiod	3 out of 5195 genes, 0.1%	8 out of 15223 genes, 0.1%	1
protein import into chloroplast thylakoid membrane	3 out of 5195 genes, 0.1%	8 out of 15223 genes, 0.1%	1
vitamin transport	3 out of 5195 genes, 0.1%	8 out of 15223 genes, 0.1%	1
regulation of meiotic cell cycle	3 out of 5195 genes, 0.1%	8 out of 15223 genes, 0.1%	1
malate transmembrane transport	3 out of 5195 genes, 0.1%	8 out of 15223 genes, 0.1%	1
amino acid transmembrane transport	8 out of 5195 genes, 0.2%	23 out of 15223 genes, 0.2%	1
regulation of carbohydrate metabolic process	8 out of 5195 genes, 0.2%	23 out of 15223 genes, 0.2%	1
detection of abiotic stimulus	8 out of 5195 genes, 0.2%	23 out of 15223 genes, 0.2%	1
biological regulation	1504 out of 5195 genes, 29.0%	4416 out of 15223 genes, 29.0%	1
aromatic amino acid family catabolic process	11 out of 5195 genes, 0.2%	32 out of 15223 genes, 0.2%	1
spindle assembly	11 out of 5195 genes, 0.2%	32 out of 15223 genes, 0.2%	1
glyoxylate cycle	2 out of 5195 genes, 0.0%	5 out of 15223 genes, 0.0%	1
glycyl-tRNA aminoacylation	2 out of 5195 genes, 0.0%	5 out of 15223 genes, 0.0%	1
S-adenosylmethioninamine biosynthetic process	2 out of 5195 genes, 0.0%	5 out of 15223 genes, 0.0%	1
mitotic cell cycle checkpoint	2 out of 5195 genes, 0.0%	5 out of 15223 genes, 0.0%	1
negative regulation of DNA replication	2 out of 5195 genes, 0.0%	5 out of 15223 genes, 0.0%	1
deoxyribonucleoside triphosphate biosynthetic process	2 out of 5195 genes, 0.0%	5 out of 15223 genes, 0.0%	1
response to herbicide	2 out of 5195 genes, 0.0%	5 out of 15223 genes, 0.0%	1
response to 1-aminocyclopropane-1-carboxylic acid	2 out of 5195 genes, 0.0%	5 out of 15223 genes, 0.0%	1
regulation of vegetative meristem growth	2 out of 5195 genes, 0.0%	5 out of 15223 genes, 0.0%	1
glyoxysome organization	2 out of 5195 genes, 0.0%	5 out of 15223 genes, 0.0%	1
transpiration	2 out of 5195 genes, 0.0%	5 out of 15223 genes, 0.0%	1
response to microbial phytotoxin	2 out of 5195 genes, 0.0%	5 out of 15223 genes, 0.0%	1
regulation of isopentenyl diphosphate biosynthetic process, mevalonate-independent pathway	2 out of 5195 genes, 0.0%	5 out of 15223 genes, 0.0%	1
microsporocyte differentiation	2 out of 5195 genes, 0.0%	5 out of 15223 genes, 0.0%	1
galactose transport	2 out of 5195 genes, 0.0%	5 out of 15223 genes, 0.0%	1
pyrimidine nucleotide-sugar transport	2 out of 5195 genes, 0.0%	5 out of 15223 genes, 0.0%	1
UDP-galactose transport	2 out of 5195 genes, 0.0%	5 out of 15223 genes, 0.0%	1
UDP-glucose transport	2 out of 5195 genes, 0.0%	5 out of 15223 genes, 0.0%	1
ATP transport	2 out of 5195 genes, 0.0%	5 out of 15223 genes, 0.0%	1
purine ribonucleotide transport	2 out of 5195 genes, 0.0%	5 out of 15223 genes, 0.0%	1
folic acid transport	2 out of 5195 genes, 0.0%	5 out of 15223 genes, 0.0%	1
cell-cell adhesion	2 out of 5195 genes, 0.0%	5 out of 15223 genes, 0.0%	1
triglyceride biosynthetic process	2 out of 5195 genes, 0.0%	5 out of 15223 genes, 0.0%	1
regulation of cellular pH	2 out of 5195 genes, 0.0%	5 out of 15223 genes, 0.0%	1
purine nucleotide salvage	2 out of 5195 genes, 0.0%	5 out of 15223 genes, 0.0%	1
circadian regulation of gene expression	2 out of 5195 genes, 0.0%	5 out of 15223 genes, 0.0%	1
cell-cell junction organization	2 out of 5195 genes, 0.0%	5 out of 15223 genes, 0.0%	1
adenosine metabolic process	2 out of 5195 genes, 0.0%	5 out of 15223 genes, 0.0%	1
alcohol catabolic process	2 out of 5195 genes, 0.0%	5 out of 15223 genes, 0.0%	1
polyol catabolic process	2 out of 5195 genes, 0.0%	5 out of 15223 genes, 0.0%	1
S-adenosylmethioninamine metabolic process	2 out of 5195 genes, 0.0%	5 out of 15223 genes, 0.0%	1
isoprenoid transport	2 out of 5195 genes, 0.0%	5 out of 15223 genes, 0.0%	1
terpenoid transport	2 out of 5195 genes, 0.0%	5 out of 15223 genes, 0.0%	1
stamen formation	2 out of 5195 genes, 0.0%	5 out of 15223 genes, 0.0%	1
anther morphogenesis	2 out of 5195 genes, 0.0%	5 out of 15223 genes, 0.0%	1
tapetal layer morphogenesis	2 out of 5195 genes, 0.0%	5 out of 15223 genes, 0.0%	1
tapetal layer formation	2 out of 5195 genes, 0.0%	5 out of 15223 genes, 0.0%	1
tapetal cell differentiation	2 out of 5195 genes, 0.0%	5 out of 15223 genes, 0.0%	1
sequestering of calcium ion	2 out of 5195 genes, 0.0%	5 out of 15223 genes, 0.0%	1
protein tetramerization	2 out of 5195 genes, 0.0%	5 out of 15223 genes, 0.0%	1
regulation of intracellular pH	2 out of 5195 genes, 0.0%	5 out of 15223 genes, 0.0%	1
vesicle localization	2 out of 5195 genes, 0.0%	5 out of 15223 genes, 0.0%	1
establishment of vesicle localization	2 out of 5195 genes, 0.0%	5 out of 15223 genes, 0.0%	1
acceptance of pollen	2 out of 5195 genes, 0.0%	5 out of 15223 genes, 0.0%	1
regulation of phospholipid biosynthetic process	2 out of 5195 genes, 0.0%	5 out of 15223 genes, 0.0%	1
cellular response to disaccharide stimulus	2 out of 5195 genes, 0.0%	5 out of 15223 genes, 0.0%	1
cellular response to sucrose stimulus	2 out of 5195 genes, 0.0%	5 out of 15223 genes, 0.0%	1
abscisic acid transport	2 out of 5195 genes, 0.0%	5 out of 15223 genes, 0.0%	1
RNA-directed DNA methylation	2 out of 5195 genes, 0.0%	5 out of 15223 genes, 0.0%	1
purine nucleoside metabolic process	61 out of 5195 genes, 1.2%	180 out of 15223 genes, 1.2%	1
cellular lipid metabolic process	380 out of 5195 genes, 7.3%	1119 out of 15223 genes, 7.4%	1
ribosome biogenesis	87 out of 5195 genes, 1.7%	257 out of 15223 genes, 1.7%	1
regulation of mitotic cell cycle	20 out of 5195 genes, 0.4%	59 out of 15223 genes, 0.4%	1
aerobic respiration	20 out of 5195 genes, 0.4%	59 out of 15223 genes, 0.4%	1
regulation of biological process	1390 out of 5195 genes, 26.8%	4085 out of 15223 genes, 26.8%	1
cation homeostasis	55 out of 5195 genes, 1.1%	163 out of 15223 genes, 1.1%	1
cytokinesis	79 out of 5195 genes, 1.5%	234 out of 15223 genes, 1.5%	1
cellular respiration	30 out of 5195 genes, 0.6%	89 out of 15223 genes, 0.6%	1
response to brassinosteroid stimulus	32 out of 5195 genes, 0.6%	95 out of 15223 genes, 0.6%	1
regulation of protein phosphorylation	34 out of 5195 genes, 0.7%	101 out of 15223 genes, 0.7%	1
ion homeostasis	62 out of 5195 genes, 1.2%	184 out of 15223 genes, 1.2%	1
carboxylic acid transport	63 out of 5195 genes, 1.2%	187 out of 15223 genes, 1.2%	1
regulation of cell cycle	69 out of 5195 genes, 1.3%	205 out of 15223 genes, 1.3%	1
root hair elongation	44 out of 5195 genes, 0.8%	131 out of 15223 genes, 0.9%	1
MAPK cascade	45 out of 5195 genes, 0.9%	134 out of 15223 genes, 0.9%	1
multi-organism process	482 out of 5195 genes, 9.3%	1422 out of 15223 genes, 9.3%	1
guanosine-containing compound metabolic process	49 out of 5195 genes, 0.9%	146 out of 15223 genes, 1.0%	1
hemicellulose metabolic process	50 out of 5195 genes, 1.0%	149 out of 15223 genes, 1.0%	1
cellular membrane organization	145 out of 5195 genes, 2.8%	430 out of 15223 genes, 2.8%	1
membrane organization	145 out of 5195 genes, 2.8%	430 out of 15223 genes, 2.8%	1
purine ribonucleoside metabolic process	60 out of 5195 genes, 1.2%	179 out of 15223 genes, 1.2%	1
organic acid transport	63 out of 5195 genes, 1.2%	188 out of 15223 genes, 1.2%	1
auxin biosynthetic process	16 out of 5195 genes, 0.3%	48 out of 15223 genes, 0.3%	1
chlorophyll catabolic process	16 out of 5195 genes, 0.3%	48 out of 15223 genes, 0.3%	1
indole-containing compound biosynthetic process	16 out of 5195 genes, 0.3%	48 out of 15223 genes, 0.3%	1
pigment catabolic process	16 out of 5195 genes, 0.3%	48 out of 15223 genes, 0.3%	1
galactolipid biosynthetic process	22 out of 5195 genes, 0.4%	66 out of 15223 genes, 0.4%	1
nucleotide transport	23 out of 5195 genes, 0.4%	69 out of 15223 genes, 0.5%	1
vitamin biosynthetic process	25 out of 5195 genes, 0.5%	75 out of 15223 genes, 0.5%	1
gibberellin metabolic process	12 out of 5195 genes, 0.2%	36 out of 15223 genes, 0.2%	1
negative regulation of abscisic acid mediated signaling pathway	10 out of 5195 genes, 0.2%	30 out of 15223 genes, 0.2%	1
response to cold	191 out of 5195 genes, 3.7%	567 out of 15223 genes, 3.7%	1
amino sugar metabolic process	9 out of 5195 genes, 0.2%	27 out of 15223 genes, 0.2%	1
double fertilization forming a zygote and endosperm	9 out of 5195 genes, 0.2%	27 out of 15223 genes, 0.2%	1
glycerophospholipid biosynthetic process	43 out of 5195 genes, 0.8%	129 out of 15223 genes, 0.8%	1
polyamine biosynthetic process	8 out of 5195 genes, 0.2%	24 out of 15223 genes, 0.2%	1
nucleobase biosynthetic process	8 out of 5195 genes, 0.2%	24 out of 15223 genes, 0.2%	1
xylan metabolic process	47 out of 5195 genes, 0.9%	141 out of 15223 genes, 0.9%	1
cytoplasmic microtubule organization	7 out of 5195 genes, 0.1%	21 out of 15223 genes, 0.1%	1
cortical microtubule organization	7 out of 5195 genes, 0.1%	21 out of 15223 genes, 0.1%	1
cellular chemical homeostasis	50 out of 5195 genes, 1.0%	150 out of 15223 genes, 1.0%	1
cysteine biosynthetic process from serine	6 out of 5195 genes, 0.1%	18 out of 15223 genes, 0.1%	1
regulation of ARF GTPase activity	6 out of 5195 genes, 0.1%	18 out of 15223 genes, 0.1%	1
root cap development	6 out of 5195 genes, 0.1%	18 out of 15223 genes, 0.1%	1
regulation of cellular process	1173 out of 5195 genes, 22.6%	3457 out of 15223 genes, 22.7%	1
macromolecular complex subunit organization	169 out of 5195 genes, 3.3%	503 out of 15223 genes, 3.3%	1
immune response	147 out of 5195 genes, 2.8%	438 out of 15223 genes, 2.9%	1
cellular calcium ion homeostasis	5 out of 5195 genes, 0.1%	15 out of 15223 genes, 0.1%	1
cofactor transport	5 out of 5195 genes, 0.1%	15 out of 15223 genes, 0.1%	1
plant-type cell wall cellulose metabolic process	5 out of 5195 genes, 0.1%	15 out of 15223 genes, 0.1%	1
regulation of cellular amino acid metabolic process	4 out of 5195 genes, 0.1%	12 out of 15223 genes, 0.1%	1
regulation of cellular carbohydrate metabolic process	4 out of 5195 genes, 0.1%	12 out of 15223 genes, 0.1%	1
regulation of cellular amine metabolic process	4 out of 5195 genes, 0.1%	12 out of 15223 genes, 0.1%	1
purine-containing compound salvage	4 out of 5195 genes, 0.1%	12 out of 15223 genes, 0.1%	1
two-component signal transduction system (phosphorelay)	32 out of 5195 genes, 0.6%	97 out of 15223 genes, 0.6%	1
sterol metabolic process	38 out of 5195 genes, 0.7%	115 out of 15223 genes, 0.8%	1
lateral root development	39 out of 5195 genes, 0.8%	118 out of 15223 genes, 0.8%	1
negative regulation of defense response	41 out of 5195 genes, 0.8%	124 out of 15223 genes, 0.8%	1
cotyledon development	24 out of 5195 genes, 0.5%	73 out of 15223 genes, 0.5%	1
glycerolipid biosynthetic process	45 out of 5195 genes, 0.9%	136 out of 15223 genes, 0.9%	1
intracellular protein kinase cascade	47 out of 5195 genes, 0.9%	142 out of 15223 genes, 0.9%	1
peptidyl-proline modification	21 out of 5195 genes, 0.4%	64 out of 15223 genes, 0.4%	1
amino acid transport	55 out of 5195 genes, 1.1%	166 out of 15223 genes, 1.1%	1
positive regulation of post-embryonic development	18 out of 5195 genes, 0.3%	55 out of 15223 genes, 0.4%	1
defense response by callose deposition	18 out of 5195 genes, 0.3%	55 out of 15223 genes, 0.4%	1
cell wall polysaccharide metabolic process	59 out of 5195 genes, 1.1%	178 out of 15223 genes, 1.2%	1
response to external stimulus	186 out of 5195 genes, 3.6%	555 out of 15223 genes, 3.6%	1
porphyrin-containing compound catabolic process	16 out of 5195 genes, 0.3%	49 out of 15223 genes, 0.3%	1
tetrapyrrole catabolic process	16 out of 5195 genes, 0.3%	49 out of 15223 genes, 0.3%	1
glycerol ether metabolic process	14 out of 5195 genes, 0.3%	43 out of 15223 genes, 0.3%	1
ether metabolic process	14 out of 5195 genes, 0.3%	43 out of 15223 genes, 0.3%	1
regulation of protein serine/threonine kinase activity	14 out of 5195 genes, 0.3%	43 out of 15223 genes, 0.3%	1
innate immune response	143 out of 5195 genes, 2.8%	428 out of 15223 genes, 2.8%	1
cell cycle checkpoint	3 out of 5195 genes, 0.1%	9 out of 15223 genes, 0.1%	1
UDP-glucose metabolic process	3 out of 5195 genes, 0.1%	9 out of 15223 genes, 0.1%	1
D-ribose metabolic process	3 out of 5195 genes, 0.1%	9 out of 15223 genes, 0.1%	1
nodulation	3 out of 5195 genes, 0.1%	9 out of 15223 genes, 0.1%	1
guard cell differentiation	3 out of 5195 genes, 0.1%	9 out of 15223 genes, 0.1%	1
vascular transport	3 out of 5195 genes, 0.1%	9 out of 15223 genes, 0.1%	1
phloem transport	3 out of 5195 genes, 0.1%	9 out of 15223 genes, 0.1%	1
monosaccharide transport	3 out of 5195 genes, 0.1%	9 out of 15223 genes, 0.1%	1
stamen morphogenesis	3 out of 5195 genes, 0.1%	9 out of 15223 genes, 0.1%	1
diterpene phytoalexin biosynthetic process	3 out of 5195 genes, 0.1%	9 out of 15223 genes, 0.1%	1
cell wall pectin biosynthetic process	3 out of 5195 genes, 0.1%	9 out of 15223 genes, 0.1%	1
regulation of cell development	3 out of 5195 genes, 0.1%	9 out of 15223 genes, 0.1%	1
regulation of cell cycle arrest	3 out of 5195 genes, 0.1%	9 out of 15223 genes, 0.1%	1
pyrimidine-containing compound catabolic process	3 out of 5195 genes, 0.1%	9 out of 15223 genes, 0.1%	1
regulation of leaf development	3 out of 5195 genes, 0.1%	9 out of 15223 genes, 0.1%	1
regulation of lipid metabolic process	13 out of 5195 genes, 0.3%	40 out of 15223 genes, 0.3%	1
regulation of transcription from RNA polymerase II promoter	12 out of 5195 genes, 0.2%	37 out of 15223 genes, 0.2%	1
tryptophan metabolic process	12 out of 5195 genes, 0.2%	37 out of 15223 genes, 0.2%	1
indolalkylamine metabolic process	12 out of 5195 genes, 0.2%	37 out of 15223 genes, 0.2%	1
quinone cofactor metabolic process	12 out of 5195 genes, 0.2%	37 out of 15223 genes, 0.2%	1
cellular amino acid biosynthetic process	137 out of 5195 genes, 2.6%	411 out of 15223 genes, 2.7%	1
post-embryonic root development	42 out of 5195 genes, 0.8%	128 out of 15223 genes, 0.8%	1
regulation of cellular response to stress	54 out of 5195 genes, 1.0%	164 out of 15223 genes, 1.1%	1
glutamine metabolic process	9 out of 5195 genes, 0.2%	28 out of 15223 genes, 0.2%	1
regulation of protein localization	9 out of 5195 genes, 0.2%	28 out of 15223 genes, 0.2%	1
DNA-dependent DNA replication	58 out of 5195 genes, 1.1%	176 out of 15223 genes, 1.2%	1
detection of stimulus	34 out of 5195 genes, 0.7%	104 out of 15223 genes, 0.7%	1
polysaccharide localization	29 out of 5195 genes, 0.6%	89 out of 15223 genes, 0.6%	1
callose localization	29 out of 5195 genes, 0.6%	89 out of 15223 genes, 0.6%	1
glutathione metabolic process	8 out of 5195 genes, 0.2%	25 out of 15223 genes, 0.2%	1
response to xenobiotic stimulus	8 out of 5195 genes, 0.2%	25 out of 15223 genes, 0.2%	1
gibberellic acid mediated signaling pathway	8 out of 5195 genes, 0.2%	25 out of 15223 genes, 0.2%	1
gibberellin mediated signaling pathway	8 out of 5195 genes, 0.2%	25 out of 15223 genes, 0.2%	1
cellular response to gibberellin stimulus	8 out of 5195 genes, 0.2%	25 out of 15223 genes, 0.2%	1
acetate metabolic process	2 out of 5195 genes, 0.0%	6 out of 15223 genes, 0.0%	1
threonyl-tRNA aminoacylation	2 out of 5195 genes, 0.0%	6 out of 15223 genes, 0.0%	1
glutamine biosynthetic process	2 out of 5195 genes, 0.0%	6 out of 15223 genes, 0.0%	1
tyrosine metabolic process	2 out of 5195 genes, 0.0%	6 out of 15223 genes, 0.0%	1
tyrosine biosynthetic process	2 out of 5195 genes, 0.0%	6 out of 15223 genes, 0.0%	1
glycosylceramide metabolic process	2 out of 5195 genes, 0.0%	6 out of 15223 genes, 0.0%	1
glucosylceramide metabolic process	2 out of 5195 genes, 0.0%	6 out of 15223 genes, 0.0%	1
glucosylceramide catabolic process	2 out of 5195 genes, 0.0%	6 out of 15223 genes, 0.0%	1
glycosphingolipid metabolic process	2 out of 5195 genes, 0.0%	6 out of 15223 genes, 0.0%	1
G-protein coupled receptor signaling pathway, coupled to cyclic nucleotide second messenger	2 out of 5195 genes, 0.0%	6 out of 15223 genes, 0.0%	1
adenylate cyclase-modulating G-protein coupled receptor signaling pathway	2 out of 5195 genes, 0.0%	6 out of 15223 genes, 0.0%	1
hexose transport	2 out of 5195 genes, 0.0%	6 out of 15223 genes, 0.0%	1
pyrimidine nucleoside triphosphate metabolic process	2 out of 5195 genes, 0.0%	6 out of 15223 genes, 0.0%	1
nitrogen fixation	2 out of 5195 genes, 0.0%	6 out of 15223 genes, 0.0%	1
megasporogenesis	2 out of 5195 genes, 0.0%	6 out of 15223 genes, 0.0%	1
embryo sac cellularization	2 out of 5195 genes, 0.0%	6 out of 15223 genes, 0.0%	1
chloroplast-nucleus signaling pathway	2 out of 5195 genes, 0.0%	6 out of 15223 genes, 0.0%	1
endomembrane system organization	2 out of 5195 genes, 0.0%	6 out of 15223 genes, 0.0%	1
DNA integration	2 out of 5195 genes, 0.0%	6 out of 15223 genes, 0.0%	1
glycolipid catabolic process	2 out of 5195 genes, 0.0%	6 out of 15223 genes, 0.0%	1
lipid glycosylation	2 out of 5195 genes, 0.0%	6 out of 15223 genes, 0.0%	1
positive regulation of protein complex disassembly	2 out of 5195 genes, 0.0%	6 out of 15223 genes, 0.0%	1
homologous chromosome segregation	2 out of 5195 genes, 0.0%	6 out of 15223 genes, 0.0%	1
glycosylceramide catabolic process	2 out of 5195 genes, 0.0%	6 out of 15223 genes, 0.0%	1
glycosphingolipid catabolic process	2 out of 5195 genes, 0.0%	6 out of 15223 genes, 0.0%	1
glyoxylate metabolic process	2 out of 5195 genes, 0.0%	6 out of 15223 genes, 0.0%	1
ceramide catabolic process	2 out of 5195 genes, 0.0%	6 out of 15223 genes, 0.0%	1
regulation of nuclear division	2 out of 5195 genes, 0.0%	6 out of 15223 genes, 0.0%	1
response to ammonium ion	2 out of 5195 genes, 0.0%	6 out of 15223 genes, 0.0%	1
regulation of seed development	2 out of 5195 genes, 0.0%	6 out of 15223 genes, 0.0%	1
mitochondrial mRNA modification	2 out of 5195 genes, 0.0%	6 out of 15223 genes, 0.0%	1
regulation of protein serine/threonine phosphatase activity	2 out of 5195 genes, 0.0%	6 out of 15223 genes, 0.0%	1
regulation of seed maturation	2 out of 5195 genes, 0.0%	6 out of 15223 genes, 0.0%	1
regulation of root morphogenesis	2 out of 5195 genes, 0.0%	6 out of 15223 genes, 0.0%	1
response to salt stress	232 out of 5195 genes, 4.5%	694 out of 15223 genes, 4.6%	1
hormone-mediated signaling pathway	158 out of 5195 genes, 3.0%	475 out of 15223 genes, 3.1%	1
adaxial/abaxial pattern specification	16 out of 5195 genes, 0.3%	50 out of 15223 genes, 0.3%	1
triterpenoid metabolic process	6 out of 5195 genes, 0.1%	19 out of 15223 genes, 0.1%	1
spermidine biosynthetic process	6 out of 5195 genes, 0.1%	19 out of 15223 genes, 0.1%	1
triterpenoid biosynthetic process	6 out of 5195 genes, 0.1%	19 out of 15223 genes, 0.1%	1
embryonic morphogenesis	6 out of 5195 genes, 0.1%	19 out of 15223 genes, 0.1%	1
response to calcium ion	6 out of 5195 genes, 0.1%	19 out of 15223 genes, 0.1%	1
endocytosis	14 out of 5195 genes, 0.3%	44 out of 15223 genes, 0.3%	1
response to gamma radiation	14 out of 5195 genes, 0.3%	44 out of 15223 genes, 0.3%	1
negative regulation of cellular protein metabolic process	14 out of 5195 genes, 0.3%	44 out of 15223 genes, 0.3%	1
negative regulation of protein metabolic process	14 out of 5195 genes, 0.3%	44 out of 15223 genes, 0.3%	1
positive regulation of reproductive process	14 out of 5195 genes, 0.3%	44 out of 15223 genes, 0.3%	1
cellular amine metabolic process	35 out of 5195 genes, 0.7%	108 out of 15223 genes, 0.7%	1
G-protein coupled receptor signaling pathway	13 out of 5195 genes, 0.3%	41 out of 15223 genes, 0.3%	1
positive regulation of flower development	13 out of 5195 genes, 0.3%	41 out of 15223 genes, 0.3%	1
regulation of gene expression by genetic imprinting	5 out of 5195 genes, 0.1%	16 out of 15223 genes, 0.1%	1
mucilage metabolic process	5 out of 5195 genes, 0.1%	16 out of 15223 genes, 0.1%	1
floral organ abscission	5 out of 5195 genes, 0.1%	16 out of 15223 genes, 0.1%	1
glycoside catabolic process	5 out of 5195 genes, 0.1%	16 out of 15223 genes, 0.1%	1
terpene biosynthetic process	5 out of 5195 genes, 0.1%	16 out of 15223 genes, 0.1%	1
copper ion homeostasis	5 out of 5195 genes, 0.1%	16 out of 15223 genes, 0.1%	1
genetic imprinting	5 out of 5195 genes, 0.1%	16 out of 15223 genes, 0.1%	1
secretion	29 out of 5195 genes, 0.6%	90 out of 15223 genes, 0.6%	1
cellular response to hormone stimulus	164 out of 5195 genes, 3.2%	494 out of 15223 genes, 3.2%	1
cellular response to endogenous stimulus	164 out of 5195 genes, 3.2%	494 out of 15223 genes, 3.2%	1
positive regulation of cell communication	12 out of 5195 genes, 0.2%	38 out of 15223 genes, 0.2%	1
response to ozone	11 out of 5195 genes, 0.2%	35 out of 15223 genes, 0.2%	1
chemical homeostasis	74 out of 5195 genes, 1.4%	226 out of 15223 genes, 1.5%	1
negative regulation of gene expression, epigenetic	69 out of 5195 genes, 1.3%	211 out of 15223 genes, 1.4%	1
chromatin silencing	68 out of 5195 genes, 1.3%	208 out of 15223 genes, 1.4%	1
cellular modified amino acid biosynthetic process	10 out of 5195 genes, 0.2%	32 out of 15223 genes, 0.2%	1
quinone cofactor biosynthetic process	10 out of 5195 genes, 0.2%	32 out of 15223 genes, 0.2%	1
regulation of shoot development	10 out of 5195 genes, 0.2%	32 out of 15223 genes, 0.2%	1
superoxide metabolic process	4 out of 5195 genes, 0.1%	13 out of 15223 genes, 0.1%	1
jasmonic acid and ethylene-dependent systemic resistance	4 out of 5195 genes, 0.1%	13 out of 15223 genes, 0.1%	1
regulation of salicylic acid metabolic process	4 out of 5195 genes, 0.1%	13 out of 15223 genes, 0.1%	1
diterpene phytoalexin metabolic process	4 out of 5195 genes, 0.1%	13 out of 15223 genes, 0.1%	1
regulation of multi-organism process	19 out of 5195 genes, 0.4%	60 out of 15223 genes, 0.4%	1
cellular component assembly at cellular level	213 out of 5195 genes, 4.1%	641 out of 15223 genes, 4.2%	1
fertilization	9 out of 5195 genes, 0.2%	29 out of 15223 genes, 0.2%	1
signal transduction by phosphorylation	9 out of 5195 genes, 0.2%	29 out of 15223 genes, 0.2%	1
protein peptidyl-prolyl isomerization	18 out of 5195 genes, 0.3%	57 out of 15223 genes, 0.4%	1
abscisic acid mediated signaling pathway	31 out of 5195 genes, 0.6%	97 out of 15223 genes, 0.6%	1
nucleotide-sugar transport	8 out of 5195 genes, 0.2%	26 out of 15223 genes, 0.2%	1
genetic transfer	16 out of 5195 genes, 0.3%	51 out of 15223 genes, 0.3%	1
DNA mediated transformation	16 out of 5195 genes, 0.3%	51 out of 15223 genes, 0.3%	1
developmental growth involved in morphogenesis	118 out of 5195 genes, 2.3%	359 out of 15223 genes, 2.4%	1
seed coat development	7 out of 5195 genes, 0.1%	23 out of 15223 genes, 0.2%	1
regulation of plant-type hypersensitive response	47 out of 5195 genes, 0.9%	146 out of 15223 genes, 1.0%	1
mitochondrial fission	3 out of 5195 genes, 0.1%	10 out of 15223 genes, 0.1%	1
embryonic axis specification	3 out of 5195 genes, 0.1%	10 out of 15223 genes, 0.1%	1
adenine salvage	3 out of 5195 genes, 0.1%	10 out of 15223 genes, 0.1%	1
pyrimidine nucleobase metabolic process	3 out of 5195 genes, 0.1%	10 out of 15223 genes, 0.1%	1
arginine biosynthetic process	3 out of 5195 genes, 0.1%	10 out of 15223 genes, 0.1%	1
cellular copper ion homeostasis	3 out of 5195 genes, 0.1%	10 out of 15223 genes, 0.1%	1
amyloplast organization	3 out of 5195 genes, 0.1%	10 out of 15223 genes, 0.1%	1
maintenance of floral meristem identity	3 out of 5195 genes, 0.1%	10 out of 15223 genes, 0.1%	1
miRNA metabolic process	3 out of 5195 genes, 0.1%	10 out of 15223 genes, 0.1%	1
magnesium ion transport	3 out of 5195 genes, 0.1%	10 out of 15223 genes, 0.1%	1
regulation of carbohydrate biosynthetic process	3 out of 5195 genes, 0.1%	10 out of 15223 genes, 0.1%	1
adenine metabolic process	3 out of 5195 genes, 0.1%	10 out of 15223 genes, 0.1%	1
adenine biosynthetic process	3 out of 5195 genes, 0.1%	10 out of 15223 genes, 0.1%	1
ethylene mediated signaling pathway	13 out of 5195 genes, 0.3%	42 out of 15223 genes, 0.3%	1
immune system process	177 out of 5195 genes, 3.4%	536 out of 15223 genes, 3.5%	1
calcium ion transport	22 out of 5195 genes, 0.4%	70 out of 15223 genes, 0.5%	1
floral whorl development	104 out of 5195 genes, 2.0%	318 out of 15223 genes, 2.1%	1
cytokinin metabolic process	12 out of 5195 genes, 0.2%	39 out of 15223 genes, 0.3%	1
cell fate commitment	12 out of 5195 genes, 0.2%	39 out of 15223 genes, 0.3%	1
dicarboxylic acid metabolic process	21 out of 5195 genes, 0.4%	67 out of 15223 genes, 0.4%	1
protein complex assembly	131 out of 5195 genes, 2.5%	399 out of 15223 genes, 2.6%	1
protein complex biogenesis	131 out of 5195 genes, 2.5%	399 out of 15223 genes, 2.6%	1
nucleoside biosynthetic process	6 out of 5195 genes, 0.1%	20 out of 15223 genes, 0.1%	1
ribonucleoside biosynthetic process	6 out of 5195 genes, 0.1%	20 out of 15223 genes, 0.1%	1
flavin-containing compound metabolic process	6 out of 5195 genes, 0.1%	20 out of 15223 genes, 0.1%	1
sulfur compound catabolic process	6 out of 5195 genes, 0.1%	20 out of 15223 genes, 0.1%	1
positive regulation of developmental process	20 out of 5195 genes, 0.4%	64 out of 15223 genes, 0.4%	1
cellular biogenic amine metabolic process	34 out of 5195 genes, 0.7%	107 out of 15223 genes, 0.7%	1
regulation of phosphorylation	34 out of 5195 genes, 0.7%	107 out of 15223 genes, 0.7%	1
cytoskeleton organization	155 out of 5195 genes, 3.0%	471 out of 15223 genes, 3.1%	1
methylation-dependent chromatin silencing	29 out of 5195 genes, 0.6%	92 out of 15223 genes, 0.6%	1
proline transport	10 out of 5195 genes, 0.2%	33 out of 15223 genes, 0.2%	1
purine nucleotide biosynthetic process	46 out of 5195 genes, 0.9%	144 out of 15223 genes, 0.9%	1
purine nucleobase biosynthetic process	5 out of 5195 genes, 0.1%	17 out of 15223 genes, 0.1%	1
induced systemic resistance	5 out of 5195 genes, 0.1%	17 out of 15223 genes, 0.1%	1
defense response signaling pathway, resistance gene-dependent	5 out of 5195 genes, 0.1%	17 out of 15223 genes, 0.1%	1
protein homooligomerization	5 out of 5195 genes, 0.1%	17 out of 15223 genes, 0.1%	1
hydrogen peroxide metabolic process	41 out of 5195 genes, 0.8%	129 out of 15223 genes, 0.8%	1
systemic acquired resistance, salicylic acid mediated signaling pathway	25 out of 5195 genes, 0.5%	80 out of 15223 genes, 0.5%	1
heme biosynthetic process	9 out of 5195 genes, 0.2%	30 out of 15223 genes, 0.2%	1
glucuronoxylan metabolic process	37 out of 5195 genes, 0.7%	117 out of 15223 genes, 0.8%	1
negative regulation of cellular metabolic process	121 out of 5195 genes, 2.3%	371 out of 15223 genes, 2.4%	1
peptide metabolic process	14 out of 5195 genes, 0.3%	46 out of 15223 genes, 0.3%	1
secondary cell wall biogenesis	14 out of 5195 genes, 0.3%	46 out of 15223 genes, 0.3%	1
mitochondrial RNA metabolic process	2 out of 5195 genes, 0.0%	7 out of 15223 genes, 0.0%	1
protein retention in ER lumen	2 out of 5195 genes, 0.0%	7 out of 15223 genes, 0.0%	1
nucleoside diphosphate metabolic process	2 out of 5195 genes, 0.0%	7 out of 15223 genes, 0.0%	1
SOS response	2 out of 5195 genes, 0.0%	7 out of 15223 genes, 0.0%	1
suspensor development	2 out of 5195 genes, 0.0%	7 out of 15223 genes, 0.0%	1
potassium ion import	2 out of 5195 genes, 0.0%	7 out of 15223 genes, 0.0%	1
leaf shaping	2 out of 5195 genes, 0.0%	7 out of 15223 genes, 0.0%	1
regulation of phosphatase activity	2 out of 5195 genes, 0.0%	7 out of 15223 genes, 0.0%	1
guanosine tetraphosphate metabolic process	2 out of 5195 genes, 0.0%	7 out of 15223 genes, 0.0%	1
ribonucleoside bisphosphate metabolic process	2 out of 5195 genes, 0.0%	7 out of 15223 genes, 0.0%	1
purine nucleoside bisphosphate metabolic process	2 out of 5195 genes, 0.0%	7 out of 15223 genes, 0.0%	1
phylloquinone biosynthetic process	2 out of 5195 genes, 0.0%	7 out of 15223 genes, 0.0%	1
phylloquinone metabolic process	2 out of 5195 genes, 0.0%	7 out of 15223 genes, 0.0%	1
positive regulation of circadian rhythm	2 out of 5195 genes, 0.0%	7 out of 15223 genes, 0.0%	1
regulation of phosphoprotein phosphatase activity	2 out of 5195 genes, 0.0%	7 out of 15223 genes, 0.0%	1
negative regulation of lipid metabolic process	2 out of 5195 genes, 0.0%	7 out of 15223 genes, 0.0%	1
positive regulation of growth	2 out of 5195 genes, 0.0%	7 out of 15223 genes, 0.0%	1
neutral lipid biosynthetic process	2 out of 5195 genes, 0.0%	7 out of 15223 genes, 0.0%	1
acylglycerol biosynthetic process	2 out of 5195 genes, 0.0%	7 out of 15223 genes, 0.0%	1
regulation of organ growth	2 out of 5195 genes, 0.0%	7 out of 15223 genes, 0.0%	1
negative regulation of long-day photoperiodism, flowering	2 out of 5195 genes, 0.0%	7 out of 15223 genes, 0.0%	1
adventitious root development	2 out of 5195 genes, 0.0%	7 out of 15223 genes, 0.0%	1
negative regulation of lipid biosynthetic process	2 out of 5195 genes, 0.0%	7 out of 15223 genes, 0.0%	1
adenine nucleotide transport	2 out of 5195 genes, 0.0%	7 out of 15223 genes, 0.0%	1
L-methionine biosynthetic process	2 out of 5195 genes, 0.0%	7 out of 15223 genes, 0.0%	1
mitochondrial RNA modification	2 out of 5195 genes, 0.0%	7 out of 15223 genes, 0.0%	1
regulation of cell proliferation	33 out of 5195 genes, 0.6%	105 out of 15223 genes, 0.7%	1
root epidermal cell differentiation	82 out of 5195 genes, 1.6%	254 out of 15223 genes, 1.7%	1
response to jasmonic acid stimulus	79 out of 5195 genes, 1.5%	245 out of 15223 genes, 1.6%	1
trichome branching	13 out of 5195 genes, 0.3%	43 out of 15223 genes, 0.3%	1
negative regulation of programmed cell death	30 out of 5195 genes, 0.6%	96 out of 15223 genes, 0.6%	1
transcription initiation from RNA polymerase II promoter	4 out of 5195 genes, 0.1%	14 out of 15223 genes, 0.1%	1
maintenance of inflorescence meristem identity	4 out of 5195 genes, 0.1%	14 out of 15223 genes, 0.1%	1
pentacyclic triterpenoid metabolic process	4 out of 5195 genes, 0.1%	14 out of 15223 genes, 0.1%	1
pentacyclic triterpenoid biosynthetic process	4 out of 5195 genes, 0.1%	14 out of 15223 genes, 0.1%	1
pectin biosynthetic process	4 out of 5195 genes, 0.1%	14 out of 15223 genes, 0.1%	1
positive regulation of multicellular organismal process	4 out of 5195 genes, 0.1%	14 out of 15223 genes, 0.1%	1
cell wall thickening	19 out of 5195 genes, 0.4%	62 out of 15223 genes, 0.4%	1
regionalization	66 out of 5195 genes, 1.3%	206 out of 15223 genes, 1.4%	1
coenzyme biosynthetic process	42 out of 5195 genes, 0.8%	133 out of 15223 genes, 0.9%	1
cell division	126 out of 5195 genes, 2.4%	387 out of 15223 genes, 2.5%	1
monocarboxylic acid metabolic process	287 out of 5195 genes, 5.5%	868 out of 15223 genes, 5.7%	1
regulation of root development	7 out of 5195 genes, 0.1%	24 out of 15223 genes, 0.2%	1
callose deposition in cell wall	18 out of 5195 genes, 0.3%	59 out of 15223 genes, 0.4%	1
amine metabolic process	50 out of 5195 genes, 1.0%	158 out of 15223 genes, 1.0%	1
trichoblast differentiation	74 out of 5195 genes, 1.4%	231 out of 15223 genes, 1.5%	1
cell maturation	72 out of 5195 genes, 1.4%	225 out of 15223 genes, 1.5%	1
trichoblast maturation	72 out of 5195 genes, 1.4%	225 out of 15223 genes, 1.5%	1
root hair cell differentiation	72 out of 5195 genes, 1.4%	225 out of 15223 genes, 1.5%	1
ammonium transport	10 out of 5195 genes, 0.2%	34 out of 15223 genes, 0.2%	1
response to superoxide	6 out of 5195 genes, 0.1%	21 out of 15223 genes, 0.1%	1
response to oxygen radical	6 out of 5195 genes, 0.1%	21 out of 15223 genes, 0.1%	1
regulation of immune response	65 out of 5195 genes, 1.3%	204 out of 15223 genes, 1.3%	1
negative regulation of biosynthetic process	100 out of 5195 genes, 1.9%	310 out of 15223 genes, 2.0%	1
negative regulation of macromolecule biosynthetic process	97 out of 5195 genes, 1.9%	301 out of 15223 genes, 2.0%	1
negative regulation of cellular macromolecule biosynthetic process	97 out of 5195 genes, 1.9%	301 out of 15223 genes, 2.0%	1
leaf senescence	14 out of 5195 genes, 0.3%	47 out of 15223 genes, 0.3%	1
developmental cell growth	81 out of 5195 genes, 1.6%	253 out of 15223 genes, 1.7%	1
pollen tube growth	40 out of 5195 genes, 0.8%	128 out of 15223 genes, 0.8%	1
heme metabolic process	9 out of 5195 genes, 0.2%	31 out of 15223 genes, 0.2%	1
phosphatidylinositol biosynthetic process	20 out of 5195 genes, 0.4%	66 out of 15223 genes, 0.4%	1
sulfate assimilation	3 out of 5195 genes, 0.1%	11 out of 15223 genes, 0.1%	1
L-serine biosynthetic process	3 out of 5195 genes, 0.1%	11 out of 15223 genes, 0.1%	1
cell plate formation involved in plant-type cell wall biogenesis	3 out of 5195 genes, 0.1%	11 out of 15223 genes, 0.1%	1
negative regulation of photomorphogenesis	3 out of 5195 genes, 0.1%	11 out of 15223 genes, 0.1%	1
regulation of chlorophyll catabolic process	3 out of 5195 genes, 0.1%	11 out of 15223 genes, 0.1%	1
response to mannitol stimulus	3 out of 5195 genes, 0.1%	11 out of 15223 genes, 0.1%	1
nuclear-transcribed mRNA catabolic process, deadenylation-independent decay	3 out of 5195 genes, 0.1%	11 out of 15223 genes, 0.1%	1
deadenylation-independent decapping of nuclear-transcribed mRNA	3 out of 5195 genes, 0.1%	11 out of 15223 genes, 0.1%	1
purine nucleobase salvage	3 out of 5195 genes, 0.1%	11 out of 15223 genes, 0.1%	1
zinc ion transmembrane transport	3 out of 5195 genes, 0.1%	11 out of 15223 genes, 0.1%	1
regulation of tetrapyrrole catabolic process	3 out of 5195 genes, 0.1%	11 out of 15223 genes, 0.1%	1
organic cyclic compound biosynthetic process	321 out of 5195 genes, 6.2%	972 out of 15223 genes, 6.4%	1
cell wall polysaccharide biosynthetic process	39 out of 5195 genes, 0.8%	125 out of 15223 genes, 0.8%	1
auxin mediated signaling pathway	52 out of 5195 genes, 1.0%	165 out of 15223 genes, 1.1%	1
xylan biosynthetic process	36 out of 5195 genes, 0.7%	116 out of 15223 genes, 0.8%	1
negative regulation of cellular biosynthetic process	99 out of 5195 genes, 1.9%	308 out of 15223 genes, 2.0%	1
radial pattern formation	5 out of 5195 genes, 0.1%	18 out of 15223 genes, 0.1%	1
purine nucleoside biosynthetic process	5 out of 5195 genes, 0.1%	18 out of 15223 genes, 0.1%	1
tripeptide transport	5 out of 5195 genes, 0.1%	18 out of 15223 genes, 0.1%	1
purine ribonucleoside biosynthetic process	5 out of 5195 genes, 0.1%	18 out of 15223 genes, 0.1%	1
water-soluble vitamin metabolic process	18 out of 5195 genes, 0.3%	60 out of 15223 genes, 0.4%	1
water-soluble vitamin biosynthetic process	18 out of 5195 genes, 0.3%	60 out of 15223 genes, 0.4%	1
regulation of innate immune response	63 out of 5195 genes, 1.2%	199 out of 15223 genes, 1.3%	1
trehalose metabolic process	12 out of 5195 genes, 0.2%	41 out of 15223 genes, 0.3%	1
protein targeting to membrane	55 out of 5195 genes, 1.1%	175 out of 15223 genes, 1.1%	1
amine catabolic process	11 out of 5195 genes, 0.2%	38 out of 15223 genes, 0.2%	1
cellular biogenic amine catabolic process	11 out of 5195 genes, 0.2%	38 out of 15223 genes, 0.2%	1
carbohydrate derivative biosynthetic process	173 out of 5195 genes, 3.3%	532 out of 15223 genes, 3.5%	1
flower development	171 out of 5195 genes, 3.3%	526 out of 15223 genes, 3.5%	1
cell wall macromolecule biosynthetic process	39 out of 5195 genes, 0.8%	126 out of 15223 genes, 0.8%	1
cellular component macromolecule biosynthetic process	39 out of 5195 genes, 0.8%	126 out of 15223 genes, 0.8%	1
cellular divalent inorganic cation homeostasis	7 out of 5195 genes, 0.1%	25 out of 15223 genes, 0.2%	1
regulation of immune system process	65 out of 5195 genes, 1.3%	206 out of 15223 genes, 1.4%	1
purine-containing compound biosynthetic process	48 out of 5195 genes, 0.9%	154 out of 15223 genes, 1.0%	1
positive regulation of nucleobase-containing compound metabolic process	84 out of 5195 genes, 1.6%	264 out of 15223 genes, 1.7%	1
positive regulation of transcription, DNA-dependent	80 out of 5195 genes, 1.5%	252 out of 15223 genes, 1.7%	1
arginine metabolic process	4 out of 5195 genes, 0.1%	15 out of 15223 genes, 0.1%	1
pyrimidine nucleoside monophosphate metabolic process	4 out of 5195 genes, 0.1%	15 out of 15223 genes, 0.1%	1
pyrimidine nucleoside monophosphate biosynthetic process	4 out of 5195 genes, 0.1%	15 out of 15223 genes, 0.1%	1
dehiscence	4 out of 5195 genes, 0.1%	15 out of 15223 genes, 0.1%	1
mucilage biosynthetic process	4 out of 5195 genes, 0.1%	15 out of 15223 genes, 0.1%	1
NAD metabolic process	4 out of 5195 genes, 0.1%	15 out of 15223 genes, 0.1%	1
phytoalexin biosynthetic process	4 out of 5195 genes, 0.1%	15 out of 15223 genes, 0.1%	1
response to insect	14 out of 5195 genes, 0.3%	48 out of 15223 genes, 0.3%	1
chromatin silencing by small RNA	25 out of 5195 genes, 0.5%	83 out of 15223 genes, 0.5%	1
secretion by cell	25 out of 5195 genes, 0.5%	83 out of 15223 genes, 0.5%	1
developmental growth	126 out of 5195 genes, 2.4%	392 out of 15223 genes, 2.6%	1
cellular response to auxin stimulus	53 out of 5195 genes, 1.0%	170 out of 15223 genes, 1.1%	1
regulation of cell division	13 out of 5195 genes, 0.3%	45 out of 15223 genes, 0.3%	1
cellular response to ethylene stimulus	13 out of 5195 genes, 0.3%	45 out of 15223 genes, 0.3%	1
spermidine metabolic process	6 out of 5195 genes, 0.1%	22 out of 15223 genes, 0.1%	1
negative regulation of protein modification process	9 out of 5195 genes, 0.2%	32 out of 15223 genes, 0.2%	1
defense response to oomycetes	2 out of 5195 genes, 0.0%	8 out of 15223 genes, 0.1%	1
regulation of DNA repair	2 out of 5195 genes, 0.0%	8 out of 15223 genes, 0.1%	1
glutathione catabolic process	2 out of 5195 genes, 0.0%	8 out of 15223 genes, 0.1%	1
plasma membrane organization	2 out of 5195 genes, 0.0%	8 out of 15223 genes, 0.1%	1
cellularization	2 out of 5195 genes, 0.0%	8 out of 15223 genes, 0.1%	1
regulation of cell morphogenesis involved in differentiation	2 out of 5195 genes, 0.0%	8 out of 15223 genes, 0.1%	1
ammonia assimilation cycle	2 out of 5195 genes, 0.0%	8 out of 15223 genes, 0.1%	1
sphingolipid catabolic process	2 out of 5195 genes, 0.0%	8 out of 15223 genes, 0.1%	1
regulation of protein stability	2 out of 5195 genes, 0.0%	8 out of 15223 genes, 0.1%	1
maintenance of protein localization in endoplasmic reticulum	2 out of 5195 genes, 0.0%	8 out of 15223 genes, 0.1%	1
regulation of sulfur metabolic process	2 out of 5195 genes, 0.0%	8 out of 15223 genes, 0.1%	1
peptide catabolic process	2 out of 5195 genes, 0.0%	8 out of 15223 genes, 0.1%	1
membrane lipid catabolic process	2 out of 5195 genes, 0.0%	8 out of 15223 genes, 0.1%	1
protein stabilization	2 out of 5195 genes, 0.0%	8 out of 15223 genes, 0.1%	1
regulation of lipid catabolic process	2 out of 5195 genes, 0.0%	8 out of 15223 genes, 0.1%	1
cellular response to metal ion	2 out of 5195 genes, 0.0%	8 out of 15223 genes, 0.1%	1
regulation of response to DNA damage stimulus	2 out of 5195 genes, 0.0%	8 out of 15223 genes, 0.1%	1
positive regulation of macromolecule metabolic process	108 out of 5195 genes, 2.1%	338 out of 15223 genes, 2.2%	1
negative regulation of cell death	30 out of 5195 genes, 0.6%	99 out of 15223 genes, 0.7%	1
positive regulation of gene expression	80 out of 5195 genes, 1.5%	253 out of 15223 genes, 1.7%	1
mitosis	12 out of 5195 genes, 0.2%	42 out of 15223 genes, 0.3%	1
brassinosteroid mediated signaling pathway	12 out of 5195 genes, 0.2%	42 out of 15223 genes, 0.3%	1
cellular response to brassinosteroid stimulus	12 out of 5195 genes, 0.2%	42 out of 15223 genes, 0.3%	1
salicylic acid mediated signaling pathway	37 out of 5195 genes, 0.7%	121 out of 15223 genes, 0.8%	1
positive regulation of biosynthetic process	99 out of 5195 genes, 1.9%	311 out of 15223 genes, 2.0%	1
positive regulation of cellular biosynthetic process	99 out of 5195 genes, 1.9%	311 out of 15223 genes, 2.0%	1
cellular component assembly	219 out of 5195 genes, 4.2%	673 out of 15223 genes, 4.4%	1
nucleobase metabolic process	8 out of 5195 genes, 0.2%	29 out of 15223 genes, 0.2%	1
indole-containing compound catabolic process	8 out of 5195 genes, 0.2%	29 out of 15223 genes, 0.2%	1
regulation of response to red or far red light	8 out of 5195 genes, 0.2%	29 out of 15223 genes, 0.2%	1
response to auxin stimulus	110 out of 5195 genes, 2.1%	345 out of 15223 genes, 2.3%	1
positive regulation of nitrogen compound metabolic process	84 out of 5195 genes, 1.6%	266 out of 15223 genes, 1.7%	1
cellular homeostasis	83 out of 5195 genes, 1.6%	263 out of 15223 genes, 1.7%	1
developmental maturation	81 out of 5195 genes, 1.6%	257 out of 15223 genes, 1.7%	1
positive regulation of RNA metabolic process	81 out of 5195 genes, 1.6%	257 out of 15223 genes, 1.7%	1
purine nucleobase metabolic process	5 out of 5195 genes, 0.1%	19 out of 15223 genes, 0.1%	1
DNA topological change	5 out of 5195 genes, 0.1%	19 out of 15223 genes, 0.1%	1
nucleoside bisphosphate metabolic process	5 out of 5195 genes, 0.1%	19 out of 15223 genes, 0.1%	1
phytoalexin metabolic process	5 out of 5195 genes, 0.1%	19 out of 15223 genes, 0.1%	1
calcium ion homeostasis	5 out of 5195 genes, 0.1%	19 out of 15223 genes, 0.1%	1
positive regulation of cellular metabolic process	122 out of 5195 genes, 2.3%	382 out of 15223 genes, 2.5%	1
UMP biosynthetic process	3 out of 5195 genes, 0.1%	12 out of 15223 genes, 0.1%	1
pyrimidine ribonucleoside monophosphate metabolic process	3 out of 5195 genes, 0.1%	12 out of 15223 genes, 0.1%	1
pyrimidine ribonucleoside monophosphate biosynthetic process	3 out of 5195 genes, 0.1%	12 out of 15223 genes, 0.1%	1
detection of ethylene stimulus	3 out of 5195 genes, 0.1%	12 out of 15223 genes, 0.1%	1
anther dehiscence	3 out of 5195 genes, 0.1%	12 out of 15223 genes, 0.1%	1
negative gravitropism	3 out of 5195 genes, 0.1%	12 out of 15223 genes, 0.1%	1
positive regulation of seed germination	3 out of 5195 genes, 0.1%	12 out of 15223 genes, 0.1%	1
positive regulation of cell death	3 out of 5195 genes, 0.1%	12 out of 15223 genes, 0.1%	1
cadmium ion transport	3 out of 5195 genes, 0.1%	12 out of 15223 genes, 0.1%	1
coenzyme A metabolic process	3 out of 5195 genes, 0.1%	12 out of 15223 genes, 0.1%	1
poly(A)+ mRNA export from nucleus	3 out of 5195 genes, 0.1%	12 out of 15223 genes, 0.1%	1
positive regulation of programmed cell death	3 out of 5195 genes, 0.1%	12 out of 15223 genes, 0.1%	1
nucleotide salvage	3 out of 5195 genes, 0.1%	12 out of 15223 genes, 0.1%	1
UMP metabolic process	3 out of 5195 genes, 0.1%	12 out of 15223 genes, 0.1%	1
heat acclimation	14 out of 5195 genes, 0.3%	49 out of 15223 genes, 0.3%	1
alcohol metabolic process	59 out of 5195 genes, 1.1%	190 out of 15223 genes, 1.2%	1
calcium-mediated signaling	10 out of 5195 genes, 0.2%	36 out of 15223 genes, 0.2%	1
organ senescence	18 out of 5195 genes, 0.3%	62 out of 15223 genes, 0.4%	1
regulation of photomorphogenesis	7 out of 5195 genes, 0.1%	26 out of 15223 genes, 0.2%	1
peptidyl-tyrosine dephosphorylation	7 out of 5195 genes, 0.1%	26 out of 15223 genes, 0.2%	1
xylem and phloem pattern formation	29 out of 5195 genes, 0.6%	97 out of 15223 genes, 0.6%	1
cell death	45 out of 5195 genes, 0.9%	147 out of 15223 genes, 1.0%	1
death	45 out of 5195 genes, 0.9%	147 out of 15223 genes, 1.0%	1
photorespiration	36 out of 5195 genes, 0.7%	119 out of 15223 genes, 0.8%	1
determination of bilateral symmetry	22 out of 5195 genes, 0.4%	75 out of 15223 genes, 0.5%	1
response to organic substance	642 out of 5195 genes, 12.4%	1937 out of 15223 genes, 12.7%	1
positive regulation of metabolic process	122 out of 5195 genes, 2.3%	383 out of 15223 genes, 2.5%	1
basic amino acid transport	9 out of 5195 genes, 0.2%	33 out of 15223 genes, 0.2%	1
response to ionizing radiation	16 out of 5195 genes, 0.3%	56 out of 15223 genes, 0.4%	1
ribonucleotide metabolic process	184 out of 5195 genes, 3.5%	571 out of 15223 genes, 3.8%	1
negative regulation of transcription, DNA-dependent	89 out of 5195 genes, 1.7%	283 out of 15223 genes, 1.9%	1
negative regulation of RNA metabolic process	89 out of 5195 genes, 1.7%	283 out of 15223 genes, 1.9%	1
transition metal ion transport	40 out of 5195 genes, 0.8%	132 out of 15223 genes, 0.9%	1
DNA-dependent transcription, initiation	12 out of 5195 genes, 0.2%	43 out of 15223 genes, 0.3%	1
protein complex subunit organization	133 out of 5195 genes, 2.6%	417 out of 15223 genes, 2.7%	1
glycerolipid metabolic process	71 out of 5195 genes, 1.4%	228 out of 15223 genes, 1.5%	1
protein targeting to chloroplast	20 out of 5195 genes, 0.4%	69 out of 15223 genes, 0.5%	1
establishment of protein localization to chloroplast	20 out of 5195 genes, 0.4%	69 out of 15223 genes, 0.5%	1
protein localization to chloroplast	20 out of 5195 genes, 0.4%	69 out of 15223 genes, 0.5%	1
response to ethylene stimulus	57 out of 5195 genes, 1.1%	185 out of 15223 genes, 1.2%	1
defense response signaling pathway, resistance gene-independent	6 out of 5195 genes, 0.1%	23 out of 15223 genes, 0.2%	1
lithium ion transport	6 out of 5195 genes, 0.1%	23 out of 15223 genes, 0.2%	1
riboflavin metabolic process	4 out of 5195 genes, 0.1%	16 out of 15223 genes, 0.1%	1
riboflavin biosynthetic process	4 out of 5195 genes, 0.1%	16 out of 15223 genes, 0.1%	1
regulation of isoprenoid metabolic process	4 out of 5195 genes, 0.1%	16 out of 15223 genes, 0.1%	1
flavin-containing compound biosynthetic process	4 out of 5195 genes, 0.1%	16 out of 15223 genes, 0.1%	1
cellular response to salicylic acid stimulus	37 out of 5195 genes, 0.7%	123 out of 15223 genes, 0.8%	1
Golgi organization	30 out of 5195 genes, 0.6%	101 out of 15223 genes, 0.7%	1
leaf vascular tissue pattern formation	11 out of 5195 genes, 0.2%	40 out of 15223 genes, 0.3%	1
negative regulation of nucleobase-containing compound metabolic process	93 out of 5195 genes, 1.8%	296 out of 15223 genes, 1.9%	1
negative regulation of nitrogen compound metabolic process	93 out of 5195 genes, 1.8%	296 out of 15223 genes, 1.9%	1
regulation of telomere maintenance	8 out of 5195 genes, 0.2%	30 out of 15223 genes, 0.2%	1
regulation of homeostatic process	8 out of 5195 genes, 0.2%	30 out of 15223 genes, 0.2%	1
negative regulation of response to stimulus	61 out of 5195 genes, 1.2%	198 out of 15223 genes, 1.3%	1
meristem development	128 out of 5195 genes, 2.5%	403 out of 15223 genes, 2.6%	1
regulation of stomatal movement	22 out of 5195 genes, 0.4%	76 out of 15223 genes, 0.5%	1
regulation of response to stress	96 out of 5195 genes, 1.8%	306 out of 15223 genes, 2.0%	1
energy coupled proton transmembrane transport, against electrochemical gradient	10 out of 5195 genes, 0.2%	37 out of 15223 genes, 0.2%	1
ATP hydrolysis coupled proton transport	10 out of 5195 genes, 0.2%	37 out of 15223 genes, 0.2%	1
response to zinc ion	21 out of 5195 genes, 0.4%	73 out of 15223 genes, 0.5%	1
positive regulation of translation	5 out of 5195 genes, 0.1%	20 out of 15223 genes, 0.1%	1
primary root development	5 out of 5195 genes, 0.1%	20 out of 15223 genes, 0.1%	1
response to symbiotic fungus	7 out of 5195 genes, 0.1%	27 out of 15223 genes, 0.2%	1
somatic cell DNA recombination	7 out of 5195 genes, 0.1%	27 out of 15223 genes, 0.2%	1
M phase of mitotic cell cycle	16 out of 5195 genes, 0.3%	57 out of 15223 genes, 0.4%	1
metabolic process	3683 out of 5195 genes, 70.9%	10877 out of 15223 genes, 71.5%	1
cellular hormone metabolic process	20 out of 5195 genes, 0.4%	70 out of 15223 genes, 0.5%	1
aging	30 out of 5195 genes, 0.6%	102 out of 15223 genes, 0.7%	1
response to oomycetes	2 out of 5195 genes, 0.0%	9 out of 15223 genes, 0.1%	1
phosphatidylcholine biosynthetic process	2 out of 5195 genes, 0.0%	9 out of 15223 genes, 0.1%	1
pyridoxine metabolic process	2 out of 5195 genes, 0.0%	9 out of 15223 genes, 0.1%	1
pyridoxine biosynthetic process	2 out of 5195 genes, 0.0%	9 out of 15223 genes, 0.1%	1
negative regulation of seed germination	2 out of 5195 genes, 0.0%	9 out of 15223 genes, 0.1%	1
plastoquinone biosynthetic process	2 out of 5195 genes, 0.0%	9 out of 15223 genes, 0.1%	1
galacturonan metabolic process	2 out of 5195 genes, 0.0%	9 out of 15223 genes, 0.1%	1
DNA methylation on cytosine	2 out of 5195 genes, 0.0%	9 out of 15223 genes, 0.1%	1
organ growth	2 out of 5195 genes, 0.0%	9 out of 15223 genes, 0.1%	1
cellular modified amino acid catabolic process	2 out of 5195 genes, 0.0%	9 out of 15223 genes, 0.1%	1
protein ubiquitination involved in ubiquitin-dependent protein catabolic process	2 out of 5195 genes, 0.0%	9 out of 15223 genes, 0.1%	1
clathrin coat assembly	2 out of 5195 genes, 0.0%	9 out of 15223 genes, 0.1%	1
mucilage metabolic process involved seed coat development	2 out of 5195 genes, 0.0%	9 out of 15223 genes, 0.1%	1
long-day photoperiodism	2 out of 5195 genes, 0.0%	9 out of 15223 genes, 0.1%	1
long-day photoperiodism, flowering	2 out of 5195 genes, 0.0%	9 out of 15223 genes, 0.1%	1
negative regulation of multicellular organismal process	2 out of 5195 genes, 0.0%	9 out of 15223 genes, 0.1%	1
cellular metabolic compound salvage	43 out of 5195 genes, 0.8%	143 out of 15223 genes, 0.9%	1
activation of innate immune response	12 out of 5195 genes, 0.2%	44 out of 15223 genes, 0.3%	1
activation of immune response	12 out of 5195 genes, 0.2%	44 out of 15223 genes, 0.3%	1
microsporogenesis	12 out of 5195 genes, 0.2%	44 out of 15223 genes, 0.3%	1
steroid hormone mediated signaling pathway	12 out of 5195 genes, 0.2%	44 out of 15223 genes, 0.3%	1
response to steroid hormone stimulus	12 out of 5195 genes, 0.2%	44 out of 15223 genes, 0.3%	1
cellular response to steroid hormone stimulus	12 out of 5195 genes, 0.2%	44 out of 15223 genes, 0.3%	1
jasmonic acid mediated signaling pathway	35 out of 5195 genes, 0.7%	118 out of 15223 genes, 0.8%	1
organelle fission	35 out of 5195 genes, 0.7%	118 out of 15223 genes, 0.8%	1
cellular response to jasmonic acid stimulus	35 out of 5195 genes, 0.7%	118 out of 15223 genes, 0.8%	1
maintenance of location	9 out of 5195 genes, 0.2%	34 out of 15223 genes, 0.2%	1
DNA alkylation	41 out of 5195 genes, 0.8%	137 out of 15223 genes, 0.9%	1
DNA methylation	41 out of 5195 genes, 0.8%	137 out of 15223 genes, 0.9%	1
aromatic compound biosynthetic process	263 out of 5195 genes, 5.1%	813 out of 15223 genes, 5.3%	1
glycerophospholipid metabolic process	66 out of 5195 genes, 1.3%	215 out of 15223 genes, 1.4%	1
response to molecule of fungal origin	3 out of 5195 genes, 0.1%	13 out of 15223 genes, 0.1%	1
regulation of pH	3 out of 5195 genes, 0.1%	13 out of 15223 genes, 0.1%	1
L-ascorbic acid metabolic process	3 out of 5195 genes, 0.1%	13 out of 15223 genes, 0.1%	1
L-ascorbic acid biosynthetic process	3 out of 5195 genes, 0.1%	13 out of 15223 genes, 0.1%	1
regulation of DNA-dependent transcription, elongation	3 out of 5195 genes, 0.1%	13 out of 15223 genes, 0.1%	1
regulation of cellular localization	3 out of 5195 genes, 0.1%	13 out of 15223 genes, 0.1%	1
cell redox homeostasis	33 out of 5195 genes, 0.6%	112 out of 15223 genes, 0.7%	1
root morphogenesis	101 out of 5195 genes, 1.9%	323 out of 15223 genes, 2.1%	1
tube development	53 out of 5195 genes, 1.0%	175 out of 15223 genes, 1.1%	1
pollen tube development	53 out of 5195 genes, 1.0%	175 out of 15223 genes, 1.1%	1
regulation of translational elongation	6 out of 5195 genes, 0.1%	24 out of 15223 genes, 0.2%	1
cellular component disassembly	6 out of 5195 genes, 0.1%	24 out of 15223 genes, 0.2%	1
indoleacetic acid metabolic process	8 out of 5195 genes, 0.2%	31 out of 15223 genes, 0.2%	1
positive regulation of signal transduction	8 out of 5195 genes, 0.2%	31 out of 15223 genes, 0.2%	1
positive regulation of signaling	8 out of 5195 genes, 0.2%	31 out of 15223 genes, 0.2%	1
pectin metabolic process	8 out of 5195 genes, 0.2%	31 out of 15223 genes, 0.2%	1
tissue development	263 out of 5195 genes, 5.1%	815 out of 15223 genes, 5.4%	1
regulation of translational fidelity	4 out of 5195 genes, 0.1%	17 out of 15223 genes, 0.1%	1
stomatal lineage progression	4 out of 5195 genes, 0.1%	17 out of 15223 genes, 0.1%	1
pollen sperm cell differentiation	4 out of 5195 genes, 0.1%	17 out of 15223 genes, 0.1%	1
DNA modification	41 out of 5195 genes, 0.8%	138 out of 15223 genes, 0.9%	1
reciprocal meiotic recombination	29 out of 5195 genes, 0.6%	100 out of 15223 genes, 0.7%	1
positive regulation of response to stimulus	29 out of 5195 genes, 0.6%	100 out of 15223 genes, 0.7%	1
programmed cell death	33 out of 5195 genes, 0.6%	113 out of 15223 genes, 0.7%	1
plant-type spore development	12 out of 5195 genes, 0.2%	45 out of 15223 genes, 0.3%	1
M phase	89 out of 5195 genes, 1.7%	288 out of 15223 genes, 1.9%	1
response to symbiont	7 out of 5195 genes, 0.1%	28 out of 15223 genes, 0.2%	1
negative regulation of phosphorus metabolic process	7 out of 5195 genes, 0.1%	28 out of 15223 genes, 0.2%	1
respiratory electron transport chain	7 out of 5195 genes, 0.1%	28 out of 15223 genes, 0.2%	1
ethanolamine-containing compound metabolic process	7 out of 5195 genes, 0.1%	28 out of 15223 genes, 0.2%	1
telomere maintenance in response to DNA damage	7 out of 5195 genes, 0.1%	28 out of 15223 genes, 0.2%	1
negative regulation of phosphate metabolic process	7 out of 5195 genes, 0.1%	28 out of 15223 genes, 0.2%	1
regulation of defense response	88 out of 5195 genes, 1.7%	285 out of 15223 genes, 1.9%	1
regulation of DNA endoreduplication	5 out of 5195 genes, 0.1%	21 out of 15223 genes, 0.1%	1
sodium ion transmembrane transport	5 out of 5195 genes, 0.1%	21 out of 15223 genes, 0.1%	1
phosphatidylcholine metabolic process	5 out of 5195 genes, 0.1%	21 out of 15223 genes, 0.1%	1
regulation of DNA-dependent DNA replication	5 out of 5195 genes, 0.1%	21 out of 15223 genes, 0.1%	1
positive regulation of macromolecule biosynthetic process	84 out of 5195 genes, 1.6%	273 out of 15223 genes, 1.8%	1
cellular response to stimulus	680 out of 5195 genes, 13.1%	2065 out of 15223 genes, 13.6%	1
amino acid import	17 out of 5195 genes, 0.3%	62 out of 15223 genes, 0.4%	1
regulation of cell growth	20 out of 5195 genes, 0.4%	72 out of 15223 genes, 0.5%	1
lipid phosphorylation	16 out of 5195 genes, 0.3%	59 out of 15223 genes, 0.4%	1
phosphatidylinositol phosphorylation	16 out of 5195 genes, 0.3%	59 out of 15223 genes, 0.4%	1
regulation of cellular ketone metabolic process	13 out of 5195 genes, 0.3%	49 out of 15223 genes, 0.3%	1
response to temperature stimulus	265 out of 5195 genes, 5.1%	825 out of 15223 genes, 5.4%	1
endosomal transport	8 out of 5195 genes, 0.2%	32 out of 15223 genes, 0.2%	1
response to inorganic substance	335 out of 5195 genes, 6.4%	1036 out of 15223 genes, 6.8%	1
peptidyl-histidine phosphorylation	6 out of 5195 genes, 0.1%	25 out of 15223 genes, 0.2%	1
protein oligomerization	6 out of 5195 genes, 0.1%	25 out of 15223 genes, 0.2%	1
microgametogenesis	6 out of 5195 genes, 0.1%	25 out of 15223 genes, 0.2%	1
regulation of cell cycle process	31 out of 5195 genes, 0.6%	108 out of 15223 genes, 0.7%	1
trehalose biosynthetic process	10 out of 5195 genes, 0.2%	39 out of 15223 genes, 0.3%	1
specification of symmetry	22 out of 5195 genes, 0.4%	79 out of 15223 genes, 0.5%	1
cellular zinc ion homeostasis	2 out of 5195 genes, 0.0%	10 out of 15223 genes, 0.1%	1
cellular amide metabolic process	2 out of 5195 genes, 0.0%	10 out of 15223 genes, 0.1%	1
base-excision repair	3 out of 5195 genes, 0.1%	14 out of 15223 genes, 0.1%	1
NAD biosynthetic process	3 out of 5195 genes, 0.1%	14 out of 15223 genes, 0.1%	1
malate transport	3 out of 5195 genes, 0.1%	14 out of 15223 genes, 0.1%	1
peroxisome fission	3 out of 5195 genes, 0.1%	14 out of 15223 genes, 0.1%	1
negative regulation of MAP kinase activity	3 out of 5195 genes, 0.1%	14 out of 15223 genes, 0.1%	1
zinc ion homeostasis	3 out of 5195 genes, 0.1%	14 out of 15223 genes, 0.1%	1
calcium ion transmembrane transport	3 out of 5195 genes, 0.1%	14 out of 15223 genes, 0.1%	1
regulation of seed germination	12 out of 5195 genes, 0.2%	46 out of 15223 genes, 0.3%	1
regulation of seedling development	12 out of 5195 genes, 0.2%	46 out of 15223 genes, 0.3%	1
nucleus organization	21 out of 5195 genes, 0.4%	76 out of 15223 genes, 0.5%	1
organ development	520 out of 5195 genes, 10.0%	1592 out of 15223 genes, 10.5%	1
reciprocal DNA recombination	29 out of 5195 genes, 0.6%	102 out of 15223 genes, 0.7%	1
homeostatic process	118 out of 5195 genes, 2.3%	380 out of 15223 genes, 2.5%	1
phospholipid transport	4 out of 5195 genes, 0.1%	18 out of 15223 genes, 0.1%	1
pyridine nucleotide biosynthetic process	4 out of 5195 genes, 0.1%	18 out of 15223 genes, 0.1%	1
mRNA 3'-end processing	4 out of 5195 genes, 0.1%	18 out of 15223 genes, 0.1%	1
regulation of MAP kinase activity	4 out of 5195 genes, 0.1%	18 out of 15223 genes, 0.1%	1
cellular response to osmotic stress	4 out of 5195 genes, 0.1%	18 out of 15223 genes, 0.1%	1
pyridine-containing compound biosynthetic process	4 out of 5195 genes, 0.1%	18 out of 15223 genes, 0.1%	1
pollination	81 out of 5195 genes, 1.6%	266 out of 15223 genes, 1.7%	1
multi-multicellular organism process	81 out of 5195 genes, 1.6%	266 out of 15223 genes, 1.7%	1
cellular amino acid metabolic process	214 out of 5195 genes, 4.1%	673 out of 15223 genes, 4.4%	1
L-serine metabolic process	9 out of 5195 genes, 0.2%	36 out of 15223 genes, 0.2%	1
chromosome organization involved in meiosis	20 out of 5195 genes, 0.4%	73 out of 15223 genes, 0.5%	1
indoleacetic acid biosynthetic process	7 out of 5195 genes, 0.1%	29 out of 15223 genes, 0.2%	1
root system development	159 out of 5195 genes, 3.1%	506 out of 15223 genes, 3.3%	1
root development	159 out of 5195 genes, 3.1%	506 out of 15223 genes, 3.3%	1
immune effector process	59 out of 5195 genes, 1.1%	198 out of 15223 genes, 1.3%	1
systemic acquired resistance	52 out of 5195 genes, 1.0%	176 out of 15223 genes, 1.2%	1
phosphatidylinositol metabolic process	40 out of 5195 genes, 0.8%	138 out of 15223 genes, 0.9%	1
regulation of translation	29 out of 5195 genes, 0.6%	103 out of 15223 genes, 0.7%	1
actin filament-based movement	8 out of 5195 genes, 0.2%	33 out of 15223 genes, 0.2%	1
divalent inorganic cation homeostasis	8 out of 5195 genes, 0.2%	33 out of 15223 genes, 0.2%	1
histone lysine methylation	63 out of 5195 genes, 1.2%	212 out of 15223 genes, 1.4%	1
nuclear-transcribed mRNA catabolic process	26 out of 5195 genes, 0.5%	94 out of 15223 genes, 0.6%	1
response to glucose stimulus	19 out of 5195 genes, 0.4%	71 out of 15223 genes, 0.5%	1
telomere maintenance	11 out of 5195 genes, 0.2%	44 out of 15223 genes, 0.3%	1
negative regulation of signal transduction	11 out of 5195 genes, 0.2%	44 out of 15223 genes, 0.3%	1
negative regulation of cell communication	11 out of 5195 genes, 0.2%	44 out of 15223 genes, 0.3%	1
second-messenger-mediated signaling	11 out of 5195 genes, 0.2%	44 out of 15223 genes, 0.3%	1
negative regulation of signaling	11 out of 5195 genes, 0.2%	44 out of 15223 genes, 0.3%	1
telomere organization	11 out of 5195 genes, 0.2%	44 out of 15223 genes, 0.3%	1
anatomical structure homeostasis	11 out of 5195 genes, 0.2%	44 out of 15223 genes, 0.3%	1
organelle assembly	11 out of 5195 genes, 0.2%	44 out of 15223 genes, 0.3%	1
plant-type hypersensitive response	7 out of 5195 genes, 0.1%	30 out of 15223 genes, 0.2%	1
cellulose metabolic process	53 out of 5195 genes, 1.0%	181 out of 15223 genes, 1.2%	1
translational termination	3 out of 5195 genes, 0.1%	15 out of 15223 genes, 0.1%	1
protein kinase C-activating G-protein coupled receptor signaling pathway	3 out of 5195 genes, 0.1%	15 out of 15223 genes, 0.1%	1
regulation of meristem structural organization	3 out of 5195 genes, 0.1%	15 out of 15223 genes, 0.1%	1
C4-dicarboxylate transport	3 out of 5195 genes, 0.1%	15 out of 15223 genes, 0.1%	1
negative regulation of cell cycle	3 out of 5195 genes, 0.1%	15 out of 15223 genes, 0.1%	1
positive regulation of immune system process	13 out of 5195 genes, 0.3%	51 out of 15223 genes, 0.3%	1
positive regulation of innate immune response	13 out of 5195 genes, 0.3%	51 out of 15223 genes, 0.3%	1
positive regulation of immune response	13 out of 5195 genes, 0.3%	51 out of 15223 genes, 0.3%	1
tropism	52 out of 5195 genes, 1.0%	178 out of 15223 genes, 1.2%	1
detection of calcium ion	2 out of 5195 genes, 0.0%	11 out of 15223 genes, 0.1%	1
mRNA polyadenylation	2 out of 5195 genes, 0.0%	11 out of 15223 genes, 0.1%	1
vesicle coating	2 out of 5195 genes, 0.0%	11 out of 15223 genes, 0.1%	1
regulation of root meristem growth	2 out of 5195 genes, 0.0%	11 out of 15223 genes, 0.1%	1
regulation of abscisic acid biosynthetic process	2 out of 5195 genes, 0.0%	11 out of 15223 genes, 0.1%	1
prenol metabolic process	2 out of 5195 genes, 0.0%	11 out of 15223 genes, 0.1%	1
prenol biosynthetic process	2 out of 5195 genes, 0.0%	11 out of 15223 genes, 0.1%	1
polyprenol metabolic process	2 out of 5195 genes, 0.0%	11 out of 15223 genes, 0.1%	1
polyprenol biosynthetic process	2 out of 5195 genes, 0.0%	11 out of 15223 genes, 0.1%	1
dolichol metabolic process	2 out of 5195 genes, 0.0%	11 out of 15223 genes, 0.1%	1
dolichol biosynthetic process	2 out of 5195 genes, 0.0%	11 out of 15223 genes, 0.1%	1
vitamin B6 metabolic process	2 out of 5195 genes, 0.0%	11 out of 15223 genes, 0.1%	1
vitamin B6 biosynthetic process	2 out of 5195 genes, 0.0%	11 out of 15223 genes, 0.1%	1
negative regulation of DNA metabolic process	2 out of 5195 genes, 0.0%	11 out of 15223 genes, 0.1%	1
maintenance of protein localization in organelle	2 out of 5195 genes, 0.0%	11 out of 15223 genes, 0.1%	1
guanosine-containing compound biosynthetic process	2 out of 5195 genes, 0.0%	11 out of 15223 genes, 0.1%	1
membrane lipid metabolic process	40 out of 5195 genes, 0.8%	140 out of 15223 genes, 0.9%	1
oxidative phosphorylation	5 out of 5195 genes, 0.1%	23 out of 15223 genes, 0.2%	1
pollen exine formation	5 out of 5195 genes, 0.1%	23 out of 15223 genes, 0.2%	1
ATP synthesis coupled electron transport	5 out of 5195 genes, 0.1%	23 out of 15223 genes, 0.2%	1
post-embryonic organ development	158 out of 5195 genes, 3.0%	508 out of 15223 genes, 3.3%	1
host programmed cell death induced by symbiont	8 out of 5195 genes, 0.2%	34 out of 15223 genes, 0.2%	1
epidermis development	118 out of 5195 genes, 2.3%	385 out of 15223 genes, 2.5%	1
leaf morphogenesis	47 out of 5195 genes, 0.9%	163 out of 15223 genes, 1.1%	1
male gamete generation	6 out of 5195 genes, 0.1%	27 out of 15223 genes, 0.2%	1
maintenance of location in cell	6 out of 5195 genes, 0.1%	27 out of 15223 genes, 0.2%	1
response to heat	80 out of 5195 genes, 1.5%	268 out of 15223 genes, 1.8%	1
vernalization response	15 out of 5195 genes, 0.3%	59 out of 15223 genes, 0.4%	1
tRNA modification	7 out of 5195 genes, 0.1%	31 out of 15223 genes, 0.2%	1
floral organ development	119 out of 5195 genes, 2.3%	390 out of 15223 genes, 2.6%	1
phyllome development	109 out of 5195 genes, 2.1%	359 out of 15223 genes, 2.4%	1
membrane lipid biosynthetic process	33 out of 5195 genes, 0.6%	119 out of 15223 genes, 0.8%	1
synapsis	17 out of 5195 genes, 0.3%	66 out of 15223 genes, 0.4%	1
regulation of biological quality	289 out of 5195 genes, 5.6%	910 out of 15223 genes, 6.0%	1
regulation of Ras GTPase activity	12 out of 5195 genes, 0.2%	49 out of 15223 genes, 0.3%	1
exocytosis	10 out of 5195 genes, 0.2%	42 out of 15223 genes, 0.3%	1
regulation of circadian rhythm	10 out of 5195 genes, 0.2%	42 out of 15223 genes, 0.3%	1
response to unfolded protein	25 out of 5195 genes, 0.5%	93 out of 15223 genes, 0.6%	1
virus induced gene silencing	25 out of 5195 genes, 0.5%	93 out of 15223 genes, 0.6%	1
cellular response to unfolded protein	25 out of 5195 genes, 0.5%	93 out of 15223 genes, 0.6%	1
cellular response to topologically incorrect protein	25 out of 5195 genes, 0.5%	93 out of 15223 genes, 0.6%	1
modulation by symbiont of RNA levels in host	25 out of 5195 genes, 0.5%	93 out of 15223 genes, 0.6%	1
modulation of RNA levels in other organism involved in symbiotic interaction	25 out of 5195 genes, 0.5%	93 out of 15223 genes, 0.6%	1
regulation of chromosome organization	28 out of 5195 genes, 0.5%	103 out of 15223 genes, 0.7%	1
mismatch repair	4 out of 5195 genes, 0.1%	20 out of 15223 genes, 0.1%	1
tryptophan catabolic process	4 out of 5195 genes, 0.1%	20 out of 15223 genes, 0.1%	1
mitochondrial ATP synthesis coupled electron transport	4 out of 5195 genes, 0.1%	20 out of 15223 genes, 0.1%	1
indolalkylamine catabolic process	4 out of 5195 genes, 0.1%	20 out of 15223 genes, 0.1%	1
protein secretion	3 out of 5195 genes, 0.1%	16 out of 15223 genes, 0.1%	1
nicotinamide nucleotide biosynthetic process	3 out of 5195 genes, 0.1%	16 out of 15223 genes, 0.1%	1
protein refolding	3 out of 5195 genes, 0.1%	16 out of 15223 genes, 0.1%	1
phosphorylated carbohydrate dephosphorylation	3 out of 5195 genes, 0.1%	16 out of 15223 genes, 0.1%	1
inositol phosphate dephosphorylation	3 out of 5195 genes, 0.1%	16 out of 15223 genes, 0.1%	1
inositol phosphate catabolic process	3 out of 5195 genes, 0.1%	16 out of 15223 genes, 0.1%	1
regulation of cellular component size	38 out of 5195 genes, 0.7%	136 out of 15223 genes, 0.9%	1
regulation of anatomical structure size	38 out of 5195 genes, 0.7%	136 out of 15223 genes, 0.9%	1
positive regulation of Rab GTPase activity	5 out of 5195 genes, 0.1%	24 out of 15223 genes, 0.2%	1
sepal morphogenesis	5 out of 5195 genes, 0.1%	24 out of 15223 genes, 0.2%	1
sepal formation	5 out of 5195 genes, 0.1%	24 out of 15223 genes, 0.2%	1
regulation of cofactor metabolic process	5 out of 5195 genes, 0.1%	24 out of 15223 genes, 0.2%	1
cell wall pectin metabolic process	5 out of 5195 genes, 0.1%	24 out of 15223 genes, 0.2%	1
nucleoside monophosphate metabolic process	11 out of 5195 genes, 0.2%	46 out of 15223 genes, 0.3%	1
nucleoside monophosphate biosynthetic process	11 out of 5195 genes, 0.2%	46 out of 15223 genes, 0.3%	1
regulation of cellular catabolic process	23 out of 5195 genes, 0.4%	87 out of 15223 genes, 0.6%	1
meiotic chromosome segregation	20 out of 5195 genes, 0.4%	77 out of 15223 genes, 0.5%	1
protein import into nucleus, docking	2 out of 5195 genes, 0.0%	12 out of 15223 genes, 0.1%	1
induced systemic resistance, jasmonic acid mediated signaling pathway	2 out of 5195 genes, 0.0%	12 out of 15223 genes, 0.1%	1
negative regulation of cell cycle process	2 out of 5195 genes, 0.0%	12 out of 15223 genes, 0.1%	1
cellular response to inorganic substance	2 out of 5195 genes, 0.0%	12 out of 15223 genes, 0.1%	1
peptidyl-histidine modification	6 out of 5195 genes, 0.1%	28 out of 15223 genes, 0.2%	1
petal formation	6 out of 5195 genes, 0.1%	28 out of 15223 genes, 0.2%	1
epidermal cell differentiation	116 out of 5195 genes, 2.2%	383 out of 15223 genes, 2.5%	1
DNA replication	83 out of 5195 genes, 1.6%	280 out of 15223 genes, 1.8%	1
response to chemical stimulus	941 out of 5195 genes, 18.1%	2869 out of 15223 genes, 18.8%	1
regulation of ARF protein signal transduction	7 out of 5195 genes, 0.1%	32 out of 15223 genes, 0.2%	1
modification of morphology or physiology of other organism	27 out of 5195 genes, 0.5%	101 out of 15223 genes, 0.7%	1
ribonucleoside monophosphate biosynthetic process	10 out of 5195 genes, 0.2%	43 out of 15223 genes, 0.3%	1
ribonucleoside monophosphate metabolic process	10 out of 5195 genes, 0.2%	43 out of 15223 genes, 0.3%	1
mRNA catabolic process	26 out of 5195 genes, 0.5%	98 out of 15223 genes, 0.6%	1
modification by symbiont of host morphology or physiology	26 out of 5195 genes, 0.5%	98 out of 15223 genes, 0.6%	1
response to endoplasmic reticulum stress	52 out of 5195 genes, 1.0%	183 out of 15223 genes, 1.2%	1
double-strand break repair via homologous recombination	13 out of 5195 genes, 0.3%	54 out of 15223 genes, 0.4%	1
recombinational repair	13 out of 5195 genes, 0.3%	54 out of 15223 genes, 0.4%	1
positive regulation of defense response	13 out of 5195 genes, 0.3%	54 out of 15223 genes, 0.4%	1
anatomical structure formation involved in morphogenesis	342 out of 5195 genes, 6.6%	1077 out of 15223 genes, 7.1%	1
protein desumoylation	15 out of 5195 genes, 0.3%	61 out of 15223 genes, 0.4%	1
detection of hormone stimulus	4 out of 5195 genes, 0.1%	21 out of 15223 genes, 0.1%	1
detection of endogenous stimulus	4 out of 5195 genes, 0.1%	21 out of 15223 genes, 0.1%	1
cellular monovalent inorganic cation homeostasis	4 out of 5195 genes, 0.1%	21 out of 15223 genes, 0.1%	1
regulation of lipid biosynthetic process	4 out of 5195 genes, 0.1%	21 out of 15223 genes, 0.1%	1
regulation of chlorophyll metabolic process	4 out of 5195 genes, 0.1%	21 out of 15223 genes, 0.1%	1
regulation of tetrapyrrole metabolic process	4 out of 5195 genes, 0.1%	21 out of 15223 genes, 0.1%	1
negative regulation of protein phosphorylation	5 out of 5195 genes, 0.1%	25 out of 15223 genes, 0.2%	1
defense response to insect	5 out of 5195 genes, 0.1%	25 out of 15223 genes, 0.2%	1
response to iron ion	5 out of 5195 genes, 0.1%	25 out of 15223 genes, 0.2%	1
positive regulation of Ras GTPase activity	5 out of 5195 genes, 0.1%	25 out of 15223 genes, 0.2%	1
negative regulation of phosphorylation	5 out of 5195 genes, 0.1%	25 out of 15223 genes, 0.2%	1
alcohol biosynthetic process	5 out of 5195 genes, 0.1%	25 out of 15223 genes, 0.2%	1
sepal development	5 out of 5195 genes, 0.1%	25 out of 15223 genes, 0.2%	1
flower calyx development	5 out of 5195 genes, 0.1%	25 out of 15223 genes, 0.2%	1
negative regulation of cellular process	183 out of 5195 genes, 3.5%	593 out of 15223 genes, 3.9%	1
cellular ketone metabolic process	487 out of 5195 genes, 9.4%	1516 out of 15223 genes, 10.0%	1
cell plate assembly	3 out of 5195 genes, 0.1%	17 out of 15223 genes, 0.1%	1
membrane budding	3 out of 5195 genes, 0.1%	17 out of 15223 genes, 0.1%	1
protein processing	6 out of 5195 genes, 0.1%	29 out of 15223 genes, 0.2%	1
regulation of development, heterochronic	6 out of 5195 genes, 0.1%	29 out of 15223 genes, 0.2%	1
petal morphogenesis	6 out of 5195 genes, 0.1%	29 out of 15223 genes, 0.2%	1
cellular metal ion homeostasis	16 out of 5195 genes, 0.3%	65 out of 15223 genes, 0.4%	1
cellular component biogenesis	340 out of 5195 genes, 6.5%	1073 out of 15223 genes, 7.0%	1
modification of morphology or physiology of other organism involved in symbiotic interaction	26 out of 5195 genes, 0.5%	99 out of 15223 genes, 0.7%	1
pattern specification process	90 out of 5195 genes, 1.7%	305 out of 15223 genes, 2.0%	1
cellular protein modification process	793 out of 5195 genes, 15.3%	2435 out of 15223 genes, 16.0%	1
protein modification process	793 out of 5195 genes, 15.3%	2435 out of 15223 genes, 16.0%	1
ncRNA metabolic process	117 out of 5195 genes, 2.3%	390 out of 15223 genes, 2.6%	1
fatty acid metabolic process	133 out of 5195 genes, 2.6%	440 out of 15223 genes, 2.9%	1
signal peptide processing	2 out of 5195 genes, 0.0%	13 out of 15223 genes, 0.1%	1
cellular response to biotic stimulus	2 out of 5195 genes, 0.0%	13 out of 15223 genes, 0.1%	1
primary shoot apical meristem specification	15 out of 5195 genes, 0.3%	62 out of 15223 genes, 0.4%	1
regulation of response to stimulus	177 out of 5195 genes, 3.4%	577 out of 15223 genes, 3.8%	1
small molecule metabolic process	843 out of 5195 genes, 16.2%	2587 out of 15223 genes, 17.0%	1
hydrogen peroxide biosynthetic process	16 out of 5195 genes, 0.3%	66 out of 15223 genes, 0.4%	1
meiotic DNA double-strand break formation	12 out of 5195 genes, 0.2%	52 out of 15223 genes, 0.3%	1
carboxylic acid metabolic process	477 out of 5195 genes, 9.2%	1492 out of 15223 genes, 9.8%	1
oxoacid metabolic process	477 out of 5195 genes, 9.2%	1492 out of 15223 genes, 9.8%	1
pollen maturation	5 out of 5195 genes, 0.1%	26 out of 15223 genes, 0.2%	1
pollen wall assembly	5 out of 5195 genes, 0.1%	26 out of 15223 genes, 0.2%	1
cellular component assembly involved in morphogenesis	5 out of 5195 genes, 0.1%	26 out of 15223 genes, 0.2%	1
negative regulation of protein kinase activity	4 out of 5195 genes, 0.1%	22 out of 15223 genes, 0.1%	1
negative regulation of kinase activity	4 out of 5195 genes, 0.1%	22 out of 15223 genes, 0.1%	1
negative regulation of transferase activity	4 out of 5195 genes, 0.1%	22 out of 15223 genes, 0.1%	1
negative regulation of protein serine/threonine kinase activity	4 out of 5195 genes, 0.1%	22 out of 15223 genes, 0.1%	1
cellulose biosynthetic process	40 out of 5195 genes, 0.8%	147 out of 15223 genes, 1.0%	1
regulation of protein polymerization	30 out of 5195 genes, 0.6%	114 out of 15223 genes, 0.7%	1
regulation of protein complex assembly	30 out of 5195 genes, 0.6%	114 out of 15223 genes, 0.7%	1
regulation of Rab GTPase activity	6 out of 5195 genes, 0.1%	30 out of 15223 genes, 0.2%	1
regulation of Rab protein signal transduction	6 out of 5195 genes, 0.1%	30 out of 15223 genes, 0.2%	1
actin cytoskeleton organization	47 out of 5195 genes, 0.9%	170 out of 15223 genes, 1.1%	1
organic acid metabolic process	477 out of 5195 genes, 9.2%	1493 out of 15223 genes, 9.8%	1
regulation of abscisic acid mediated signaling pathway	15 out of 5195 genes, 0.3%	63 out of 15223 genes, 0.4%	1
cellular macromolecular complex disassembly	3 out of 5195 genes, 0.1%	18 out of 15223 genes, 0.1%	1
cellular protein complex disassembly	3 out of 5195 genes, 0.1%	18 out of 15223 genes, 0.1%	1
cellular component disassembly at cellular level	3 out of 5195 genes, 0.1%	18 out of 15223 genes, 0.1%	1
copper ion transport	7 out of 5195 genes, 0.1%	34 out of 15223 genes, 0.2%	1
regulation of nucleoside metabolic process	13 out of 5195 genes, 0.3%	56 out of 15223 genes, 0.4%	1
endoplasmic reticulum unfolded protein response	23 out of 5195 genes, 0.4%	91 out of 15223 genes, 0.6%	1
N-terminal protein lipidation	16 out of 5195 genes, 0.3%	67 out of 15223 genes, 0.4%	1
N-terminal protein myristoylation	16 out of 5195 genes, 0.3%	67 out of 15223 genes, 0.4%	1
protein myristoylation	16 out of 5195 genes, 0.3%	67 out of 15223 genes, 0.4%	1
regulation of GTP catabolic process	12 out of 5195 genes, 0.2%	53 out of 15223 genes, 0.3%	1
regulation of GTPase activity	12 out of 5195 genes, 0.2%	53 out of 15223 genes, 0.3%	1
histidine metabolic process	2 out of 5195 genes, 0.0%	14 out of 15223 genes, 0.1%	1
Mo-molybdopterin cofactor biosynthetic process	2 out of 5195 genes, 0.0%	14 out of 15223 genes, 0.1%	1
histidine family amino acid metabolic process	2 out of 5195 genes, 0.0%	14 out of 15223 genes, 0.1%	1
lateral root primordium development	2 out of 5195 genes, 0.0%	14 out of 15223 genes, 0.1%	1
cellular potassium ion homeostasis	2 out of 5195 genes, 0.0%	14 out of 15223 genes, 0.1%	1
heterochromatin assembly	2 out of 5195 genes, 0.0%	14 out of 15223 genes, 0.1%	1
molybdopterin cofactor biosynthetic process	2 out of 5195 genes, 0.0%	14 out of 15223 genes, 0.1%	1
potassium ion homeostasis	2 out of 5195 genes, 0.0%	14 out of 15223 genes, 0.1%	1
heterochromatin organization	2 out of 5195 genes, 0.0%	14 out of 15223 genes, 0.1%	1
leaf development	91 out of 5195 genes, 1.8%	313 out of 15223 genes, 2.1%	1
regulation of cytoskeleton organization	31 out of 5195 genes, 0.6%	119 out of 15223 genes, 0.8%	1
response to gravity	47 out of 5195 genes, 0.9%	172 out of 15223 genes, 1.1%	1
monovalent inorganic cation homeostasis	5 out of 5195 genes, 0.1%	27 out of 15223 genes, 0.2%	1
protein transmembrane transport	6 out of 5195 genes, 0.1%	31 out of 15223 genes, 0.2%	1
vesicle docking involved in exocytosis	4 out of 5195 genes, 0.1%	23 out of 15223 genes, 0.2%	1
lipid localization	53 out of 5195 genes, 1.0%	192 out of 15223 genes, 1.3%	1
embryonic meristem development	20 out of 5195 genes, 0.4%	82 out of 15223 genes, 0.5%	1
negative regulation of metabolic process	163 out of 5195 genes, 3.1%	540 out of 15223 genes, 3.5%	1
petal development	8 out of 5195 genes, 0.2%	39 out of 15223 genes, 0.3%	1
corolla development	8 out of 5195 genes, 0.2%	39 out of 15223 genes, 0.3%	1
lysine biosynthetic process	3 out of 5195 genes, 0.1%	19 out of 15223 genes, 0.1%	1
lysine biosynthetic process via diaminopimelate	3 out of 5195 genes, 0.1%	19 out of 15223 genes, 0.1%	1
vesicle organization	3 out of 5195 genes, 0.1%	19 out of 15223 genes, 0.1%	1
inositol trisphosphate metabolic process	3 out of 5195 genes, 0.1%	19 out of 15223 genes, 0.1%	1
RNA polyadenylation	3 out of 5195 genes, 0.1%	19 out of 15223 genes, 0.1%	1
diaminopimelate metabolic process	3 out of 5195 genes, 0.1%	19 out of 15223 genes, 0.1%	1
positive regulation of cytoskeleton organization	28 out of 5195 genes, 0.5%	110 out of 15223 genes, 0.7%	1
response to virus	52 out of 5195 genes, 1.0%	190 out of 15223 genes, 1.2%	1
regulation of cell communication	63 out of 5195 genes, 1.2%	226 out of 15223 genes, 1.5%	1
regulation of cellular component biogenesis	32 out of 5195 genes, 0.6%	124 out of 15223 genes, 0.8%	1
gene silencing	109 out of 5195 genes, 2.1%	373 out of 15223 genes, 2.5%	1
N-terminal protein amino acid modification	16 out of 5195 genes, 0.3%	69 out of 15223 genes, 0.5%	1
metal ion homeostasis	16 out of 5195 genes, 0.3%	69 out of 15223 genes, 0.5%	1
defense response to virus	40 out of 5195 genes, 0.8%	151 out of 15223 genes, 1.0%	1
embryonic pattern specification	14 out of 5195 genes, 0.3%	62 out of 15223 genes, 0.4%	1
purine nucleoside monophosphate metabolic process	5 out of 5195 genes, 0.1%	28 out of 15223 genes, 0.2%	1
purine nucleoside monophosphate biosynthetic process	5 out of 5195 genes, 0.1%	28 out of 15223 genes, 0.2%	1
purine ribonucleoside monophosphate metabolic process	5 out of 5195 genes, 0.1%	28 out of 15223 genes, 0.2%	1
purine ribonucleoside monophosphate biosynthetic process	5 out of 5195 genes, 0.1%	28 out of 15223 genes, 0.2%	1
regulation of timing of transition from vegetative to reproductive phase	2 out of 5195 genes, 0.0%	15 out of 15223 genes, 0.1%	1
methionine biosynthetic process	21 out of 5195 genes, 0.4%	87 out of 15223 genes, 0.6%	1
long-chain fatty acid metabolic process	4 out of 5195 genes, 0.1%	24 out of 15223 genes, 0.2%	1
cell growth	142 out of 5195 genes, 2.7%	478 out of 15223 genes, 3.1%	1
embryonic meristem initiation	17 out of 5195 genes, 0.3%	73 out of 15223 genes, 0.5%	1
regulation of gene expression, epigenetic	120 out of 5195 genes, 2.3%	409 out of 15223 genes, 2.7%	1
response to freezing	25 out of 5195 genes, 0.5%	101 out of 15223 genes, 0.7%	1
regulation of nucleotide metabolic process	15 out of 5195 genes, 0.3%	66 out of 15223 genes, 0.4%	1
meristem initiation	40 out of 5195 genes, 0.8%	152 out of 15223 genes, 1.0%	1
organ formation	37 out of 5195 genes, 0.7%	142 out of 15223 genes, 0.9%	1
regulation of nucleotide catabolic process	13 out of 5195 genes, 0.3%	59 out of 15223 genes, 0.4%	1
regulation of purine nucleotide catabolic process	13 out of 5195 genes, 0.3%	59 out of 15223 genes, 0.4%	1
regulation of purine nucleotide metabolic process	13 out of 5195 genes, 0.3%	59 out of 15223 genes, 0.4%	1
cell morphogenesis	142 out of 5195 genes, 2.7%	479 out of 15223 genes, 3.1%	1
regulation of catabolic process	24 out of 5195 genes, 0.5%	98 out of 15223 genes, 0.6%	1
lysine metabolic process	3 out of 5195 genes, 0.1%	20 out of 15223 genes, 0.1%	1
embryo sac central cell differentiation	3 out of 5195 genes, 0.1%	20 out of 15223 genes, 0.1%	1
specification of floral organ identity	3 out of 5195 genes, 0.1%	20 out of 15223 genes, 0.1%	1
polar nucleus fusion	3 out of 5195 genes, 0.1%	20 out of 15223 genes, 0.1%	1
macromolecular complex disassembly	3 out of 5195 genes, 0.1%	20 out of 15223 genes, 0.1%	1
protein complex disassembly	3 out of 5195 genes, 0.1%	20 out of 15223 genes, 0.1%	1
plant-type ovary development	30 out of 5195 genes, 0.6%	119 out of 15223 genes, 0.8%	1
glycoprotein metabolic process	73 out of 5195 genes, 1.4%	261 out of 15223 genes, 1.7%	1
protein folding	91 out of 5195 genes, 1.8%	319 out of 15223 genes, 2.1%	1
chromatin remodeling	6 out of 5195 genes, 0.1%	33 out of 15223 genes, 0.2%	1
actin filament organization	34 out of 5195 genes, 0.7%	133 out of 15223 genes, 0.9%	1
positive regulation of GTPase activity	5 out of 5195 genes, 0.1%	29 out of 15223 genes, 0.2%	1
positive regulation of protein complex assembly	26 out of 5195 genes, 0.5%	106 out of 15223 genes, 0.7%	1
positive regulation of protein polymerization	26 out of 5195 genes, 0.5%	106 out of 15223 genes, 0.7%	1
regulation of unidimensional cell growth	13 out of 5195 genes, 0.3%	60 out of 15223 genes, 0.4%	1
membrane docking	4 out of 5195 genes, 0.1%	25 out of 15223 genes, 0.2%	1
vesicle docking	4 out of 5195 genes, 0.1%	25 out of 15223 genes, 0.2%	1
shikimate metabolic process	2 out of 5195 genes, 0.0%	16 out of 15223 genes, 0.1%	1
Mo-molybdopterin cofactor metabolic process	2 out of 5195 genes, 0.0%	16 out of 15223 genes, 0.1%	1
molybdopterin cofactor metabolic process	2 out of 5195 genes, 0.0%	16 out of 15223 genes, 0.1%	1
root hair cell tip growth	2 out of 5195 genes, 0.0%	16 out of 15223 genes, 0.1%	1
prosthetic group metabolic process	2 out of 5195 genes, 0.0%	16 out of 15223 genes, 0.1%	1
multi-organism reproductive process	84 out of 5195 genes, 1.6%	298 out of 15223 genes, 2.0%	1
maintenance of protein location in cell	3 out of 5195 genes, 0.1%	21 out of 15223 genes, 0.1%	1
maintenance of protein location	3 out of 5195 genes, 0.1%	21 out of 15223 genes, 0.1%	1
RNA catabolic process	26 out of 5195 genes, 0.5%	107 out of 15223 genes, 0.7%	1
postreplication repair	6 out of 5195 genes, 0.1%	34 out of 15223 genes, 0.2%	1
single-organism metabolic process	2003 out of 5195 genes, 38.6%	6063 out of 15223 genes, 39.8%	1
histone methylation	69 out of 5195 genes, 1.3%	251 out of 15223 genes, 1.6%	1
gravitropism	42 out of 5195 genes, 0.8%	162 out of 15223 genes, 1.1%	1
growth	158 out of 5195 genes, 3.0%	535 out of 15223 genes, 3.5%	1
establishment of localization	962 out of 5195 genes, 18.5%	2977 out of 15223 genes, 19.6%	1
response to metal ion	231 out of 5195 genes, 4.4%	763 out of 15223 genes, 5.0%	1
cell-cell signaling	17 out of 5195 genes, 0.3%	76 out of 15223 genes, 0.5%	1
symbiosis, encompassing mutualism through parasitism	33 out of 5195 genes, 0.6%	132 out of 15223 genes, 0.9%	1
positive regulation of abscisic acid mediated signaling pathway	4 out of 5195 genes, 0.1%	26 out of 15223 genes, 0.2%	1
plastid fission	4 out of 5195 genes, 0.1%	26 out of 15223 genes, 0.2%	1
Golgi localization	4 out of 5195 genes, 0.1%	26 out of 15223 genes, 0.2%	1
mitochondrion localization	4 out of 5195 genes, 0.1%	26 out of 15223 genes, 0.2%	1
peroxisome localization	4 out of 5195 genes, 0.1%	26 out of 15223 genes, 0.2%	1
regulation of signal transduction	59 out of 5195 genes, 1.1%	219 out of 15223 genes, 1.4%	1
regulation of signaling	59 out of 5195 genes, 1.1%	219 out of 15223 genes, 1.4%	1
aspartate family amino acid biosynthetic process	26 out of 5195 genes, 0.5%	108 out of 15223 genes, 0.7%	1
regulation of anatomical structure morphogenesis	22 out of 5195 genes, 0.4%	94 out of 15223 genes, 0.6%	1
gluconeogenesis	28 out of 5195 genes, 0.5%	115 out of 15223 genes, 0.8%	1
anatomical structure morphogenesis	397 out of 5195 genes, 7.6%	1275 out of 15223 genes, 8.4%	1
meiosis I	34 out of 5195 genes, 0.7%	136 out of 15223 genes, 0.9%	1
cell adhesion	23 out of 5195 genes, 0.4%	98 out of 15223 genes, 0.6%	1
biological adhesion	23 out of 5195 genes, 0.4%	98 out of 15223 genes, 0.6%	1
interphase	23 out of 5195 genes, 0.4%	98 out of 15223 genes, 0.6%	1
interphase of mitotic cell cycle	23 out of 5195 genes, 0.4%	98 out of 15223 genes, 0.6%	1
cotranslational protein targeting to membrane	2 out of 5195 genes, 0.0%	17 out of 15223 genes, 0.1%	1
SRP-dependent cotranslational protein targeting to membrane	2 out of 5195 genes, 0.0%	17 out of 15223 genes, 0.1%	1
ribonucleoprotein complex assembly	2 out of 5195 genes, 0.0%	17 out of 15223 genes, 0.1%	1
transcription factor import into nucleus	2 out of 5195 genes, 0.0%	17 out of 15223 genes, 0.1%	1
ribonucleoprotein complex subunit organization	2 out of 5195 genes, 0.0%	17 out of 15223 genes, 0.1%	1
response to cadmium ion	197 out of 5195 genes, 3.8%	659 out of 15223 genes, 4.3%	1
stem cell maintenance	16 out of 5195 genes, 0.3%	73 out of 15223 genes, 0.5%	1
stem cell development	16 out of 5195 genes, 0.3%	73 out of 15223 genes, 0.5%	1
protein glycosylation	70 out of 5195 genes, 1.3%	256 out of 15223 genes, 1.7%	1
glycoprotein biosynthetic process	70 out of 5195 genes, 1.3%	256 out of 15223 genes, 1.7%	1
macromolecule glycosylation	70 out of 5195 genes, 1.3%	256 out of 15223 genes, 1.7%	1
[truncated: 354 more rows]
