# Supplementary material for: Transcriptome Sequencing and Analysis of the Fast Growing Shoots of Moso Bamboo (Phyllostachys edulis)
Source: PLoS One. 2013 Nov 7;8(11):e78944. doi: 10.1371/journal.pone.0078944 (PMC3820679; doi:10.1371/journal.pone.0078944)
Supplement: Table S2 — KEGG pathway annotation of differentially expressed genes. A list of KEGG pathways enriched for differentially expressed genes showing higher transcript abundance in moso bamboo shoots. (XLS) [file pone.0078944.s003.xls]

## Sheet: Sheet1
#	Pathway	DEGs with pathway annotation (8342)	All genes with pathway annotation (23522)	Pvalue	Qvalue	Pathway ID
1	mRNA surveillance pathway	1464 (17.55%)	3301 (14.03%)	3.95423e-30	4.98233e-28	ko03015
2	RNA transport	1682 (20.16%)	3921 (16.67%)	3.20907e-26	2.02171e-24	ko03013
3	Plant-pathogen interaction	716 (8.58%)	1582 (6.73%)	6.29566e-17	2.64418e-15	ko04626
4	Phenylpropanoid biosynthesis	207 (2.48%)	367 (1.56%)	1.44319e-16	4.54606e-15	ko00940
5	Photosynthesis	66 (0.79%)	90 (0.38%)	2.58431e-13	6.51247e-12	ko00195
6	Phenylalanine metabolism	113 (1.35%)	194 (0.82%)	7.31826e-11	1.53683e-09	ko00360
7	Biosynthesis of secondary metabolites	911 (10.92%)	2237 (9.51%)	3.3943e-08	6.10974e-07	ko01110
8	Metabolic pathways	2445 (29.31%)	6399 (27.2%)	4.5017e-08	7.09018e-07	ko01100
9	Starch and sucrose metabolism	355 (4.26%)	798 (3.39%)	5.64509e-08	7.90313e-07	ko00500
10	Photosynthesis - antenna proteins	25 (0.3%)	31 (0.13%)	3.31361e-07	4.17515e-06	ko00196
11	Cyanoamino acid metabolism	69 (0.83%)	132 (0.56%)	5.45135e-05	0.000624428	ko00460
12	Plant hormone signal transduction	522 (6.26%)	1293 (5.5%)	9.44659e-05	0.000991892	ko04075
13	Stilbenoid, diarylheptanoid and gingerol biosynthesis	75 (0.9%)	149 (0.63%)	0.000133548	0.00129439	ko00945
14	Flavonoid biosynthesis	82 (0.98%)	168 (0.71%)	0.000249384	0.00224446	ko00941
15	Glycosaminoglycan degradation	31 (0.37%)	52 (0.22%)	0.000324752	0.00272792	ko00531
16	Circadian rhythm - plant	95 (1.14%)	204 (0.87%)	0.000678193	0.00516542	ko04712
17	Carotenoid biosynthesis	81 (0.97%)	170 (0.72%)	0.000696921	0.00516542	ko00906
18	Other glycan degradation	75 (0.9%)	156 (0.66%)	0.000780183	0.00546128	ko00511
19	Glycosphingolipid biosynthesis - ganglio series	20 (0.24%)	32 (0.14%)	0.0016535	0.0109653	ko00604
20	Limonene and pinene degradation	49 (0.59%)	99 (0.42%)	0.00282267	0.0177828	ko00903
21	Tryptophan metabolism	40 (0.48%)	79 (0.34%)	0.0039756	0.0238536	ko00380
22	Cysteine and methionine metabolism	112 (1.34%)	257 (1.09%)	0.00418107	0.0239461	ko00270
23	Flavone and flavonol biosynthesis	38 (0.46%)	77 (0.33%)	0.00841237	0.0460851	ko00944
24	Carbon fixation in photosynthetic organisms	58 (0.7%)	126 (0.54%)	0.00915372	0.0480571	ko00710
25	Galactose metabolism	103 (1.23%)	240 (1.02%)	0.00982581	0.0495221	ko00052
26	ABC transporters	103 (1.23%)	242 (1.03%)	0.0128724	0.0623817	ko02010
27	Pentose and glucuronate interconversions	201 (2.41%)	499 (2.12%)	0.0135492	0.0632296	ko00040
28	Amino sugar and nucleotide sugar metabolism	132 (1.58%)	318 (1.35%)	0.0142355	0.0640599	ko00520
29	alpha-Linolenic acid metabolism	44 (0.53%)	95 (0.4%)	0.0187668	0.0815386	ko00592
30	Isoquinoline alkaloid biosynthesis	21 (0.25%)	40 (0.17%)	0.0200939	0.0843942	ko00950
31	Linoleic acid metabolism	17 (0.2%)	31 (0.13%)	0.0211947	0.0861462	ko00591
32	Tropane, piperidine and pyridine alkaloid biosynthesis	19 (0.23%)	36 (0.15%)	0.0247471	0.0974419	ko00960
33	Glutathione metabolism	71 (0.85%)	165 (0.7%)	0.0262932	0.100392	ko00480
34	Ubiquinone and other terpenoid-quinone biosynthesis	28 (0.34%)	58 (0.25%)	0.0301641	0.111785	ko00130
35	Fatty acid elongation	30 (0.36%)	63 (0.27%)	0.0312605	0.112538	ko00062
36	Cutin, suberine and wax biosynthesis	48 (0.58%)	110 (0.47%)	0.0463926	0.16175	ko00073
37	RNA polymerase	216 (2.59%)	555 (2.36%)	0.0474982	0.16175	ko03020
38	Ether lipid metabolism	761 (9.12%)	2050 (8.72%)	0.0532122	0.176441	ko00565
39	Ascorbate and aldarate metabolism	53 (0.64%)	124 (0.53%)	0.0556624	0.179832	ko00053
40	Glycerophospholipid metabolism	812 (9.73%)	2194 (9.33%)	0.0590328	0.185953	ko00564
41	Isoflavonoid biosynthesis	27 (0.32%)	60 (0.26%)	0.0806869	0.242507	ko00943
42	Anthocyanin biosynthesis	8 (0.1%)	14 (0.06%)	0.0808356	0.242507	ko00942
43	Glucosinolate biosynthesis	11 (0.13%)	21 (0.09%)	0.0839891	0.246108	ko00966
44	Porphyrin and chlorophyll metabolism	39 (0.47%)	91 (0.39%)	0.0869964	0.249126	ko00860
45	Benzoxazinoid biosynthesis	18 (0.22%)	39 (0.17%)	0.110714	0.309998	ko00402
46	Arachidonic acid metabolism	15 (0.18%)	33 (0.14%)	0.15428	0.407027	ko00590
47	Diterpenoid biosynthesis	24 (0.29%)	56 (0.24%)	0.154398	0.407027	ko00904
48	Arginine and proline metabolism	60 (0.72%)	151 (0.64%)	0.155058	0.407027	ko00330
49	Pyrimidine metabolism	264 (3.16%)	708 (3.01%)	0.161085	0.414219	ko00240
50	Steroid biosynthesis	35 (0.42%)	86 (0.37%)	0.18265	0.460278	ko00100
51	Alanine, aspartate and glutamate metabolism	41 (0.49%)	103 (0.44%)	0.205292	0.507192	ko00250
52	Glyoxylate and dicarboxylate metabolism	38 (0.46%)	97 (0.41%)	0.253139	0.613376	ko00630
53	Zeatin biosynthesis	39 (0.47%)	102 (0.43%)	0.312127	0.71843	ko00908
54	Vitamin B6 metabolism	12 (0.14%)	29 (0.12%)	0.313588	0.71843	ko00750
55	Nitrogen metabolism	29 (0.35%)	75 (0.32%)	0.319712	0.71843	ko00910
56	Regulation of autophagy	49 (0.59%)	130 (0.55%)	0.327311	0.71843	ko04140
57	Brassinosteroid biosynthesis	16 (0.19%)	40 (0.17%)	0.327431	0.71843	ko00905
58	Glycosphingolipid biosynthesis - globo series	10 (0.12%)	24 (0.1%)	0.330706	0.71843	ko00603
59	Sesquiterpenoid and triterpenoid biosynthesis	10 (0.12%)	25 (0.11%)	0.388456	0.812999	ko00909
60	Endocytosis	794 (9.52%)	2221 (9.44%)	0.392273	0.812999	ko04144
61	Pentose phosphate pathway	75 (0.9%)	205 (0.87%)	0.393595	0.812999	ko00030
62	Purine metabolism	272 (3.26%)	759 (3.23%)	0.427579	0.858401	ko00230
63	Tyrosine metabolism	31 (0.37%)	84 (0.36%)	0.431431	0.858401	ko00350
64	Natural killer cell mediated cytotoxicity	27 (0.32%)	73 (0.31%)	0.436013	0.858401	ko04650
65	Terpenoid backbone biosynthesis	39 (0.47%)	107 (0.45%)	0.451643	0.875492	ko00900
66	DNA replication	46 (0.55%)	128 (0.54%)	0.488676	0.932928	ko03030
67	Fructose and mannose metabolism	86 (1.03%)	242 (1.03%)	0.514918	0.967387	ko00051
68	Thiamine metabolism	6 (0.07%)	16 (0.07%)	0.525802	0.967387	ko00730
69	Other types of O-glycan biosynthesis	8 (0.1%)	22 (0.09%)	0.544786	0.967387	ko00514
70	Indole alkaloid biosynthesis	9 (0.11%)	25 (0.11%)	0.552674	0.967387	ko00901
71	Phagosome	74 (0.89%)	210 (0.89%)	0.553517	0.967387	ko04145
72	Propanoate metabolism	24 (0.29%)	68 (0.29%)	0.557302	0.967387	ko00640
73	beta-Alanine metabolism	25 (0.3%)	71 (0.3%)	0.562376	0.967387	ko00410
74	Sulfur metabolism	19 (0.23%)	54 (0.23%)	0.568148	0.967387	ko00920
75	Betalain biosynthesis	1 (0.01%)	2 (0.01%)	0.583529	0.980329	ko00965
76	Monoterpenoid biosynthesis	6 (0.07%)	17 (0.07%)	0.596108	0.988284	ko00902
77	Glycolysis / Gluconeogenesis	120 (1.44%)	347 (1.48%)	0.65475	1	ko00010
78	Histidine metabolism	13 (0.16%)	39 (0.17%)	0.667091	1	ko00340
79	Phenylalanine, tyrosine and tryptophan biosynthesis	30 (0.36%)	89 (0.38%)	0.673363	1	ko00400
80	Lipoic acid metabolism	3 (0.04%)	9 (0.04%)	0.673497	1	ko00785
81	Glycosylphosphatidylinositol(GPI)-anchor biosynthesis	41 (0.49%)	121 (0.51%)	0.674385	1	ko00563
82	Taurine and hypotaurine metabolism	9 (0.11%)	28 (0.12%)	0.709043	1	ko00430
83	Valine, leucine and isoleucine degradation	29 (0.35%)	88 (0.37%)	0.724909	1	ko00280
84	Riboflavin metabolism	14 (0.17%)	45 (0.19%)	0.776393	1	ko00740
85	Fatty acid biosynthesis	24 (0.29%)	76 (0.32%)	0.795429	1	ko00061
86	Pyruvate metabolism	57 (0.68%)	174 (0.74%)	0.79558	1	ko00620
87	Fatty acid metabolism	23 (0.28%)	74 (0.31%)	0.818337	1	ko00071
88	Oxidative phosphorylation	81 (0.97%)	247 (1.05%)	0.828532	1	ko00190
89	Glycerolipid metabolism	41 (0.49%)	131 (0.56%)	0.862855	1	ko00561
90	Folate biosynthesis	4 (0.05%)	16 (0.07%)	0.874286	1	ko00790
91	Butanoate metabolism	16 (0.19%)	56 (0.24%)	0.890178	1	ko00650
92	Synthesis and degradation of ketone bodies	3 (0.04%)	13 (0.06%)	0.893302	1	ko00072
93	Sphingolipid metabolism	23 (0.28%)	79 (0.34%)	0.90474	1	ko00600
94	Biosynthesis of unsaturated fatty acids	19 (0.23%)	67 (0.28%)	0.912722	1	ko01040
95	Non-homologous end-joining	5 (0.06%)	21 (0.09%)	0.914722	1	ko03450
96	Citrate cycle (TCA cycle)	32 (0.38%)	108 (0.46%)	0.916401	1	ko00020
97	Mismatch repair	31 (0.37%)	105 (0.45%)	0.91742	1	ko03430
98	Lysine biosynthesis	6 (0.07%)	25 (0.11%)	0.924467	1	ko00300
99	Lysine degradation	22 (0.26%)	78 (0.33%)	0.930123	1	ko00310
100	SNARE interactions in vesicular transport	19 (0.23%)	69 (0.29%)	0.936206	1	ko04130
101	Base excision repair	29 (0.35%)	101 (0.43%)	0.938406	1	ko03410
102	Glycine, serine and threonine metabolism	32 (0.38%)	113 (0.48%)	0.956493	1	ko00260
103	C5-Branched dibasic acid metabolism	2 (0.02%)	12 (0.05%)	0.960402	1	ko00660
104	Pantothenate and CoA biosynthesis	11 (0.13%)	53 (0.23%)	0.993427	1	ko00770
105	Nicotinate and nicotinamide metabolism	4 (0.05%)	26 (0.11%)	0.993841	1	ko00760
106	Phosphatidylinositol signaling system	48 (0.58%)	178 (0.76%)	0.993863	1	ko04070
107	One carbon pool by folate	5 (0.06%)	31 (0.13%)	0.995229	1	ko00670
108	Inositol phosphate metabolism	35 (0.42%)	138 (0.59%)	0.995841	1	ko00562
109	Valine, leucine and isoleucine biosynthesis	8 (0.1%)	44 (0.19%)	0.996417	1	ko00290
110	Selenocompound metabolism	6 (0.07%)	37 (0.16%)	0.997321	1	ko00450
111	Ubiquitin mediated proteolysis	106 (1.27%)	370 (1.57%)	0.997875	1	ko04120
112	Circadian rhythm - mammal	8 (0.1%)	46 (0.2%)	0.99796	1	ko04710
113	Peroxisome	35 (0.42%)	143 (0.61%)	0.998253	1	ko04146
114	Sulfur relay system	1 (0.01%)	15 (0.06%)	0.998601	1	ko04122
115	Homologous recombination	31 (0.37%)	131 (0.56%)	0.998698	1	ko03440
116	Basal transcription factors	31 (0.37%)	147 (0.62%)	0.999951	1	ko03022
117	Protein export	14 (0.17%)	85 (0.36%)	0.99997	1	ko03060
118	Nucleotide excision repair	49 (0.59%)	213 (0.91%)	0.999971	1	ko03420
119	Spliceosome	273 (3.27%)	929 (3.95%)	0.999973	1	ko03040
120	RNA degradation	88 (1.05%)	345 (1.47%)	0.999974	1	ko03018
121	Proteasome	20 (0.24%)	110 (0.47%)	0.99998	1	ko03050
122	Ribosome biogenesis in eukaryotes	71 (0.85%)	294 (1.25%)	0.99999	1	ko03008
123	Aminoacyl-tRNA biosynthesis	20 (0.24%)	114 (0.48%)	0.999993	1	ko00970
124	N-Glycan biosynthesis	9 (0.11%)	81 (0.34%)	1	1	ko00510
125	Protein processing in endoplasmic reticulum	150 (1.8%)	615 (2.61%)	1	1	ko04141
126	Ribosome	57 (0.68%)	402 (1.71%)	1	1	ko03010
