# Supplementary material for: Transcriptome Sequencing and Analysis of the Fast Growing Shoots of Moso Bamboo (Phyllostachys edulis)
Source: PLoS One. 2013 Nov 7;8(11):e78944. doi: 10.1371/journal.pone.0078944 (PMC3820679; doi:10.1371/journal.pone.0078944)
Supplement: Table S4 — Putative genes in moso bamboo. A list of genes putatively related to fast growth of moso bamboo shoots and their possible functions. (XLS) [file pone.0078944.s005.xls]

## Sheet: Sheet1
Putative genes	geneID	geneLength	CK-Expression	H-Expression	CK-RPKM	H-RPKM	log2 Ratio(H/CK)	Up-Down-Regulation(H/CK)	P-value	FDR	KEGG Orthology	GO Component	GO Function	GO Process	Blast nr
Transcription factor families
E2F transcription factor	PH01000567G0450	1206	0	49	0.001	1.25884	10.2979	Up	1.60599e-14	4.46597e-14	K09391|1|2e-84|311|gmx:100806151|E2F transcription factor 7/8	GO:0005667//transcription factor complex	GO:0003677//DNA binding;GO:0003700//sequence-specific DNA binding transcription factor activity	GO:0006355//regulation of transcription, DNA-dependent;GO:0032876//negative regulation of DNA endoreduplication	gi|218191544|gb|EEC73971.1|/0/hypothetical protein OsI_08874 [Oryza sativa Indica Group]
	PH01003957G0030	4485	111	692	0.839099	4.78043	2.51023	Up	1.465e-92	1.28236e-91	K04682|1|2e-80|300|smo:SELMODRAFT_445661|E2F transcription factor 4/5;K00167|4|2e-46|186|osa:4342508|2-oxoisovalerate dehydrogenase E1 component, beta subunit [EC:1.2.4.4]	GO:0005739//mitochondrion;GO:0005667//transcription factor complex;GO:0016020//membrane	GO:0003677//DNA binding;GO:0005524//ATP binding;GO:0016887//ATPase activity;GO:0003700//sequence-specific DNA binding transcription factor activity	GO:0006355//regulation of transcription, DNA-dependent;GO:0006200//ATP catabolic process	gi|218190918|gb|EEC73345.1|/2.01499e-175/hypothetical protein OsI_07553 [Oryza sativa Indica Group]
	PH01001390G0020	1092	49	292	1.52134	8.28482	2.44513	Up	7.45762e-39	3.56345e-38	K04682|1|6e-68|256|smo:SELMODRAFT_445661|E2F transcription factor 4/5	GO:0005667//transcription factor complex	GO:0003700//sequence-specific DNA binding transcription factor activity;GO:0003677//DNA binding	GO:0006355//regulation of transcription, DNA-dependent	gi|77553720|gb|ABA96516.1|/3.26279e-180/Transcription factor E2F/dimerisation partner family protein, expressed [Oryza sativa Japonica Group]
	PH01001918G0120	1170	21	72	0.608536	1.90664	1.64762	Up	6.52376e-07	1.32042e-06	K04682|1|1e-72|271|smo:SELMODRAFT_445661|E2F transcription factor 4/5	GO:0005739//mitochondrion;GO:0005667//transcription factor complex	GO:0003677//DNA binding;GO:0003700//sequence-specific DNA binding transcription factor activity	GO:0006355//regulation of transcription, DNA-dependent	gi|357167549|ref|XP_003581217.1|/2.15563e-124/PREDICTED: transcription factor E2FA-like [Brachypodium distachyon]
Auxin response factor (ARF)	PH01000057G1420	2787	3	26	0.0364953	0.289041	2.98549	Up	2.4361e-05	4.4729e-05	K14486|1|0.0|1482|osa:4337309|auxin response factor	GO:0016020//membrane;GO:0005634//nucleus	GO:0003677//DNA binding;GO:0046983//protein dimerization activity	GO:0009942//longitudinal axis specification;GO:0048364//root development;GO:0006417//regulation of translation;GO:0048507//meristem development;GO:0006355//regulation of transcription, DNA-dependent;GO:0009908//flower development;GO:0010305//leaf vascular tissue pattern formation;GO:0009734//auxin mediated signaling pathway	gi|125550116|gb|EAY95938.1|/0/hypothetical protein OsI_17805 [Oryza sativa Indica Group]
	PH01000046G0220	2205	987	3018	15.1761	42.4066	1.48249	Up	1.21662e-198	1.97677e-197	K14486|1|0.0|1221|sbi:SORBI_09g028450|auxin response factor	GO:0005634//nucleus	GO:0003677//DNA binding	GO:0009725//response to hormone stimulus;GO:0006355//regulation of transcription, DNA-dependent	gi|242088827|ref|XP_002440246.1|/0/hypothetical protein SORBIDRAFT_09g028450 [Sorghum bicolor]
	PH01000845G0410	4533	132	390	0.987281	2.66564	1.43295	Up	6.61262e-26	2.48893e-25	K14486|1|3e-49|196|rcu:RCOM_1597120|auxin response factor	-	-	GO:0048731;GO:0044249//cellular biosynthetic process;GO:0044238//primary metabolic process;GO:0009725//response to hormone stimulus;GO:1901360;GO:0050794//regulation of cellular process;GO:0006725//cellular aromatic compound metabolic process	gi|357162852|ref|XP_003579544.1|/2.66884e-167/PREDICTED: auxin response factor 13-like [Brachypodium distachyon]
	PH01001285G0430	1812	177	496	3.31183	8.48099	1.35661	Up	4.59662e-30	1.88093e-29	K14486|1|4e-52|204|bdi:100823758|auxin response factor	-	GO:0005488//binding	GO:0080090//regulation of primary metabolic process;GO:0009733//response to auxin stimulus;GO:0031326;GO:0009755//hormone-mediated signaling pathway;GO:0048513//organ development;GO:0006351//transcription, DNA-dependent	gi|218191212|gb|EEC73639.1|/0/hypothetical protein OsI_08153 [Oryza sativa Indica Group]
	PH01000237G0420	1545	144	377	3.16	7.56024	1.25851	Up	7.28426e-21	2.43106e-20	K14486|1|4e-86|317|osa:4325895|auxin response factor	-	-	-	gi|357132990|ref|XP_003568111.1|/0/PREDICTED: auxin response factor 14-like [Brachypodium distachyon]
	PH01000243G0860	426	30	69	2.38761	5.01837	1.07165	Up	0.000458326	0.000763685	K14486|1|1e-12|70.1|sbi:SORBI_09g028450|auxin response factor	-	-	-	gi|326528225|dbj|BAJ93294.1|/4.56568e-12/predicted protein [Hordeum vulgare subsp. vulgare]
	PH01000176G0540	3366	7461	1881	75.1511	17.314	-2.11785	Down	0	0	K14486|1|0.0|890|pop:POPTR_589324|auxin response factor	GO:0005634//nucleus	GO:0003677//DNA binding;GO:0046983//protein dimerization activity	GO:0006355//regulation of transcription, DNA-dependent;GO:0009734//auxin mediated signaling pathway	gi|357123645|ref|XP_003563519.1|/0/PREDICTED: auxin response factor 19-like [Brachypodium distachyon]
	PH01000093G0690	579	2766	789	161.967	42.2203	-1.93969	Down	1.98286e-295	4.54583e-294	K14486|1|2e-72|269|pop:POPTR_589324|auxin response factor	GO:0005634//nucleus	GO:0003677//DNA binding;GO:0046983//protein dimerization activity	GO:0006355//regulation of transcription, DNA-dependent;GO:0009908//flower development;GO:0009734//auxin mediated signaling pathway	gi|357150158|ref|XP_003575362.1|/2.98136e-106/PREDICTED: auxin response factor 6-like [Brachypodium distachyon]
	PH01000044G0540	1320	34	10	0.873288	0.234719	-1.89552	Down	7.43312e-05	0.000132007	K14486|1|5e-40|163|ath:AT1G19850|auxin response factor	-	GO:0005488//binding	GO:0080090//regulation of primary metabolic process;GO:0009725//response to hormone stimulus;GO:0031326;GO:0048513//organ development;GO:0006351//transcription, DNA-dependent	gi|357162852|ref|XP_003579544.1|/1.05099e-154/PREDICTED: auxin response factor 13-like [Brachypodium distachyon]
	PH01001026G0300	2235	1607	473	24.3776	6.55702	-1.89444	Down	3.95204e-167	5.56752e-166	K14486|1|6e-76|283|pop:POPTR_589324|auxin response factor	GO:0005634//nucleus	GO:0003677//DNA binding;GO:0046983//protein dimerization activity	GO:0048437//floral organ development;GO:0006355//regulation of transcription, DNA-dependent;GO:0048438//floral whorl development;GO:0009734//auxin mediated signaling pathway	gi|115469600|ref|NP_001058399.1|/0/Os06g0685700 [Oryza sativa Japonica Group]
	PH01000222G0180	2253	7214	2213	108.559	30.4329	-1.83478	Down	0	0	K14486|1|0.0|1034|bdi:100842263|auxin response factor	-	-	-	gi|115458558|ref|NP_001052879.1|/0/Os04g0442000 [Oryza sativa Japonica Group]
	PH01000824G0700	921	103	37	3.79167	1.2447	-1.60703	Down	5.9577e-10	1.40175e-09	K14486|1|9e-07|41.2|vvi:100264303|auxin response factor	-	-	-	gi|115441981|ref|NP_001045270.1|/1.84253e-10/Os01g0927600 [Oryza sativa Japonica Group]
	PH01000093G0670	2253	10500	3990	158.009	54.87	-1.52591	Down	0	0	K14486|1|2e-106|385|vvi:100254074|auxin response factor	GO:0005634//nucleus	GO:0003677//DNA binding;GO:0046983//protein dimerization activity	GO:0006355//regulation of transcription, DNA-dependent;GO:0009908//flower development;GO:0009734//auxin mediated signaling pathway	gi|115444427|ref|NP_001045993.1|/0/Os02g0164900 [Oryza sativa Japonica Group]
	PH01002882G0030	3720	12496	4963	113.889	41.3356	-1.46217	Down	0	0	K14486|1|7e-19|95.1|ath:AT5G20730|auxin response factor	-	-	GO:0044249//cellular biosynthetic process;GO:0006631//fatty acid metabolic process	gi|399529258|gb|AFP44686.1|/0/hypothetical protein [Eragrostis tef]
	PH01001555G0390	2637	13890	5572	178.585	65.4672	-1.44777	Down	0	0	K14486|1|4e-168|590|pop:POPTR_589324|auxin response factor	GO:0005634//nucleus	GO:0003677//DNA binding;GO:0046983//protein dimerization activity	GO:0006355//regulation of transcription, DNA-dependent;GO:0009908//flower development;GO:0009734//auxin mediated signaling pathway	gi|115469522|ref|NP_001058360.1|/0/Os06g0677800 [Oryza sativa Japonica Group]
	PH01000384G0170	2292	5844	2352	86.4466	31.794	-1.44305	Down	0	0	K14486|1|0.0|843|bdi:100842263|auxin response factor	-	-	-	gi|115458558|ref|NP_001052879.1|/0/Os04g0442000 [Oryza sativa Japonica Group]
	PH01000227G0020	2727	3533	1454	43.9249	16.5197	-1.41085	Down	3.05288e-239	5.81859e-238	K14486|1|3e-163|574|vvi:100254074|auxin response factor	-	-	-	gi|115444427|ref|NP_001045993.1|/0/Os02g0164900 [Oryza sativa Japonica Group]
	PH01005322G0010	2379	15124	6473	215.538	84.3013	-1.35432	Down	0	0	K14486|1|3e-125|447|gmx:100793224|auxin response factor	-	-	GO:0009908//flower development;GO:0048513//organ development;GO:0050794//regulation of cellular process	gi|115485689|ref|NP_001067988.1|/0/Os11g0523800 [Oryza sativa Japonica Group]
	PH01000483G0220	2601	17918	7803	233.562	92.9489	-1.32929	Down	0	0	K14486|1|2e-167|587|pop:POPTR_589324|auxin response factor	GO:0005634//nucleus	GO:0003677//DNA binding;GO:0046983//protein dimerization activity	GO:0006355//regulation of transcription, DNA-dependent;GO:0009908//flower development;GO:0009734//auxin mediated signaling pathway	gi|115469522|ref|NP_001058360.1|/0/Os06g0677800 [Oryza sativa Japonica Group]
	PH01002160G0180	2274	7936	3659	118.322	49.8534	-1.24695	Down	0	0	K14486|1|4e-145|513|osa:4329672|auxin response factor	GO:0005634//nucleus	GO:0003677//DNA binding;GO:0046983//protein dimerization activity	GO:0006355//regulation of transcription, DNA-dependent;GO:0009908//flower development;GO:0048513//organ development;GO:0009734//auxin mediated signaling pathway	gi|218189656|gb|EEC72083.1|/0/hypothetical protein OsI_05027 [Oryza sativa Indica Group]
	PH01000002G3110	2487	5918	2989	80.6774	37.2369	-1.11543	Down	1.13321e-276	2.44891e-275	K14486|1|3e-142|504|mtr:MTR_2g005240|auxin response factor	GO:0005634//nucleus	GO:0003677//DNA binding;GO:0046983//protein dimerization activity	GO:0048731;GO:0006355//regulation of transcription, DNA-dependent;GO:0044702;GO:0009734//auxin mediated signaling pathway	gi|218189656|gb|EEC72083.1|/0/hypothetical protein OsI_05027 [Oryza sativa Indica Group]
	PH01000577G0140	2742	114	58	1.40958	0.655365	-1.10489	Down	1.04572e-06	2.0898e-06	K12843|1|2e-69|262|vvi:100248403|U4/U6 small nuclear ribonucleoprotein PRP3;K05681|2|3e-64|245|cme:CMS467C|ATP-binding cassette, subfamily G (WHITE), member 2;K14486|4|2e-25|85.9|pop:POPTR_589324|auxin response factor	GO:0005634//nucleus;GO:0005886//plasma membrane	GO:0015416//organic phosphonate transmembrane-transporting ATPase activity;GO:0005524//ATP binding	GO:0010025//wax biosynthetic process;GO:0009651//response to salt stress;GO:0006200//ATP catabolic process;GO:0009062//fatty acid catabolic process;GO:0009737//response to abscisic acid stimulus;GO:0080167//response to karrikin	gi|115462705|ref|NP_001054952.1|/0/Os05g0222200 [Oryza sativa Japonica Group]
MYB transcription factor (MYB)	PH01001059G0500	975	0	1617	0.001	51.384	15.649	Up	0	0	K09422|1|6e-66|249|sbi:SORBI_02g040480|myb proto-oncogene protein, plant	-	-	-	gi|326493086|dbj|BAJ85004.1|/3.03408e-78/predicted protein [Hordeum vulgare subsp. vulgare]
	PH01000008G1440	321	0	26	0.001	2.50952	11.2932	Up	4.893e-08	1.05159e-07	K09422|1|5e-15|77.4|sbi:SORBI_07g021280|myb proto-oncogene protein, plant	-	-	-	gi|357141456|ref|XP_003572231.1|/8.82089e-16/PREDICTED: myb-related protein 3R-1-like [Brachypodium distachyon]
	PH01000445G0700	933	0	62	0.001	2.05889	11.0077	Up	3.4751e-18	1.08115e-17	K09422|1|1e-80|298|pop:POPTR_564352|myb proto-oncogene protein, plant	-	-	GO:0050896//response to stimulus	gi|156707922|gb|ABU93236.1|/2.39008e-109/R2R3 Myb-like protein [Triticum aestivum]
	PH01005685G0080	1017	0	44	0.001	1.34046	10.3885	Up	4.12356e-13	1.09796e-12	K09422|1|1e-129|460|sbi:SORBI_01g034270|myb proto-oncogene protein, plant	-	-	-	gi|242035647|ref|XP_002465218.1|/1.53495e-128/hypothetical protein SORBIDRAFT_01g034270 [Sorghum bicolor]
	PH01000014G1850	774	0	27	0.001	1.0808	10.0779	Up	2.55664e-08	5.58555e-08	K09422|1|3e-93|339|zma:732799|myb proto-oncogene protein, plant	-	-	-	gi|46981886|gb|AAT08011.1|/6.92176e-98/C1-B73 [Zea mays]
	PH01002707G0220	912	4	4109	0.148702	139.593	9.87459	Up	0	0	K09422|1|5e-117|418|sbi:SORBI_03g024500|myb proto-oncogene protein, plant	-	-	-	gi|125570744|gb|EAZ12259.1|/4.6258e-118/hypothetical protein OsJ_02147 [Oryza sativa Japonica Group]
	PH01002680G0080	822	0	18	0.001	0.678459	9.40612	Up	8.80686e-06	1.66491e-05	K09422|1|9e-118|421|osa:4340683|myb proto-oncogene protein, plant	-	-	-	gi|125554805|gb|EAZ00411.1|/1.21257e-119/hypothetical protein OsI_22425 [Oryza sativa Indica Group]
	PH01000212G0840	1275	12	7232	0.319098	175.74	9.10523	Up	0	0	K09422|1|0.0|827|osa:4337756|myb proto-oncogene protein, plant	-	-	-	gi|115461995|ref|NP_001054597.1|/0/Os05g0140100 [Oryza sativa Japonica Group]
	PH01000008G1430	471	0	8	0.001	0.52625	9.0396	Up	0.00580602	0.00869905	K09422|1|4e-61|182|osa:4345661|myb proto-oncogene protein, plant	-	GO:0003677//DNA binding	-	gi|222640619|gb|EEE68751.1|/3.1674e-60/hypothetical protein OsJ_27442 [Oryza sativa Japonica Group]
	PH01000723G0640	675	0	10	0.001	0.459007	8.84237	Up	0.00158514	0.00251633	K09422|1|1e-28|124|zma:100281240|myb proto-oncogene protein, plant	-	-	-	gi|357120264|ref|XP_003561848.1|/2.28967e-64/PREDICTED: transcription factor MYB23-like [Brachypodium distachyon]
	PH01001208G0070	615	0	8	0.001	0.40303	8.65474	Up	0.00580602	0.00868583	K09422|1|5e-82|301|osa:4326577|myb proto-oncogene protein, plant	-	GO:0003677//DNA binding	GO:0009867//jasmonic acid mediated signaling pathway;GO:0080086//stamen filament development;GO:0009740//gibberellic acid mediated signaling pathway	gi|357130581|ref|XP_003566926.1|/2.14393e-84/PREDICTED: transcription factor MYB21-like [Brachypodium distachyon]
	PH01000053G1340	930	0	12	0.001	0.39978	8.64306	Up	0.000432768	0.000723588	K09422|1|8e-103|371|osa:4351379|myb proto-oncogene protein, plant	-	-	GO:0009725//response to hormone stimulus;GO:0009987//cellular process	gi|326523303|dbj|BAJ88692.1|/4.77914e-118/predicted protein [Hordeum vulgare subsp. vulgare]
	PH01004097G0070	744	0	8	0.001	0.33315	8.38003	Up	0.00580602	0.00869436	K09422|1|3e-78|289|osa:4350727|myb proto-oncogene protein, plant	-	-	GO:0009987//cellular process;GO:0009725//response to hormone stimulus;GO:0009628//response to abiotic stimulus;GO:0006950//response to stress	gi|293335874|ref|NP_001170619.1|/2.64862e-83/uncharacterized protein LOC100384664 [Zea mays]
	PH01000898G0190	453	0	3	0.001	0.205185	7.68078	Up	0.149076	0.184017	K09422|1|2e-38|92.0|osa:4352588|myb proto-oncogene protein, plant	GO:0005730//nucleolus;GO:0000793//condensed chromosome;GO:0005739//mitochondrion	GO:0003677//DNA binding;GO:0003700//sequence-specific DNA binding transcription factor activity;GO:0042803//protein homodimerization activity	GO:0009615//response to virus;GO:0009739//response to gibberellin stimulus;GO:0009944//polarity specification of adaxial/abaxial axis;GO:0009651//response to salt stress;GO:0009753//response to jasmonic acid stimulus;GO:0050832//defense response to fungus;GO:0042742//defense response to bacterium;GO:0045892//negative regulation of transcription, DNA-dependent;GO:0008356//asymmetric cell division;…	gi|218775077|dbj|BAH03544.1|/7.36899e-42/Myb transcription factor [Triticum aestivum]
	PH01000008G1560	1089	0	6	0.001	0.170705	7.41536	Up	0.0212662	0.0299468	K09422|1|2e-179|626|bdi:100829213|myb proto-oncogene protein, plant	-	GO:0003677//DNA binding	GO:0009753//response to jasmonic acid stimulus;GO:0009739//response to gibberellin stimulus;GO:0046686//response to cadmium ion;GO:0010091//trichome branching;GO:0009751//response to salicylic acid stimulus;GO:0009733//response to auxin stimulus;GO:0009723//response to ethylene stimulus;GO:0009651//response to salt stress	gi|357147876|ref|XP_003574525.1|/1.78286e-178/PREDICTED: transcription factor MYB32-like [Brachypodium distachyon]
	PH01003180G0140	984	0	5	0.001	0.157434	7.2986	Up	0.0407002	0.0550816	K09422|1|9e-129|457|sbi:SORBI_01g034270|myb proto-oncogene protein, plant	-	-	-	gi|242035647|ref|XP_002465218.1|/9.4402e-128/hypothetical protein SORBIDRAFT_01g034270 [Sorghum bicolor]
	PH01000415G0010	879	0	3	0.001	0.105744	6.72443	Up	0.149076	0.184173	K09422|1|5e-131|465|zma:100282111|myb proto-oncogene protein, plant	-	GO:0003677//DNA binding	GO:0009753//response to jasmonic acid stimulus;GO:0009751//response to salicylic acid stimulus;GO:0009909//regulation of flower development	gi|125540459|gb|EAY86854.1|/2.23814e-138/hypothetical protein OsI_08238 [Oryza sativa Indica Group]
	PH01000001G2130	831	4	276	0.163197	10.2904	5.97854	Up	2.19362e-71	1.57682e-70	K09422|1|6e-114|408|sbi:SORBI_06g023610|myb proto-oncogene protein, plant	-	-	-	gi|242073826|ref|XP_002446849.1|/6.57174e-113/hypothetical protein SORBIDRAFT_06g023610 [Sorghum bicolor]
	PH01000515G0560	831	8	437	0.326393	16.2931	5.6415	Up	6.73742e-110	6.68354e-109	K09422|1|2e-119|426|osa:4351131|myb proto-oncogene protein, plant	-	-	GO:0050896//response to stimulus	gi|297612395|ref|NP_001068466.2|/1.78551e-118/Os11g0684000 [Oryza sativa Japonica Group]
	PH01001788G0280	522	6	231	0.389703	13.7109	5.1368	Up	2.28866e-56	1.40402e-55	K09422|1|2e-45|179|sbi:SORBI_03g024500|myb proto-oncogene protein, plant;K14306|4|4e-06|48.9|aly:ARALYDRAFT_483630|nuclear pore complex protein Nup62	GO:0005739//mitochondrion	-	-	gi|242057669|ref|XP_002457980.1|/1.94439e-44/hypothetical protein SORBIDRAFT_03g024500 [Sorghum bicolor]
	PH01000068G1000	1014	14	480	0.468104	14.6665	4.96955	Up	8.45964e-114	8.6132e-113	K09422|1|3e-113|406|sbi:SORBI_02g040480|myb proto-oncogene protein, plant	-	-	-	gi|326493086|dbj|BAJ85004.1|/1.0605e-121/predicted protein [Hordeum vulgare subsp. vulgare]
	PH01000006G2680	1143	29	814	0.86021	22.0649	4.68092	Up	9.1434e-186	1.40131e-184	K09422|1|3e-116|416|sbi:SORBI_08g016620|myb proto-oncogene protein, plant	-	-	GO:0006355//regulation of transcription, DNA-dependent	gi|52352765|gb|AAU43823.1|/2.62817e-127/myb transcription factor [Hordeum vulgare subsp. vulgare]
	PH01000028G0940	855	4	109	0.158616	3.94987	4.6382	Up	7.06086e-26	2.65502e-25	K09422|1|1e-121|433|sbi:SORBI_06g023610|myb proto-oncogene protein, plant	-	GO:0003677//DNA binding	-	gi|242073826|ref|XP_002446849.1|/1.53603e-120/hypothetical protein SORBIDRAFT_06g023610 [Sorghum bicolor]
	PH01002772G0250	801	7	113	0.296291	4.37088	3.88284	Up	5.57758e-24	2.00819e-23	K09422|1|1e-44|177|aly:ARALYDRAFT_485364|myb proto-oncogene protein, plant	-	-	-	gi|115463355|ref|NP_001055277.1|/3.31884e-90/Os05g0350900 [Oryza sativa Japonica Group]
	PH01000595G0350	1284	222	3549	5.86193	85.6375	3.8688	Up	0	0	K09422|1|0.0|844|osa:4337756|myb proto-oncogene protein, plant	-	GO:0003677//DNA binding	-	gi|115461995|ref|NP_001054597.1|/0/Os05g0140100 [Oryza sativa Japonica Group]
	PH01004865G0070	723	336	4507	15.7563	193.14	3.61565	Up	0	0	K09422|1|2e-78|290|zma:100193234|myb proto-oncogene protein, plant	GO:0009536//plastid	GO:0003677//DNA binding	GO:0045892//negative regulation of transcription, DNA-dependent	gi|125487106|gb|ABN42495.1|/2.51564e-86/MYB protein [Saccharum officinarum]
	PH01001548G0400	861	49	631	1.9295	22.7064	3.5568	Up	5.19864e-119	5.49468e-118	K09422|1|3e-108|389|sbi:SORBI_03g031430|myb proto-oncogene protein, plant	-	GO:0003677//DNA binding	-	gi|19386683|dbj|BAB86065.1|/2.74461e-117/myb-related transcription factor LBM2-like [Oryza sativa Japonica Group]
	PH01001261G0490	846	14	164	0.561061	6.00615	3.42021	Up	5.0907e-31	2.12587e-30	-	-	GO:0003677//DNA binding	-	gi|359950746|gb|AEV91163.1|/2.0378e-117/MYB-related protein [Aegilops speltoides]
	PH01000008G3080	924	9	99	0.330235	3.3196	3.32945	Up	7.8499e-19	2.48322e-18	K09422|1|4e-109|392|osa:4345623|myb proto-oncogene protein, plant	-	-	-	gi|125561613|gb|EAZ07061.1|/1.99104e-108/hypothetical protein OsI_29307 [Oryza sativa Indica Group]
	PH01004165G0090	840	65	617	2.62353	22.7577	3.11677	Up	1.67329e-103	1.58518e-102	-	-	GO:0003677//DNA binding	-	gi|359950746|gb|AEV91163.1|/1.1042e-115/MYB-related protein [Aegilops speltoides]
	PH01002859G0070	1101	4	37	0.123176	1.04121	3.07947	Up	2.53158e-07	5.24288e-07	K09422|1|2e-125|446|osa:4330950|myb proto-oncogene protein, plant	GO:0005634//nucleus	GO:0003700//sequence-specific DNA binding transcription factor activity;GO:0003677//DNA binding	GO:0006355//regulation of transcription, DNA-dependent	gi|115449109|ref|NP_001048334.1|/2.57099e-124/Os02g0786300 [Oryza sativa Japonica Group]
	PH01000847G0490	828	3	24	0.122841	0.898057	2.87001	Up	7.26684e-05	0.000129144	K09422|1|5e-116|415|osa:4346997|myb proto-oncogene protein, plant	-	GO:0003677//DNA binding	-	gi|316994441|gb|ADU78722.1|/1.1419e-141/MYB1 [Fargesia fungosa]
	PH01000617G0820	828	19	144	0.777993	5.38834	2.79201	Up	8.26236e-23	2.89557e-22	K09422|1|2e-92|337|osa:4351131|myb proto-oncogene protein, plant	-	-	-	gi|326510825|dbj|BAJ91760.1|/1.66813e-100/predicted protein [Hordeum vulgare subsp. vulgare]
	PH01001738G0330	609	65	468	3.61867	23.8096	2.71801	Up	7.95488e-69	5.55967e-68	K09422|1|1e-61|233|zma:100272454|myb proto-oncogene protein, plant	-	-	-	gi|357136745|ref|XP_003569964.1|/8.8004e-83/PREDICTED: transcription factor LAF1-like [Brachypodium distachyon]
	PH01002122G0230	504	13	93	0.874511	5.71709	2.70873	Up	9.03188e-15	2.53191e-14	K09422|1|3e-82|301|zma:542488|myb proto-oncogene protein, plant	GO:0005739//mitochondrion;GO:0005730//nucleolus;GO:0000793//condensed chromosome	GO:0003677//DNA binding;GO:0042803//protein homodimerization activity	GO:0009615//response to virus;GO:0009944//polarity specification of adaxial/abaxial axis;GO:0009753//response to jasmonic acid stimulus;GO:0010338//leaf formation;GO:0009739//response to gibberellin stimulus;GO:0009651//response to salt stress;GO:0042742//defense response to bacterium;GO:0006355//regulation of transcription, DNA-dependent;GO:0009751//response to salicylic acid stimulus;GO:0009733…	gi|218775077|dbj|BAH03544.1|/1.2657e-82/Myb transcription factor [Triticum aestivum]
	PH01000302G0910	888	12	84	0.458164	2.93082	2.67737	Up	2.57222e-13	6.90253e-13	K09422|1|5e-95|345|osa:4351131|myb proto-oncogene protein, plant	-	-	-	gi|326510825|dbj|BAJ91760.1|/1.86189e-108/predicted protein [Hordeum vulgare subsp. vulgare]
	PH01002928G0170	783	1	7	0.0433003	0.276987	2.67737	Up	0.053558	0.0711542	K09422|1|8e-98|354|osa:4330027|myb proto-oncogene protein, plant	-	-	GO:0009725//response to hormone stimulus;GO:0009628//response to abiotic stimulus	gi|115447389|ref|NP_001047474.1|/7.82048e-97/Os02g0624300 [Oryza sativa Japonica Group]
	PH01000810G0130	954	17	104	0.604161	3.3776	2.48299	Up	5.43674e-15	1.53679e-14	-	GO:0005634//nucleus	GO:0003700//sequence-specific DNA binding transcription factor activity;GO:0003677//DNA binding	GO:0006355//regulation of transcription, DNA-dependent	gi|359359031|gb|AEV40938.1|/1.15157e-106/putative Myb-like DNA-binding domain-containing protein [Oryza punctata]
	PH01000415G0090	852	246	1431	9.78922	52.0383	2.41031	Up	7.72222e-181	1.15621e-179	K09422|1|1e-106|384|zma:100272454|myb proto-oncogene protein, plant	-	-	-	gi|357136745|ref|XP_003569964.1|/9.87224e-128/PREDICTED: transcription factor LAF1-like [Brachypodium distachyon]
	PH01000527G0320	774	624	3460	27.3336	138.503	2.34117	Up	0	0	K09422|1|2e-120|429|osa:4324241|myb proto-oncogene protein, plant	-	GO:0003677//DNA binding	-	gi|115439433|ref|NP_001043996.1|/1.87191e-119/Os01g0702700 [Oryza sativa Japonica Group]
	PH01001393G0410	762	393	2112	17.486	85.874	2.29602	Up	4.4085e-251	8.79797e-250	K09422|1|3e-95|345|osa:4324241|myb proto-oncogene protein, plant	-	-	-	gi|115439433|ref|NP_001043996.1|/3.45112e-94/Os01g0702700 [Oryza sativa Japonica Group]
	PH01002868G0200	933	4	21	0.145355	0.697366	2.26233	Up	0.00118989	0.00190995	K09422|1|7e-99|358|osa:4351379|myb proto-oncogene protein, plant	-	-	GO:0009725//response to hormone stimulus;GO:0009987//cellular process	gi|326523303|dbj|BAJ88692.1|/3.01646e-112/predicted protein [Hordeum vulgare subsp. vulgare]
	PH01000224G0780	435	1	5	0.0779405	0.356126	2.19194	Up	0.157304	0.193445	K09422|1|3e-25|112|zma:542488|myb proto-oncogene protein, plant	-	-	-	gi|326520223|dbj|BAK04036.1|/5.49068e-26/predicted protein [Hordeum vulgare subsp. vulgare]
	PH01000587G0810	816	285	1349	11.8415	51.2206	2.11287	Up	1.91482e-145	2.39659e-144	K09422|1|1e-122|437|sbi:SORBI_03g041360|myb proto-oncogene protein, plant	-	GO:0003677//DNA binding	-	gi|242055147|ref|XP_002456719.1|/1.26995e-121/hypothetical protein SORBIDRAFT_03g041360 [Sorghum bicolor]
	PH01000202G0750	975	19	86	0.660696	2.73286	2.04835	Up	2.75744e-10	6.58995e-10	K09422|1|3e-07|54.3|sbi:SORBI_08g018840|myb proto-oncogene protein, plant	-	-	-	gi|357128895|ref|XP_003566105.1|/1.435e-128/PREDICTED: uncharacterized protein LOC100829690 [Brachypodium distachyon]
	PH01000332G0140	723	530	2169	24.8536	92.9489	1.90298	Up	3.43682e-203	5.71193e-202	K09422|1|2e-120|429|osa:4347711|myb proto-oncogene protein, plant	-	-	-	gi|357159688|ref|XP_003578527.1|/7.43447e-128/PREDICTED: myb-related protein Hv1-like [Brachypodium distachyon]
	PH01000392G0510	1020	6	24	0.199436	0.729011	1.87001	Up	0.00205294	0.00321677	K09422|1|2e-115|414|zma:541969|myb proto-oncogene protein, plant	-	-	-	gi|357128080|ref|XP_003565704.1|/7.90157e-133/PREDICTED: uncharacterized protein LOC100828073 [Brachypodium distachyon]
	PH01002736G0020	1281	862	3420	22.8145	82.718	1.85825	Up	0	0	K09422|1|0.0|765|sbi:SORBI_03g011640|myb proto-oncogene protein, plant	-	GO:0003677//DNA binding	-	gi|312232179|gb|ADQ53510.1|/0/MYB protein [Phyllostachys edulis]
	PH01001071G0530	765	46	180	2.03868	7.29011	1.83831	Up	1.43375e-17	4.38064e-17	K09422|1|1e-50|197|osa:4346246|myb proto-oncogene protein, plant	-	-	GO:0050896//response to stimulus	gi|343381813|gb|AEM17351.1|/1.8066e-50/R2R3-MYB transcriptional factor PvMYB4d [Panicum virgatum]
	PH01003200G0140	345	80	309	7.86183	27.75	1.81955	Up	1.03413e-28	4.12114e-28	K09422|1|4e-48|187|sbi:SORBI_02g031190|myb proto-oncogene protein, plant	-	GO:0003677//DNA binding	GO:0010224//response to UV-B;GO:0009751//response to salicylic acid stimulus;GO:0009753//response to jasmonic acid stimulus	gi|357159688|ref|XP_003578527.1|/1.14966e-47/PREDICTED: myb-related protein Hv1-like [Brachypodium distachyon]
	PH01000165G0660	855	617	2290	24.4665	82.9836	1.76202	Up	3.1199e-193	4.93012e-192	K09422|1|2e-106|383|osa:4339490|myb proto-oncogene protein, plant	-	-	-	gi|4680191|gb|AAD27556.1|AF111710_2/1.94759e-107/putative myb-related protein [Oryza sativa Indica Group]
	PH01000812G0550	3075	86	317	0.948213	3.19402	1.75209	Up	5.2633e-28	2.06645e-27	K09422|1|5e-67|254|pop:POPTR_801938|myb proto-oncogene protein, plant	GO:0009536//plastid	-	-	gi|297612918|ref|NP_001066468.2|/0/Os12g0238000 [Oryza sativa Japonica Group]
	PH01000090G0050	537	177	648	11.1751	37.3873	1.74226	Up	3.89546e-55	2.35518e-54	K12825|1|2e-06|50.1|aly:ARALYDRAFT_313937|splicing factor 3A subunit 1;K14325|2|2e-06|50.1|osa:4325394|RNA-binding protein with serine-rich domain 1;K12580|3|1e-05|47.8|vcn:VOLCADRAFT_92540|CCR4-NOT transcription complex subunit 3;K09422|5|1e-05|47.8|zma:100281240|myb proto-oncogene protein, plant	-	-	-	gi|326487748|dbj|BAK05546.1|/1.40563e-08/predicted protein [Hordeum vulgare subsp. vulgare]
	PH01000369G0610	297	6	20	0.684932	2.08639	1.60698	Up	0.0116765	0.0169021	K09422|1|3e-46|181|zma:542488|myb proto-oncogene protein, plant	-	-	-	gi|162459163|ref|NP_001105509.1|/4.1721e-45/protein rough sheath 2 [Zea mays]
	PH01000234G0090	987	100	316	3.43507	9.91957	1.52994	Up	2.72914e-23	9.67662e-23	K09422|1|1e-153|540|osa:4329770|myb proto-oncogene protein, plant	-	-	-	gi|115446899|ref|NP_001047229.1|/1.11283e-152/Os02g0579300 [Oryza sativa Japonica Group]
	PH01000462G0290	966	665	2072	23.3398	66.4562	1.50961	Up	1.16202e-140	1.41379e-139	K09422|1|6e-127|451|zma:100285212|myb proto-oncogene protein, plant	GO:0005634//nucleus	GO:0043565//sequence-specific DNA binding;GO:0003700//sequence-specific DNA binding transcription factor activity	GO:0048658//tapetal layer development;GO:0010090//trichome morphogenesis;GO:0045893//positive regulation of transcription, DNA-dependent;GO:2000652//regulation of secondary cell wall biogenesis	gi|226493213|ref|NP_001151578.1|/6.6269e-126/myb-like DNA-binding domain containing protein [Zea mays]
	PH01002611G0010	690	98	298	4.81537	13.381	1.47447	Up	5.76152e-21	1.92834e-20	K09422|1|2e-81|299|osa:4327303|myb proto-oncogene protein, plant	-	GO:0003677//DNA binding	-	gi|125524747|gb|EAY72861.1|/4.80879e-81/hypothetical protein OsI_00732 [Oryza sativa Indica Group]
	PH01002000G0040	708	720	2185	34.4788	95.6183	1.47158	Up	8.3134e-143	1.02536e-141	K09422|1|6e-118|421|osa:9266213|myb proto-oncogene protein, plant	-	-	-	gi|222631676|gb|EEE63808.1|/5.66038e-117/hypothetical protein OsJ_18632 [Oryza sativa Japonica Group]
	PH01000556G0470	1110	22	64	0.671974	1.7864	1.41058	Up	2.8877e-05	5.28111e-05	K09422|1|7e-90|328|sbi:SORBI_03g037680|myb proto-oncogene protein, plant	-	-	-	gi|326500316|dbj|BAK06247.1|/1.13429e-111/predicted protein [Hordeum vulgare subsp. vulgare]
	PH01003918G0100	1338	641	1844	16.2426	42.7	1.39446	Up	1.34027e-111	1.3453e-110	K09422|1|0.0|783|sbi:SORBI_03g011640|myb proto-oncogene protein, plant	-	GO:0003677//DNA binding	-	gi|312232179|gb|ADQ53510.1|/0/MYB protein [Phyllostachys edulis]
	PH01000068G1470	927	5	14	0.18287	0.46792	1.35544	Up	0.0658394	0.086458	K09422|1|2e-128|456|sbi:SORBI_02g040160|myb proto-oncogene protein, plant	-	-	-	gi|33087065|gb|AAP92746.1|/7.29978e-135/putative myb protein [Oryza sativa Japonica Group]
	PH01000501G0490	966	175	446	6.14205	14.3048	1.2197	Up	2.61636e-23	9.27782e-23	K09422|1|2e-143|506|osa:4329770|myb proto-oncogene protein, plant	-	-	GO:0009753//response to jasmonic acid stimulus;GO:0009739//response to gibberellin stimulus;GO:0048440//carpel development;GO:0009651//response to salt stress;GO:0048507//meristem development;GO:0009751//response to salicylic acid stimulus;GO:0009733//response to auxin stimulus;GO:0010091//trichome branching;GO:0010093//specification of floral organ identity;GO:0009723//response to ethylene stimu…	gi|115446899|ref|NP_001047229.1|/2.26709e-142/Os02g0579300 [Oryza sativa Japonica Group]
	PH01004818G0120	819	189	468	7.82403	17.7045	1.17814	Up	3.62036e-23	1.27905e-22	K09422|1|8e-125|444|osa:4351131|myb proto-oncogene protein, plant	-	-	GO:0050896//response to stimulus	gi|297612395|ref|NP_001068466.2|/8.06126e-124/Os11g0684000 [Oryza sativa Japonica Group]
	PH01000009G0060	1665	125	307	2.54535	5.71277	1.16632	Up	1.71224e-15	4.91694e-15	K09422|1|0.0|1009|osa:4327362|myb proto-oncogene protein, plant	-	GO:0003677//DNA binding	-	gi|1707640|emb|CAA67000.1|/0/transcription factor GAMyb [Oryza sativa Indica Group]
	PH01000150G0150	1254	113	272	3.05516	6.72039	1.1373	Up	2.10178e-13	5.65852e-13	K13171|1|2e-13|75.1|gmx:100790051|serine/arginine repetitive matrix protein 1	-	-	-	gi|359950770|gb|AEV91175.1|/1.29491e-130/MYB-related protein [Triticum aestivum]
	PH01000066G1200	822	153	347	6.31062	13.0792	1.05142	Up	6.8965e-15	1.94348e-14	K09422|1|7e-131|464|osa:4324770|myb proto-oncogene protein, plant	-	GO:0003677//DNA binding	-	gi|115441355|ref|NP_001044957.1|/7.57748e-130/Os01g0874300 [Oryza sativa Japonica Group]
	PH01001996G0370	882	2280	5096	87.6433	179.013	1.03035	Up	6.85128e-190	1.065e-188	K09422|1|8e-113|404|osa:4339548|myb proto-oncogene protein, plant	-	-	-	gi|115465327|ref|NP_001056263.1|/8.06282e-112/Os05g0553400 [Oryza sativa Japonica Group]
	PH01000064G1730	903	21	0	0.788468	0.001	-9.62291	Down	1.73082e-07	3.61866e-07	K09422|1|2e-124|443|sbi:SORBI_02g040160|myb proto-oncogene protein, plant	-	-	-	gi|33087065|gb|AAP92746.1|/5.18078e-130/putative myb protein [Oryza sativa Japonica Group]
	PH01003809G0130	1026	17	0	0.561764	0.001	-9.13382	Down	3.32962e-06	6.46146e-06	K09422|1|3e-105|379|sbi:SORBI_01g037670|myb proto-oncogene protein, plant	-	-	-	gi|357112600|ref|XP_003558096.1|/4.07674e-145/PREDICTED: myb-related protein P-like [Brachypodium distachyon]
	PH01001229G0260	1017	14	0	0.466723	0.001	-8.86642	Down	3.05844e-05	5.58633e-05	K09422|1|2e-71|267|sbi:SORBI_02g012860|myb proto-oncogene protein, plant	-	GO:0003677//DNA binding	-	gi|242044004|ref|XP_002459873.1|/1.90705e-70/hypothetical protein SORBIDRAFT_02g012860 [Sorghum bicolor]
	PH01000604G0860	711	899	4	42.8689	0.174306	-7.94216	Down	4.84116e-280	1.05743e-278	K09422|1|5e-58|222|osa:4324302|myb proto-oncogene protein, plant	-	-	GO:0009725//response to hormone stimulus	gi|354720425|gb|AER38255.1|/2.05903e-66/MYB13-1 [Triticum aestivum]
	PH01007341G0010	819	220	3	9.10733	0.113491	-6.32638	Down	6.00666e-66	4.0803e-65	K09422|1|4e-95|345|zma:100281063|myb proto-oncogene protein, plant	-	-	-	gi|226495883|ref|NP_001147454.1|/3.90211e-94/LOC100281063 [Zea mays]
	PH01000198G1320	942	163	10	5.86664	0.328906	-4.15679	Down	3.87328e-40	1.89012e-39	K09422|1|2e-130|463|osa:4343580|myb proto-oncogene protein, plant	-	-	-	gi|115472747|ref|NP_001059972.1|/1.61747e-129/Os07g0558100 [Oryza sativa Japonica Group]
	PH01001558G0360	1050	303	23	9.78376	0.678674	-3.8496	Down	2.14518e-69	1.50929e-68	K14491|1|2e-11|68.6|ath:AT4G16110|two-component response regulator ARR-B family	GO:0009536//plastid	-	-	gi|77548277|gb|ABA91074.1|/3.17824e-92/myb-like DNA-binding domain, SHAQKYF class family protein, expressed [Oryza sativa Japonica Group]
	PH01000305G0990	792	461	63	19.7346	2.46455	-3.00133	Down	4.66828e-84	3.79456e-83	K09422|1|1e-81|301|osa:4348906|myb proto-oncogene protein, plant	-	-	-	gi|115482536|ref|NP_001064861.1|/1.04812e-80/Os10g0478300 [Oryza sativa Japonica Group]
	PH01002027G0260	990	70	10	2.39726	0.312959	-2.93734	Down	1.04763e-13	2.84407e-13	K00875|1|4e-19|93.6|cme:CMF097C|D-ribulokinase [EC:2.7.1.47];K09422|2|1e-12|72.0|rcu:RCOM_0622120|myb proto-oncogene protein, plant	GO:0009507//chloroplast	GO:0016772//transferase activity, transferring phosphorus-containing groups	-	gi|242074508|ref|XP_002447190.1|/1.81877e-86/hypothetical protein SORBIDRAFT_06g030210 [Sorghum bicolor]
	PH01000008G0500	867	92	14	3.59767	0.500302	-2.84619	Down	4.42358e-17	1.33354e-16	K09422|1|8e-136|481|osa:9272734|myb proto-oncogene protein, plant	-	GO:0003677//DNA binding	-	gi|125561664|gb|EAZ07112.1|/6.58122e-135/hypothetical protein OsI_29359 [Oryza sativa Indica Group]
	PH01000388G0380	918	42	8	1.55117	0.270004	-2.5223	Down	1.32386e-07	2.78498e-07	K09422|1|4e-112|402|sbi:SORBI_06g003100|myb proto-oncogene protein, plant	-	-	-	gi|242072486|ref|XP_002446179.1|/4.23991e-111/hypothetical protein SORBIDRAFT_06g003100 [Sorghum bicolor]
	PH01000169G1060	966	3733	837	131.019	26.8455	-2.28702	Down	0	0	K09422|1|1e-100|364|zma:100281240|myb proto-oncogene protein, plant	-	-	-	gi|115469098|ref|NP_001058148.1|/2.12686e-132/Os06g0637500 [Oryza sativa Japonica Group]
	PH01002082G0250	855	66	16	2.61716	0.579798	-2.17438	Down	1.25173e-09	2.90614e-09	K09422|1|1e-66|251|sbi:SORBI_01g037670|myb proto-oncogene protein, plant	-	-	-	gi|125543539|gb|EAY89678.1|/2.17338e-74/hypothetical protein OsI_11212 [Oryza sativa Indica Group]
	PH01000841G0290	939	8642	2116	312.033	69.8189	-2.16001	Down	0	0	K01115|1|1e-06|52.4|vcn:VOLCADRAFT_99471|phospholipase D [EC:3.1.4.4]	-	GO:0003677//DNA binding;GO:0008270//zinc ion binding	GO:0046686//response to cadmium ion;GO:0009739//response to gibberellin stimulus;GO:0009737//response to abscisic acid stimulus;GO:0009651//response to salt stress;GO:0009751//response to salicylic acid stimulus;GO:0009753//response to jasmonic acid stimulus;GO:0009723//response to ethylene stimulus	gi|194396109|gb|ACF60472.1|/1.1795e-164/myb transcription factor [Oryza sativa Japonica Group]
	PH01002344G0400	279	202	58	24.5471	6.4409	-1.93022	Down	5.3161e-23	1.871e-22	K09422|1|1e-23|106|sbi:SORBI_03g028170|myb proto-oncogene protein, plant	GO:0005634//nucleus	GO:0008022//protein C-terminus binding;GO:0003677//DNA binding;GO:0008420//CTD phosphatase activity;GO:0003700//sequence-specific DNA binding transcription factor activity	GO:0009788//negative regulation of abscisic acid mediated signaling pathway;GO:0000394//RNA splicing, via endonucleolytic cleavage and ligation;GO:2000039//regulation of trichome morphogenesis;GO:0006366//transcription from RNA polymerase II promoter;GO:0006355//regulation of transcription, DNA-dependent;GO:0009651//response to salt stress;GO:0048629//trichome patterning;GO:0009753//response to j…	gi|359950766|gb|AEV91173.1|/8.90002e-24/MYB-related protein [Aegilops speltoides]
	PH01003968G0010	645	1239	357	65.1275	17.1487	-1.92517	Down	4.17882e-132	4.82089e-131	K12134|1|2e-25|113|aly:ARALYDRAFT_904154|circadian clock associated 1;K12133|3|7e-24|108|ath:AT1G01060|LATE ELONGATED HYPOCOTYL	-	-	GO:0009725//response to hormone stimulus	gi|50253139|dbj|BAD29385.1|/2.38482e-92/myb family transcription factor-like [Oryza sativa Japonica Group]
	PH01002987G0150	861	1929	630	75.9594	22.6705	-1.74442	Down	7.98892e-179	1.18567e-177	K09422|1|5e-101|365|osa:4326726|myb proto-oncogene protein, plant	-	-	GO:0009725//response to hormone stimulus	gi|300681440|emb|CBH32532.1|/3.47194e-112/Myb-like DNA-binding domain containing protein,expressed [Triticum aestivum]
	PH01001084G0440	1044	10085	3329	327.513	98.7953	-1.72904	Down	0	0	K09422|1|1e-136|484|sbi:SORBI_02g013010|myb proto-oncogene protein, plant	-	-	GO:0009725//response to hormone stimulus;GO:0009628//response to abiotic stimulus;GO:0006950//response to stress	gi|242048566|ref|XP_002462029.1|/1.35067e-135/hypothetical protein SORBIDRAFT_02g013010 [Sorghum bicolor]
	PH01002092G0300	1161	2391	807	69.8232	21.536	-1.69696	Down	8.9924e-213	1.552e-211	K09422|1|2e-102|370|osa:4330632|myb proto-oncogene protein, plant	-	GO:0003677//DNA binding	-	gi|357137840|ref|XP_003570507.1|/1.75563e-102/PREDICTED: protein ODORANT1-like [Brachypodium distachyon]
	PH01000171G1160	924	6902	2543	253.254	85.2702	-1.57047	Down	0	0	-	-	GO:0003677//DNA binding;GO:0008270//zinc ion binding	GO:0046686//response to cadmium ion;GO:0009739//response to gibberellin stimulus;GO:0009737//response to abscisic acid stimulus;GO:0009651//response to salt stress;GO:0009751//response to salicylic acid stimulus;GO:0009753//response to jasmonic acid stimulus;GO:0009723//response to ethylene stimulus	gi|194396109|gb|ACF60472.1|/6.74854e-157/myb transcription factor [Oryza sativa Japonica Group]
	PH01002139G0430	870	2961	1142	115.391	40.6696	-1.50451	Down	5.04236e-221	8.99255e-220	K09422|1|4e-82|302|sbi:SORBI_09g001590|myb proto-oncogene protein, plant	GO:0005634//nucleus	-	GO:0009751//response to salicylic acid stimulus;GO:0006355//regulation of transcription, DNA-dependent	gi|125550589|gb|EAY96298.1|/1.49559e-86/hypothetical protein OsI_18197 [Oryza sativa Indica Group]
	PH01000614G0350	369	660	262	60.6415	21.9987	-1.46288	Down	1.06848e-48	5.94739e-48	K09422|1|2e-43|171|sbi:SORBI_01g009870|myb proto-oncogene protein, plant	-	GO:0003677//DNA binding	GO:0009737//response to abscisic acid stimulus	gi|242038323|ref|XP_002466556.1|/3.25813e-42/hypothetical protein SORBIDRAFT_01g009870 [Sorghum bicolor]
	PH01001506G0290	969	108	43	3.77879	1.37489	-1.45861	Down	3.55784e-09	8.10723e-09	K09422|1|8e-31|132|sbi:SORBI_10g023665|myb proto-oncogene protein, plant	GO:0009507//chloroplast	GO:0016772//transferase activity, transferring phosphorus-containing groups	-	gi|326534226|dbj|BAJ89463.1|/3.68907e-60/predicted protein [Hordeum vulgare subsp. vulgare]
	PH01001991G0310	951	638	269	22.7454	8.76384	-1.37594	Down	4.1892e-43	2.15092e-42	K09422|1|3e-124|442|osa:4352559|myb proto-oncogene protein, plant	-	GO:0003677//DNA binding	-	gi|125579761|gb|EAZ20907.1|/5.80267e-151/hypothetical protein OsJ_36546 [Oryza sativa Japonica Group]
	PH01000180G0670	981	664	295	22.9484	9.317	-1.30045	Down	3.36336e-41	1.67313e-40	-	-	-	-	gi|225216922|gb|ACN85217.1|/1.24697e-71/MYB-CC type transfactor [Oryza punctata]
	PH01003093G0130	882	5460	2487	209.883	87.3635	-1.26448	Down	0	0	K09422|1|1e-131|467|osa:4347679|myb proto-oncogene protein, plant	GO:0005634//nucleus	GO:0003677//DNA binding	-	gi|115480343|ref|NP_001063765.1|/1.32286e-130/Os09g0532900 [Oryza sativa Japonica Group]
	PH01000520G0240	783	126	58	5.45584	2.29503	-1.24928	Down	1.48316e-08	3.28022e-08	K09422|1|5e-40|162|sbi:SORBI_07g008580|myb proto-oncogene protein, plant	-	-	GO:0006857//oligopeptide transport	gi|357140938|ref|XP_003572013.1|/1.33707e-88/PREDICTED: trichome differentiation protein GL1-like [Brachypodium distachyon]
	PH01001287G0090	759	67	31	2.99285	1.26544	-1.24188	Down	4.10226e-05	7.41566e-05	K09422|1|1e-104|377|osa:4336407|myb proto-oncogene protein, plant	-	GO:0003677//DNA binding	GO:0009725//response to hormone stimulus;GO:0009628//response to abiotic stimulus	gi|115459436|ref|NP_001053318.1|/1.38738e-103/Os04g0517100 [Oryza sativa Japonica Group]
	PH01005460G0120	894	1686	819	63.94	28.3837	-1.17165	Down	1.10056e-86	9.13309e-86	K09422|1|4e-110|395|zma:100281240|myb proto-oncogene protein, plant	-	GO:0003677//DNA binding	-	gi|115469098|ref|NP_001058148.1|/1.99368e-142/Os06g0637500 [Oryza sativa Japonica Group]
	PH01000570G0460	825	1138	553	46.7671	20.768	-1.17113	Down	4.60096e-59	2.91636e-58	K09422|1|6e-101|365|osa:4352559|myb proto-oncogene protein, plant	-	GO:0003677//DNA binding	-	gi|125537071|gb|EAY83559.1|/4.3512e-109/hypothetical protein OsI_38769 [Oryza sativa Indica Group]
	PH01001065G0270	810	497	264	20.8029	10.0982	-1.04269	Down	1.97438e-22	6.85864e-22	K14491|1|7e-14|75.9|gmx:100807822|two-component response regulator ARR-B family	-	-	-	gi|359952802|gb|AEV91191.1|/4.14037e-88/MYB-related protein [Triticum aestivum]
Transcription factor MYC	PH01000201G0400	912	0	332	0.001	11.2789	13.4613	Up	2.66942e-94	2.36443e-93	K13422|1|5e-12|70.1|ppp:PHYPADRAFT_164647|transcription factor MYC2	-	-	-	gi|125542705|gb|EAY88844.1|/1.49846e-92/hypothetical protein OsI_10315 [Oryza sativa Indica Group]
	PH01000059G2190	1026	0	251	0.001	7.57965	12.8879	Up	1.82298e-71	1.31194e-70	K13422|1|7e-10|63.2|pop:POPTR_676550|transcription factor MYC2	GO:0005634//nucleus	-	-	gi|115483214|ref|NP_001065200.1|/4.89453e-90/Os10g0544200 [Oryza sativa Japonica Group]
	PH01001302G0050	744	0	137	0.001	5.7052	12.4781	Up	2.50056e-39	1.20617e-38	K13422|1|3e-27|120|osa:4349484|transcription factor MYC2	GO:0005634//nucleus	-	-	gi|242079749|ref|XP_002444643.1|/1.96425e-78/hypothetical protein SORBIDRAFT_07g025310 [Sorghum bicolor]
	PH01004323G0080	1008	0	167	0.001	5.13309	12.3256	Up	8.72698e-48	4.80157e-47	K13422|1|3e-14|77.8|mtr:MTR_5g030430|transcription factor MYC2	GO:0044444//cytoplasmic part;GO:0005634//nucleus	-	-	gi|125540743|gb|EAY87138.1|/1.23814e-130/hypothetical protein OsI_08539 [Oryza sativa Indica Group]
	PH01005012G0090	1044	0	110	0.001	3.26449	11.6726	Up	1.0221e-31	4.3203e-31	K13422|1|2e-11|68.2|ppp:PHYPADRAFT_164647|transcription factor MYC2;K14325|3|8e-09|59.7|mtr:MTR_2g069490|RNA-binding protein with serine-rich domain 1	GO:0005739//mitochondrion;GO:0005634//nucleus	-	-	gi|115476962|ref|NP_001062077.1|/1.40422e-116/Os08g0483900 [Oryza sativa Japonica Group]
	PH01000030G0570	1287	0	125	0.001	3.00922	11.5552	Up	6.03818e-36	2.74793e-35	K13422|1|3e-10|64.7|ppp:PHYPADRAFT_164647|transcription factor MYC2;K14325|2|5e-07|53.9|gmx:100804778|RNA-binding protein with serine-rich domain 1	GO:0005634//nucleus	-	-	gi|116311027|emb|CAH67958.1|/2.16021e-104/OSIGBa0142I02-OSIGBa0101B20.1 [Oryza sativa Indica Group]
	PH01000338G1040	657	0	26	0.001	1.22611	10.2599	Up	4.893e-08	1.05233e-07	K12126|1|3e-23|106|aly:ARALYDRAFT_471048|phytochrome-interacting factor 3;K13422|3|3e-09|60.1|mtr:MTR_8g067280|transcription factor MYC2	-	-	-	gi|115460586|ref|NP_001053893.1|/1.88355e-76/Os04g0618600 [Oryza sativa Japonica Group]
	PH01000355G1080	915	0	35	0.001	1.18514	10.2108	Up	1.42044e-10	3.43123e-10	K13422|1|9e-13|72.4|sbi:SORBI_01g028230|transcription factor MYC2	-	-	-	gi|125541205|gb|EAY87600.1|/1.82485e-122/hypothetical protein OsI_09011 [Oryza sativa Indica Group]
	PH01004959G0010	666	0	23	0.001	1.06998	10.0634	Up	3.42998e-07	7.05272e-07	K10863|1|9e-16|81.6|aly:ARALYDRAFT_486946|aprataxin [EC:3.-.-.-];K12126|3|5e-10|62.8|aly:ARALYDRAFT_471048|phytochrome-interacting factor 3;K13422|5|1e-07|54.7|sbi:SORBI_01g028230|transcription factor MYC2	GO:0005634//nucleus	-	GO:0048462//carpel formation;GO:0006355//regulation of transcription, DNA-dependent;GO:0010500//transmitting tissue development;GO:0080126//ovary septum development	gi|42408644|dbj|BAD09865.1|/1.63855e-83/bHLH protein family-like [Oryza sativa Japonica Group]
	PH01000170G0120	804	0	19	0.001	0.732184	9.51606	Up	4.60166e-06	8.86067e-06	K13422|1|7e-08|55.8|rcu:RCOM_0864470|transcription factor MYC2	-	-	-	gi|323388913|gb|ADX60261.1|/4.71716e-52/bHLH transcription factor [Oryza sativa Japonica Group]
	PH01003862G0080	843	0	16	0.001	0.588051	9.1998	Up	3.22576e-05	5.87366e-05	K12126|1|1e-13|75.1|aly:ARALYDRAFT_471048|phytochrome-interacting factor 3;K13422|3|1e-05|48.9|bdi:100836477|transcription factor MYC2	GO:0005634//nucleus	-	-	gi|115480081|ref|NP_001063634.1|/2.09561e-114/Os09g0510500 [Oryza sativa Japonica Group]
	PH01000323G0020	1050	0	18	0.001	0.531136	9.05294	Up	8.80686e-06	1.66511e-05	K12126|1|7e-13|73.2|aly:ARALYDRAFT_471048|phytochrome-interacting factor 3;K10863|3|7e-07|53.1|aly:ARALYDRAFT_486946|aprataxin [EC:3.-.-.-];K13422|5|3e-06|51.2|osa:4349484|transcription factor MYC2	-	-	-	gi|222641764|gb|EEE69896.1|/4.73826e-96/hypothetical protein OsJ_29731 [Oryza sativa Japonica Group]
	PH01000803G0670	1158	0	13	0.001	0.347823	8.44221	Up	0.000226126	0.00038675	K10863|1|6e-16|83.6|ath:AT5G01310|aprataxin [EC:3.-.-.-];K13422|3|7e-09|60.1|mtr:MTR_8g067280|transcription factor MYC2;K12126|5|2e-08|58.5|aly:ARALYDRAFT_471048|phytochrome-interacting factor 3	GO:0005634//nucleus	-	-	gi|125526474|gb|EAY74588.1|/4.70787e-140/hypothetical protein OsI_02477 [Oryza sativa Indica Group]
	PH01000724G0700	987	2	276	0.0687014	8.66393	6.97854	Up	1.45581e-74	1.07927e-73	K13422|1|1e-14|67.8|osa:4349484|transcription factor MYC2	GO:0005634//nucleus	-	-	gi|218198903|gb|EEC81330.1|/7.17787e-141/hypothetical protein OsI_24504 [Oryza sativa Indica Group]
	PH01002677G0180	1182	29	1437	0.831827	37.6671	5.50088	Up	0	0	K12126|1|6e-13|73.6|aly:ARALYDRAFT_471048|phytochrome-interacting factor 3;K13171|3|1e-07|56.2|ath:AT2G29210|serine/arginine repetitive matrix protein 1;K13422|4|3e-07|54.7|pop:POPTR_836925|transcription factor MYC2;K14325|5|8e-07|53.1|vvi:100267894|RNA-binding protein with serine-rich domain 1	GO:0005634//nucleus	-	-	gi|326501104|dbj|BAJ98783.1|/4.97954e-159/predicted protein [Hordeum vulgare subsp. vulgare]
	PH01001129G0100	1605	1	33	0.0211241	0.637033	4.91441	Up	8.9668e-09	2.00464e-08	K13422|1|3e-11|68.6|mtr:MTR_8g067280|transcription factor MYC2	GO:0005634//nucleus	-	-	gi|326523489|dbj|BAJ92915.1|/0/predicted protein [Hordeum vulgare subsp. vulgare]
	PH01000431G0060	759	4	117	0.178678	4.77603	4.74038	Up	5.14978e-28	2.02266e-27	K13422|1|3e-07|53.5|sbi:SORBI_01g028230|transcription factor MYC2	GO:0005634//nucleus;GO:0009536//plastid	-	-	gi|115434658|ref|NP_001042087.1|/2.15536e-80/Os01g0159800 [Oryza sativa Japonica Group]
	PH01002160G0240	1131	5	101	0.149886	2.76682	4.2063	Up	9.80536e-23	3.43081e-22	K13422|1|2e-11|68.6|ppp:PHYPADRAFT_164647|transcription factor MYC2	-	-	-	gi|115441985|ref|NP_001045272.1|/7.01275e-141/Os01g0928000 [Oryza sativa Japonica Group]
	PH01000300G0590	555	4	56	0.244354	3.12621	3.67737	Up	5.00222e-12	1.28116e-11	K12126|1|2e-23|106|ath:AT1G09530|phytochrome-interacting factor 3;K13422|3|1e-08|57.4|gmx:100790854|transcription factor MYC2	-	-	-	gi|115460586|ref|NP_001053893.1|/1.07367e-86/Os04g0618600 [Oryza sativa Japonica Group]
	PH01000783G0460	1422	482	6460	11.4921	140.752	3.61444	Up	0	0	K13422|1|2e-33|142|osa:4349484|transcription factor MYC2	GO:0005634//nucleus	GO:0003700//sequence-specific DNA binding transcription factor activity	GO:0009611//response to wounding;GO:0071310//cellular response to organic substance;GO:0007165//signal transduction;GO:0009737//response to abscisic acid stimulus;GO:0008152//metabolic process	gi|125527420|gb|EAY75534.1|/0/hypothetical protein OsI_03439 [Oryza sativa Indica Group]
	PH01001538G0490	1635	4	42	0.0829459	0.795893	3.26233	Up	1.55037e-08	3.42438e-08	K12126|1|3e-15|82.0|aly:ARALYDRAFT_471048|phytochrome-interacting factor 3;K10863|3|2e-10|65.5|ath:AT5G01310|aprataxin [EC:3.-.-.-];K13422|5|8e-06|50.4|mtr:MTR_8g067280|transcription factor MYC2	GO:0005634//nucleus	-	GO:0006351//transcription, DNA-dependent	gi|46390356|dbj|BAD15821.1|/1.10258e-135/putative bHLH transcription factor PTF1 [Oryza sativa Japonica Group]
	PH01000098G0880	831	72	702	2.93754	26.1733	3.15542	Up	6.64326e-119	7.0167e-118	K12126|1|2e-07|54.3|ath:AT1G09530|phytochrome-interacting factor 3;K13422|3|1e-06|51.6|bdi:100836477|transcription factor MYC2	GO:0005634//nucleus;GO:0009536//plastid	-	-	gi|115434658|ref|NP_001042087.1|/4.25968e-112/Os01g0159800 [Oryza sativa Japonica Group]
	PH01000943G0430	978	157	1402	5.44269	44.4152	3.02866	Up	1.45653e-226	2.64709e-225	K13422|1|3e-12|70.9|sbi:SORBI_01g028230|transcription factor MYC2	GO:0005739//mitochondrion;GO:0005634//nucleus	-	-	gi|125583757|gb|EAZ24688.1|/4.19597e-128/hypothetical protein OsJ_08458 [Oryza sativa Japonica Group]
	PH01001986G0360	948	90	803	3.21875	26.244	3.02742	Up	1.76472e-130	2.01077e-129	K13422|1|1e-14|79.0|gmx:100790168|transcription factor MYC2	GO:0005634//nucleus	-	-	gi|218198903|gb|EEC81330.1|/1.08869e-149/hypothetical protein OsI_24504 [Oryza sativa Indica Group]
	PH01003119G0170	1350	929	5254	23.3311	120.581	2.36968	Up	0	0	K13422|1|7e-149|525|osa:4349484|transcription factor MYC2	GO:0005634//nucleus	-	-	gi|326509515|dbj|BAJ91674.1|/3.05646e-149/predicted protein [Hordeum vulgare subsp. vulgare]
	PH01000323G0290	1224	384	1489	10.6366	37.6909	1.82518	Up	1.6802e-132	1.94646e-131	K12126|1|3e-07|54.7|aly:ARALYDRAFT_471048|phytochrome-interacting factor 3;K13422|2|3e-07|54.7|rcu:RCOM_0864470|transcription factor MYC2	-	-	-	gi|222640773|gb|EEE68905.1|/1.5783e-133/hypothetical protein OsJ_27750 [Oryza sativa Japonica Group]
	PH01000390G0500	1089	73	233	2.27273	6.62904	1.54438	Up	8.66962e-18	2.66436e-17	K13422|1|5e-14|77.0|pop:POPTR_676550|transcription factor MYC2	-	-	-	gi|22758263|gb|AAN05491.1|/3.91773e-149/Putative bHLH transcription protein [Oryza sativa Japonica Group]
	PH01003206G0160	1044	329	942	10.6843	27.9559	1.38765	Up	1.75387e-57	1.09264e-56	K13422|1|3e-17|87.4|osa:4349484|transcription factor MYC2	GO:0005634//nucleus	-	-	gi|115455061|ref|NP_001051131.1|/5.44562e-161/Os03g0725800 [Oryza sativa Japonica Group]
	PH01001051G0170	1884	790	2177	14.2167	35.8014	1.33243	Up	9.73208e-123	1.04935e-121	K12126|1|2e-13|76.3|aly:ARALYDRAFT_471048|phytochrome-interacting factor 3;K13422|3|1e-05|50.4|vvi:100250607|transcription factor MYC2	GO:0005634//nucleus	-	-	gi|242059665|ref|XP_002458978.1|/0/hypothetical protein SORBIDRAFT_03g043690 [Sorghum bicolor]
	PH01000038G2070	894	55	133	2.08582	4.60932	1.14394	Up	2.64522e-07	5.47192e-07	K13422|1|1e-13|75.5|ppp:PHYPADRAFT_164647|transcription factor MYC2	GO:0044444//cytoplasmic part;GO:0005634//nucleus	-	-	gi|125542705|gb|EAY88844.1|/2.21966e-117/hypothetical protein OsI_10315 [Oryza sativa Indica Group]
	PH01004728G0030	807	30	2	1.26038	0.0767855	-4.03688	Down	3.40822e-08	7.39623e-08	K13422|1|1e-12|71.6|pop:POPTR_836925|transcription factor MYC2	-	-	-	gi|242061496|ref|XP_002452037.1|/2.34069e-75/hypothetical protein SORBIDRAFT_04g017390 [Sorghum bicolor]
	PH01001155G0390	1044	1094	152	35.5279	4.51093	-2.97746	Down	1.82478e-195	2.91525e-194	K12126|1|6e-17|86.7|ath:AT1G09530|phytochrome-interacting factor 3;K10863|3|4e-08|57.4|ath:AT5G01310|aprataxin [EC:3.-.-.-];K13422|5|8e-06|49.7|mtr:MTR_8g067280|transcription factor MYC2	GO:0005634//nucleus	-	-	gi|326518931|dbj|BAJ92626.1|/9.20805e-76/predicted protein [Hordeum vulgare subsp. vulgare]
	PH01000286G0980	969	439	98	15.3601	3.13347	-2.29335	Down	1.16699e-59	7.45123e-59	K12126|1|9e-17|85.9|aly:ARALYDRAFT_471048|phytochrome-interacting factor 3;K10863|3|6e-11|66.6|aly:ARALYDRAFT_486946|aprataxin [EC:3.-.-.-];K13422|5|5e-07|53.5|gmx:100790854|transcription factor MYC2	-	-	-	gi|55773907|dbj|BAD72512.1|/9.83878e-130/bHLH transcription factor PTF1-like [Oryza sativa Japonica Group]
	PH01000039G0180	1488	162	39	3.69117	0.812053	-2.18443	Down	9.4885e-22	3.24406e-21	K12126|1|6e-35|147|aly:ARALYDRAFT_471048|phytochrome-interacting factor 3;K13171|3|8e-10|63.5|aly:ARALYDRAFT_901882|serine/arginine repetitive matrix protein 1;K13422|5|2e-09|62.0|bdi:100836477|transcription factor MYC2	GO:0005634//nucleus	-	-	gi|242038745|ref|XP_002466767.1|/9.39956e-163/hypothetical protein SORBIDRAFT_01g013843 [Sorghum bicolor]
	PH01000002G3170	1200	557	167	15.7372	4.3118	-1.86781	Down	4.99744e-58	3.13061e-57	K13422|1|9e-14|76.3|ppp:PHYPADRAFT_164647|transcription factor MYC2;K13171|2|7e-12|70.1|vvi:100262120|serine/arginine repetitive matrix protein 1	GO:0005634//nucleus	-	-	gi|115441985|ref|NP_001045272.1|/4.14723e-155/Os01g0928000 [Oryza sativa Japonica Group]
	PH01001160G0380	1578	393	118	8.4438	2.31685	-1.86573	Down	2.21918e-41	1.1081e-40	K12126|1|1e-15|82.8|aly:ARALYDRAFT_471048|phytochrome-interacting factor 3;K10863|3|9e-10|63.5|ath:AT5G01310|aprataxin [EC:3.-.-.-];K13422|5|3e-06|52.0|mtr:MTR_8g067280|transcription factor MYC2	GO:0005634//nucleus	-	GO:0006351//transcription, DNA-dependent	gi|46390356|dbj|BAD15821.1|/6.61994e-146/putative bHLH transcription factor PTF1 [Oryza sativa Japonica Group]
	PH01005158G0070	840	3511	1171	141.711	43.1917	-1.71413	Down	0	0	K13422|1|1e-07|55.1|osa:4349484|transcription factor MYC2	GO:0005634//nucleus	-	-	gi|323388957|gb|ADX60283.1|/7.19048e-99/bHLH transcription factor [Oryza sativa Japonica Group]
	PH01001228G0390	507	86	32	5.75099	1.95553	-1.55625	Down	3.33732e-08	7.24443e-08	K10863|1|2e-16|82.8|aly:ARALYDRAFT_486946|aprataxin [EC:3.-.-.-];K12126|3|4e-09|58.9|aly:ARALYDRAFT_471048|phytochrome-interacting factor 3;K13422|5|3e-07|52.8|sbi:SORBI_01g028230|transcription factor MYC2	GO:0005634//nucleus	GO:0003677//DNA binding;GO:0003700//sequence-specific DNA binding transcription factor activity	GO:0048462//carpel formation;GO:0006355//regulation of transcription, DNA-dependent;GO:0010500//transmitting tissue development;GO:0080126//ovary septum development	gi|115479527|ref|NP_001063357.1|/9.6049e-62/Os09g0455300 [Oryza sativa Japonica Group]
	PH01006153G0020	1566	118	50	2.55472	0.989239	-1.36877	Down	4.04956e-09	9.19681e-09	K13422|1|5e-18|90.9|osa:4349484|transcription factor MYC2	GO:0005634//nucleus	-	GO:0050826//response to freezing;GO:0010440//stomatal lineage progression	gi|326492952|dbj|BAJ90332.1|/0/predicted protein [Hordeum vulgare subsp. vulgare]
	PH01001638G0130	2133	172	74	2.73395	1.07489	-1.3468	Down	2.21558e-12	5.75862e-12	K13422|1|7e-06|51.2|ppp:PHYPADRAFT_164647|transcription factor MYC2	-	-	-	gi|357119625|ref|XP_003561536.1|/0/PREDICTED: uncharacterized protein LOC100839971 [Brachypodium distachyon]
	PH01002779G0140	741	399	187	18.2561	7.81891	-1.22334	Down	3.09134e-23	1.09405e-22	K12126|1|2e-15|80.9|aly:ARALYDRAFT_471048|phytochrome-interacting factor 3;K10863|3|6e-09|59.3|ath:AT5G01310|aprataxin [EC:3.-.-.-];K13422|5|7e-07|52.4|mtr:MTR_8g067280|transcription factor MYC2	GO:0005634//nucleus	-	-	gi|357119229|ref|XP_003561348.1|/9.9861e-83/PREDICTED: transcription factor UNE12-like [Brachypodium distachyon]
	PH01000179G0720	855	136	64	5.39294	2.31919	-1.21745	Down	8.09566e-09	1.81414e-08	K13422|1|6e-16|82.8|ppp:PHYPADRAFT_164647|transcription factor MYC2	-	-	GO:0044238//primary metabolic process;GO:0044237//cellular metabolic process	gi|326504454|dbj|BAJ91059.1|/1.00958e-71/predicted protein [Hordeum vulgare subsp. vulgare]
	PH01000595G0290	1062	1192	571	38.0543	16.6584	-1.19181	Down	1.76284e-63	1.16912e-62	K12126|1|6e-36|149|aly:ARALYDRAFT_471048|phytochrome-interacting factor 3;K13422|3|1e-08|59.3|rcu:RCOM_0864470|transcription factor MYC2	-	-	-	gi|242086827|ref|XP_002439246.1|/6.08586e-99/hypothetical protein SORBIDRAFT_09g003090 [Sorghum bicolor]
	PH01002346G0340	747	853	409	38.7151	16.9639	-1.19043	Down	7.56092e-46	4.03346e-45	K13422|1|9e-10|62.0|mtr:MTR_5g030430|transcription factor MYC2	GO:0005634//nucleus;GO:0009536//plastid	-	-	gi|357122536|ref|XP_003562971.1|/1.35511e-119/PREDICTED: transcription factor ILR3-like [Brachypodium distachyon]
	PH01001119G0330	840	1614	870	65.1443	32.0895	-1.02154	Down	7.84804e-67	5.37422e-66	K12126|1|8e-16|82.4|aly:ARALYDRAFT_471048|phytochrome-interacting factor 3;K10863|3|6e-09|59.7|ath:AT5G01310|aprataxin [EC:3.-.-.-];K13422|5|2e-06|51.6|gmx:100790168|transcription factor MYC2	GO:0005634//nucleus	-	GO:0009567//double fertilization forming a zygote and endosperm	gi|226495509|ref|NP_001152044.1|/1.25461e-135/LOC100285681 [Zea mays]
WRKY transcription factor	PH01000814G0820	1002	0	14	0.001	0.432896	8.75788	Up	0.000118153	0.000206656	K13425|1|8e-19|92.8|aly:ARALYDRAFT_490447|WRKY transcription factor 22;K13426|4|9e-17|85.9|pop:POPTR_646672|WRKY transcription factor 29	-	GO:0003677//DNA binding	GO:0006811//ion transport	gi|242058595|ref|XP_002458443.1|/2.60522e-64/hypothetical protein SORBIDRAFT_03g033640 [Sorghum bicolor]
	PH01000906G0240	1650	0	16	0.001	0.300441	8.23094	Up	3.22576e-05	5.88244e-05	K13424|1|2e-23|97.4|zma:100279301|WRKY transcription factor 33	-	-	-	gi|115434968|ref|NP_001042242.1|/2.56645e-140/Os01g0185900 [Oryza sativa Japonica Group]
	PH01003057G0080	900	1	131	0.0376712	4.50974	6.90344	Up	7.86766e-36	3.57306e-35	K13425|1|7e-37|152|pop:POPTR_755334|WRKY transcription factor 22;K13426|2|6e-36|149|vvi:100251862|WRKY transcription factor 29	-	-	-	gi|297724359|ref|NP_001174543.1|/2.65812e-110/Os05g0584000 [Oryza sativa Japonica Group]
	PH01002035G0390	1467	1	28	0.0231112	0.591358	4.67737	Up	1.98339e-07	4.13001e-07	K13425|1|2e-38|158|vvi:100256849|WRKY transcription factor 22	-	-	-	gi|326519648|dbj|BAK00197.1|/1.01476e-177/predicted protein [Hordeum vulgare subsp. vulgare]
	PH01000061G1920	729	26	585	1.2092	24.8629	4.36187	Up	2.4825e-128	2.78496e-127	K13424|1|2e-16|84.3|sbi:SORBI_09g023270|WRKY transcription factor 33	GO:0005634//nucleus	GO:0043565//sequence-specific DNA binding;GO:0003700//sequence-specific DNA binding transcription factor activity	GO:0006952//defense response;GO:0006355//regulation of transcription, DNA-dependent;GO:0009685//gibberellin metabolic process	gi|394997085|gb|AFN44008.1|/6.03684e-45/WRKY79 transcription factor [Triticum aestivum]
	PH01001331G0040	786	19	289	0.819565	11.392	3.79701	Up	2.88122e-58	1.80938e-57	K13424|1|4e-27|119|sbi:SORBI_03g038510|WRKY transcription factor 33	-	-	-	gi|315613854|gb|ADU52532.1|/2.5752e-39/WRKY protein [Cucumis sativus]
	PH01001777G0070	819	242	2342	10.0181	88.5984	3.14468	Up	0	0	K13424|1|4e-21|100|zma:100281160|WRKY transcription factor 33	GO:0005634//nucleus	GO:0043565//sequence-specific DNA binding;GO:0003700//sequence-specific DNA binding transcription factor activity	GO:0006952//defense response;GO:0009685//gibberellin metabolic process	gi|115469234|ref|NP_001058216.1|/9.26615e-104/Os06g0649000 [Oryza sativa Japonica Group]
	PH01001142G0610	1707	9	69	0.178756	1.25239	2.80861	Up	1.13581e-11	2.86953e-11	K13424|1|5e-64|243|rcu:RCOM_0664190|WRKY transcription factor 33	-	-	-	gi|326525379|dbj|BAK07959.1|/0/predicted protein [Hordeum vulgare subsp. vulgare]
	PH01000298G0170	1134	12	74	0.358774	2.02182	2.49451	Up	4.3173e-11	1.06481e-10	K13424|1|4e-30|130|osa:4327518|WRKY transcription factor 33	-	-	-	gi|242088855|ref|XP_002440260.1|/2.19371e-134/hypothetical protein SORBIDRAFT_09g028660 [Sorghum bicolor]
	PH01000534G0230	546	17	103	1.05562	5.84477	2.46905	Up	8.97274e-15	2.51649e-14	K13424|1|2e-16|83.6|rcu:RCOM_0664190|WRKY transcription factor 33	-	GO:0003677//DNA binding	GO:0006952//defense response;GO:0051707//response to other organism;GO:0050789//regulation of biological process	gi|357153673|ref|XP_003576529.1|/5.31127e-59/PREDICTED: LOW QUALITY PROTEIN: probable WRKY transcription factor 40-like [Brachypodium distachyon]
	PH01003485G0070	2766	52	286	0.637388	3.20359	2.32945	Up	4.64542e-36	2.11757e-35	K13424|1|1e-78|293|vvi:100243352|WRKY transcription factor 33	-	-	-	gi|115477104|ref|NP_001062148.1|/0/Os08g0499300 [Oryza sativa Japonica Group]
	PH01000256G0030	1023	450	1669	14.9138	50.548	1.761	Up	3.01892e-141	3.68772e-140	K13424|1|5e-28|123|osa:4327518|WRKY transcription factor 33	-	-	-	gi|115438697|ref|NP_001043628.1|/5.8598e-144/Os01g0626400 [Oryza sativa Japonica Group]
	PH01002011G0380	582	12	43	0.699054	2.28912	1.71132	Up	8.60622e-05	0.000152061	K13424|1|2e-24|110|zma:100281160|WRKY transcription factor 33	GO:0009536//plastid	-	-	gi|357136163|ref|XP_003569675.1|/2.41566e-71/PREDICTED: probable WRKY transcription factor 51-like [Brachypodium distachyon]
	PH01001697G0180	1068	304	1068	9.65061	30.983	1.68278	Up	1.49622e-85	1.2273e-84	K13425|1|2e-21|101|rcu:RCOM_1616660|WRKY transcription factor 22;K13426|4|4e-20|97.1|rcu:RCOM_1689100|WRKY transcription factor 29	-	GO:0003700//sequence-specific DNA binding transcription factor activity;GO:0043565//sequence-specific DNA binding	GO:0006355//regulation of transcription, DNA-dependent	gi|357121081|ref|XP_003562250.1|/2.76267e-176/PREDICTED: probable WRKY transcription factor 74-like [Brachypodium distachyon]
	PH01000549G0590	906	17	59	0.63617	2.01765	1.66519	Up	5.9177e-06	1.1319e-05	K13424|1|1e-27|122|osa:4338474|WRKY transcription factor 33	-	GO:0003677//DNA binding	-	gi|115470277|ref|NP_001058737.1|/2.6158e-89/Os07g0111400 [Oryza sativa Japonica Group]
	PH01000823G0340	615	31	80	1.70899	4.0303	1.23775	Up	2.2657e-05	4.17108e-05	K13426|1|2e-24|110|pop:POPTR_646672|WRKY transcription factor 29;K13425|3|3e-22|102|pop:POPTR_755334|WRKY transcription factor 22	GO:0005634//nucleus	GO:0003700//sequence-specific DNA binding transcription factor activity	GO:0015706//nitrate transport;GO:0006355//regulation of transcription, DNA-dependent;GO:0010106//cellular response to iron ion starvation;GO:0006826//iron ion transport;GO:0010167//response to nitrate	gi|125550704|gb|EAY96413.1|/1.82338e-67/hypothetical protein OsI_18309 [Oryza sativa Indica Group]
	PH01001362G0060	723	50	0	2.34468	0.001	-11.1952	Down	8.47672e-17	2.53562e-16	K13424|1|2e-26|117|sbi:SORBI_09g023270|WRKY transcription factor 33	-	GO:0003677//DNA binding	-	gi|326487183|dbj|BAJ89576.1|/7.10522e-54/predicted protein [Hordeum vulgare subsp. vulgare]
	PH01000009G1940	810	17	0	0.711568	0.001	-9.47486	Down	3.32962e-06	6.46228e-06	K13425|1|2e-11|67.8|rcu:RCOM_1616660|WRKY transcription factor 22;K13426|2|3e-11|67.0|rcu:RCOM_1689100|WRKY transcription factor 29;K13424|5|1e-09|61.6|rcu:RCOM_0849600|WRKY transcription factor 33	GO:0009536//plastid	GO:0003677//DNA binding	-	gi|46394298|tpg|DAA05087.1|/1.42302e-88/TPA_inf: WRKY transcription factor 22 [Oryza sativa (japonica cultivar-group)]
	PH01000130G0620	1050	121	5	3.90705	0.147538	-4.72692	Down	1.40194e-32	6.03624e-32	K13425|1|3e-09|60.8|rcu:RCOM_1616660|WRKY transcription factor 22;K13424|2|6e-09|60.1|pop:POPTR_577093|WRKY transcription factor 33	GO:0009536//plastid	-	-	gi|115483857|ref|NP_001065590.1|/1.02478e-82/Os11g0116900 [Oryza sativa Japonica Group]
	PH01000256G0230	978	307	25	10.6427	0.791998	-3.74822	Down	7.53328e-69	5.26743e-68	K13425|1|2e-38|157|pop:POPTR_755334|WRKY transcription factor 22;K13426|4|2e-34|144|vvi:100251862|WRKY transcription factor 29	-	-	-	gi|326514710|dbj|BAJ99716.1|/4.35223e-117/predicted protein [Hordeum vulgare subsp. vulgare]
	PH01002018G0330	951	32859	2776	1171.46	90.4403	-3.69519	Down	0	0	K13425|1|2e-14|77.8|ath:AT4G01250|WRKY transcription factor 22;K13426|2|4e-14|77.0|vvi:100251862|WRKY transcription factor 29;K13424|5|3e-13|74.3|zma:100281160|WRKY transcription factor 33	-	-	-	gi|326523657|dbj|BAJ92999.1|/4.65136e-108/predicted protein [Hordeum vulgare subsp. vulgare]
	PH01001131G0560	570	6377	786	379.31	42.7239	-3.15026	Down	0	0	K13424|1|2e-25|113|zma:100279301|WRKY transcription factor 33	-	-	-	gi|294818265|gb|ADF42578.1|/8.37077e-90/putative pathogenesis protein [Phyllostachys edulis]
	PH01001397G0220	870	7465	998	290.913	35.5414	-3.03302	Down	0	0	K13425|1|2e-15|80.9|vvi:100256849|WRKY transcription factor 22;K13424|2|3e-15|80.5|zma:100281558|WRKY transcription factor 33;K13426|5|2e-14|78.2|ath:AT4G23550|WRKY transcription factor 29	-	-	-	gi|326529961|dbj|BAK08260.1|/4.48226e-99/predicted protein [Hordeum vulgare subsp. vulgare]
	PH01002800G0110	939	17045	2560	615.437	84.469	-2.86512	Down	0	0	K13425|1|7e-16|82.8|rcu:RCOM_1616660|WRKY transcription factor 22	-	-	-	gi|326523657|dbj|BAJ92999.1|/2.49966e-106/predicted protein [Hordeum vulgare subsp. vulgare]
	PH01000242G1360	792	177	33	7.57706	1.29096	-2.5532	Down	3.5374e-28	1.39278e-27	K13426|1|2e-12|71.2|vvi:100251862|WRKY transcription factor 29;K13425|2|1e-11|68.2|rcu:RCOM_1616660|WRKY transcription factor 22;K13424|5|5e-11|66.2|zma:100281160|WRKY transcription factor 33	-	-	-	gi|115465545|ref|NP_001056372.1|/1.517e-71/Os05g0571200 [Oryza sativa Japonica Group]
	PH01000046G1680	864	2100	399	82.4059	14.3081	-2.52591	Down	0	0	K13425|1|7e-13|72.8|vvi:100256849|WRKY transcription factor 22;K13424|2|1e-12|72.0|osa:4327518|WRKY transcription factor 33	-	GO:0003677//DNA binding	-	gi|242088907|ref|XP_002440286.1|/8.70387e-71/hypothetical protein SORBIDRAFT_09g029050 [Sorghum bicolor]
	PH01003922G0080	1026	12283	2445	405.891	73.8337	-2.45874	Down	0	0	K13425|1|1e-15|82.4|vvi:100256849|WRKY transcription factor 22	-	-	-	gi|115478631|ref|NP_001062909.1|/1.19721e-112/Os09g0334500 [Oryza sativa Japonica Group]
	PH01000182G0790	930	1181	254	43.0546	8.46201	-2.34709	Down	6.03548e-162	8.28833e-161	K13425|1|5e-14|76.6|aly:ARALYDRAFT_490447|WRKY transcription factor 22;K13424|3|1e-12|72.4|osa:4338474|WRKY transcription factor 33	-	GO:0003677//DNA binding	-	gi|326510681|dbj|BAJ87557.1|/7.14148e-114/predicted protein [Hordeum vulgare subsp. vulgare]
	PH01005961G0010	528	51	11	3.27483	0.645478	-2.34298	Down	2.42438e-08	5.30305e-08	K13424|1|5e-27|118|aly:ARALYDRAFT_482857|WRKY transcription factor 33	GO:0009536//plastid	-	-	gi|125491395|gb|ABN43184.1|/2.28944e-56/WRKY transcription factor [Triticum aestivum]
	PH01002022G0200	1074	73	16	2.30447	0.461571	-2.31981	Down	2.87114e-11	7.12914e-11	K13424|1|3e-37|154|pop:POPTR_663578|WRKY transcription factor 33	-	-	-	gi|125600954|gb|EAZ40530.1|/1.3646e-106/hypothetical protein OsJ_24986 [Oryza sativa Japonica Group]
	PH01002396G0160	933	236	54	8.57596	1.79323	-2.25774	Down	3.161e-32	1.35072e-31	K13424|1|2e-13|74.7|zma:100279301|WRKY transcription factor 33;K13425|3|1e-12|72.0|rcu:RCOM_1616660|WRKY transcription factor 22	-	GO:0005488//binding	GO:0009867//jasmonic acid mediated signaling pathway;GO:0006355//regulation of transcription, DNA-dependent;GO:0042742//defense response to bacterium;GO:0002252;GO:0045088//regulation of innate immune response;GO:0048523//negative regulation of cellular process;GO:0009863//salicylic acid mediated signaling pathway;GO:0009627//systemic acquired resistance	gi|297821030|ref|XP_002878398.1|/1.38901e-24/hypothetical protein ARALYDRAFT_324601 [Arabidopsis lyrata subsp. lyrata]
	PH01002744G0230	1716	2705	621	53.4444	11.2124	-2.25295	Down	0	0	K13424|1|0.0|890|osa:4327518|WRKY transcription factor 33	-	GO:0003677//DNA binding	-	gi|50843956|gb|AAT84156.1|/0/transcription factor WRKY24 [Oryza sativa Indica Group]
	PH01002776G0100	909	402	96	14.9939	3.27213	-2.19607	Down	5.47918e-52	3.17493e-51	K13424|1|1e-27|121|zma:100281160|WRKY transcription factor 33	-	GO:0003677//DNA binding	GO:0006970//response to osmotic stress	gi|115470277|ref|NP_001058737.1|/2.71574e-94/Os07g0111400 [Oryza sativa Japonica Group]
	PH01001737G0080	1707	1764	484	35.0362	8.78486	-1.99576	Down	2.09948e-196	3.38245e-195	K13424|1|0.0|902|osa:4327518|WRKY transcription factor 33	-	GO:0003677//DNA binding	-	gi|50843956|gb|AAT84156.1|/0/transcription factor WRKY24 [Oryza sativa Indica Group]
	PH01000054G0290	963	322	92	11.3366	2.95995	-1.93734	Down	6.65444e-36	3.02613e-35	K13424|1|9e-19|92.4|sbi:SORBI_09g023270|WRKY transcription factor 33	-	-	-	gi|357131271|ref|XP_003567262.1|/1.6347e-84/PREDICTED: uncharacterized protein LOC100824067 [Brachypodium distachyon]
	PH01021666G0010	672	694	210	35.0141	9.68218	-1.85453	Down	3.46258e-71	2.48196e-70	K13426|1|4e-13|72.8|ath:AT4G23550|WRKY transcription factor 29;K13424|2|1e-12|71.2|sbi:SORBI_09g023270|WRKY transcription factor 33	-	GO:0003677//DNA binding	-	gi|326510681|dbj|BAJ87557.1|/6.79736e-77/predicted protein [Hordeum vulgare subsp. vulgare]
	PH01000524G0850	669	1171	399	59.3449	18.4786	-1.68327	Down	5.17616e-104	4.92042e-103	K13424|1|2e-09|60.5|vvi:100243352|WRKY transcription factor 33;K13425|4|2e-09|60.5|pop:POPTR_755334|WRKY transcription factor 22	GO:0009536//plastid	GO:0003700//sequence-specific DNA binding transcription factor activity;GO:0043565//sequence-specific DNA binding	GO:0006355//regulation of transcription, DNA-dependent	gi|115483857|ref|NP_001065590.1|/1.6468e-99/Os11g0116900 [Oryza sativa Japonica Group]
	PH01003558G0150	321	1328	469	140.264	45.2679	-1.63158	Down	1.25284e-112	1.26838e-111	K13425|1|1e-07|52.8|rcu:RCOM_1616660|WRKY transcription factor 22;K14325|2|2e-07|52.0|sbi:SORBI_03g046480|RNA-binding protein with serine-rich domain 1;K13424|3|4e-07|51.2|zma:100281160|WRKY transcription factor 33	-	GO:0003700//sequence-specific DNA binding transcription factor activity;GO:0043565//sequence-specific DNA binding	GO:0006355//regulation of transcription, DNA-dependent	gi|242080983|ref|XP_002445260.1|/1.27373e-14/hypothetical protein SORBIDRAFT_07g006980 [Sorghum bicolor]
	PH01000048G1770	1686	2124	774	42.712	14.2235	-1.58636	Down	6.91292e-172	9.95004e-171	K13424|1|3e-26|118|sbi:SORBI_03g038510|WRKY transcription factor 33	-	GO:0003700//sequence-specific DNA binding transcription factor activity;GO:0043565//sequence-specific DNA binding	GO:0006355//regulation of transcription, DNA-dependent	gi|326512044|dbj|BAJ96003.1|/0/predicted protein [Hordeum vulgare subsp. vulgare]
	PH01001515G0160	789	976	371	41.9397	14.5687	-1.52545	Down	1.23075e-75	9.20918e-75	K13425|1|2e-22|103|rcu:RCOM_1616660|WRKY transcription factor 22;K13426|4|8e-21|99.0|aly:ARALYDRAFT_492514|WRKY transcription factor 29	GO:0009536//plastid	-	-	gi|46394338|tpg|DAA05107.1|/2.32403e-72/TPA: TPA_inf: WRKY transcription factor 42 [Oryza sativa (indica cultivar-group)]
	PH01000009G2100	891	1796	693	68.341	24.0979	-1.50385	Down	9.2222e-135	1.08275e-133	K13426|1|7e-10|62.8|rcu:RCOM_1689100|WRKY transcription factor 29;K13424|2|4e-09|60.5|zma:100281558|WRKY transcription factor 33;K13425|3|8e-09|59.3|aly:ARALYDRAFT_490447|WRKY transcription factor 22	-	GO:0003677//DNA binding	-	gi|226504060|ref|NP_001147760.1|/1.5462e-78/WRKY DNA binding domain containing protein [Zea mays]
	PH01001458G0010	405	155	60	12.9757	4.59007	-1.49922	Down	4.96986e-13	1.31916e-12	K01115|1|2e-16|82.4|vcn:VOLCADRAFT_99471|phospholipase D [EC:3.1.4.4]	-	GO:0043565//sequence-specific DNA binding;GO:0003700//sequence-specific DNA binding transcription factor activity	GO:0006355//regulation of transcription, DNA-dependent	gi|357115918|ref|XP_003559732.1|/2.38429e-45/PREDICTED: probable WRKY transcription factor 4-like [Brachypodium distachyon]
	PH01003579G0140	540	201	80	12.6199	4.59007	-1.45911	Down	7.15202e-16	2.07449e-15	K13424|1|5e-14|75.5|osa:4338474|WRKY transcription factor 33	-	GO:0003677//DNA binding	-	gi|297601419|ref|NP_001050814.2|/3.5833e-44/Os03g0657400 [Oryza sativa Japonica Group]
	PH01002220G0280	966	5586	2230	196.054	71.5238	-1.45476	Down	0	0	K13425|1|2e-25|114|rcu:RCOM_1616660|WRKY transcription factor 22	-	-	-	gi|115457562|ref|NP_001052381.1|/1.79216e-147/Os04g0287400 [Oryza sativa Japonica Group]
	PH01000224G1000	894	6363	2646	241.311	91.7012	-1.39588	Down	0	0	K13425|1|1e-25|115|pop:POPTR_755334|WRKY transcription factor 22;K13426|4|4e-22|103|rcu:RCOM_1689100|WRKY transcription factor 29	-	-	-	gi|115460384|ref|NP_001053792.1|/2.60382e-142/Os04g0605100 [Oryza sativa Japonica Group]
	PH01002378G0050	903	6033	2573	226.516	88.2826	-1.35941	Down	0	0	K13171|1|1e-15|82.0|vvi:100262120|serine/arginine repetitive matrix protein 1;K13424|2|6e-11|58.5|zma:100279301|WRKY transcription factor 33	-	-	-	gi|341864989|dbj|BAK53496.1|/2.05627e-94/WRKY45-like transcription factor [Triticum aestivum]
	PH01000216G0630	1167	328	141	9.52918	3.74344	-1.34799	Down	2.73558e-22	9.47056e-22	K13425|1|7e-14|76.6|rcu:RCOM_1616660|WRKY transcription factor 22;K13426|5|4e-12|70.9|rcu:RCOM_1689100|WRKY transcription factor 29	-	-	-	gi|115466528|ref|NP_001056863.1|/2.76747e-55/Os06g0158100 [Oryza sativa Japonica Group]
	PH01003170G0110	1536	3288	1439	72.576	29.0264	-1.32213	Down	7.55198e-202	1.24495e-200	K13424|1|3e-54|211|pop:POPTR_663578|WRKY transcription factor 33	-	-	-	gi|357140093|ref|XP_003571606.1|/0/PREDICTED: probable WRKY transcription factor 4-like [Brachypodium distachyon]
	PH01003108G0020	1590	990	434	21.1101	8.45698	-1.31972	Down	6.2602e-62	4.08607e-61	K13424|1|7e-22|82.0|zma:100279301|WRKY transcription factor 33	-	GO:0003677//DNA binding	-	gi|326512044|dbj|BAJ96003.1|/0/predicted protein [Hordeum vulgare subsp. vulgare]
	PH01000006G0810	1335	271	140	6.88241	3.24915	-1.08285	Down	1.19794e-13	3.24433e-13	K13424|1|9e-58|222|rcu:RCOM_0664190|WRKY transcription factor 33	-	GO:0003700//sequence-specific DNA binding transcription factor activity;GO:0043565//sequence-specific DNA binding	GO:0006355//regulation of transcription, DNA-dependent	gi|297613224|ref|NP_001066844.2|/0/Os12g0507300 [Oryza sativa Japonica Group]
	PH01000716G0640	882	553	289	21.2573	10.152	-1.0662	Down	1.21798e-25	4.55625e-25	K13424|1|9e-26|115|zma:100281160|WRKY transcription factor 33	-	GO:0003677//DNA binding	-	gi|326489033|dbj|BAK01500.1|/1.8631e-100/predicted protein [Hordeum vulgare subsp. vulgare]
	PH01001953G0270	813	1618	855	67.4746	32.5836	-1.0502	Down	4.97504e-70	3.52469e-69	K13425|1|1e-27|121|vvi:100256849|WRKY transcription factor 22;K13426|4|1e-25|114|rcu:RCOM_1689100|WRKY transcription factor 29	-	GO:0003677//DNA binding	-	gi|299109314|emb|CBH32504.1|/2.42859e-72/WRKY transcription factor, putative, expressed [Triticum aestivum]
	PH01000018G0370	864	787	419	30.8826	15.0253	-1.0394	Down	2.12016e-34	9.4156e-34	K13425|1|7e-31|132|vvi:100256849|WRKY transcription factor 22;K13426|4|7e-26|115|rcu:RCOM_1689100|WRKY transcription factor 29	-	GO:0003677//DNA binding	GO:0009987//cellular process;GO:0006811//ion transport	gi|132566305|gb|ABO34049.1|/9.46829e-126/defense-responsive protein WRKY13 [Oryza sativa Indica Group]
	PH01000296G0390	1470	17211	9241	396.955	194.771	-1.0272	Down	0	0	K13424|1|0.0|709|osa:4338474|WRKY transcription factor 33	-	-	-	gi|115463305|ref|NP_001055252.1|/0/Os05g0343400 [Oryza sativa Japonica Group]
Growth-regulating factor	PH01087379G0010	993	0	161	0.001	5.02342	12.2945	Up	4.28844e-46	2.29736e-45	K01115|1|6e-19|93.2|vcn:VOLCADRAFT_99471|phospholipase D [EC:3.1.4.4];K13171|3|7e-15|79.7|ath:AT2G29210|serine/arginine repetitive matrix protein 1	GO:0005634//nucleus	GO:0016818//hydrolase activity, acting on acid anhydrides, in phosphorus-containing anhydrides;GO:0005524//ATP binding	GO:0006355//regulation of transcription, DNA-dependent	gi|6573149|gb|AAF17567.1|AF201895_1/2.10938e-167/growth-regulating factor 1 [Oryza sativa]
	PH01000692G0690	813	4	278	0.16681	10.5944	5.98896	Up	6.16154e-72	4.45846e-71	K09566|1|1e-10|65.1|vvi:100264514|peptidyl-prolyl isomerase G (cyclophilin G) [EC:5.2.1.8];K01115|2|3e-10|63.9|vcn:VOLCADRAFT_99471|phospholipase D [EC:3.1.4.4]	GO:0005634//nucleus	GO:0016818//hydrolase activity, acting on acid anhydrides, in phosphorus-containing anhydrides;GO:0005524//ATP binding	GO:0006355//regulation of transcription, DNA-dependent	gi|6573149|gb|AAF17567.1|AF201895_1/7.21124e-117/growth-regulating factor 1 [Oryza sativa]
	transcription factor TGA	23
	PH01000727G0540	1377	0	45	0.001	1.01252	9.98373	Up	2.1546e-13	5.79715e-13	K14431|1|2e-164|577|osa:4340708|transcription factor TGA	-	GO:0043565//sequence-specific DNA binding;GO:0046983//protein dimerization activity;GO:0003700//sequence-specific DNA binding transcription factor activity	GO:0006355//regulation of transcription, DNA-dependent;GO:0009909//regulation of flower development	gi|125596786|gb|EAZ36566.1|/2.24102e-163/hypothetical protein OsJ_20904 [Oryza sativa Japonica Group]
	PH01000037G0560	1410	2	40	0.048091	0.878949	4.19194	Up	1.19983e-09	2.78818e-09	K14431|1|3e-06|51.6|rcu:RCOM_0404510|transcription factor TGA	-	GO:0003677//DNA binding	GO:0006355//regulation of transcription, DNA-dependent	gi|115435234|ref|NP_001042375.1|/6.1782e-116/Os01g0211800 [Oryza sativa Japonica Group]
	PH01000031G0270	2388	29	349	0.411733	4.52808	3.45912	Up	5.26786e-65	3.54217e-64	K14431|1|5e-11|68.6|aly:ARALYDRAFT_311885|transcription factor TGA	GO:0009507//chloroplast;GO:0005634//nucleus;GO:0000151//ubiquitin ligase complex	GO:0004842//ubiquitin-protein ligase activity;GO:0070696//transmembrane receptor protein serine/threonine kinase binding	GO:0016567//protein ubiquitination	gi|115441657|ref|NP_001045108.1|/0/Os01g0901000 [Oryza sativa Japonica Group]
	PH01000569G0700	1896	144	1287	2.575	21.0312	3.02989	Up	3.25806e-208	5.53544e-207	K08332|1|1e-22|106|vcn:VOLCADRAFT_41528|vacuolar protein 8;K14431|3|4e-22|104|aly:ARALYDRAFT_311885|transcription factor TGA;K01115|4|3e-07|55.5|vcn:VOLCADRAFT_99471|phospholipase D [EC:3.1.4.4];K09561|5|3e-07|55.5|vcn:VOLCADRAFT_67840|STIP1 homology and U-box containing protein 1 [EC:6.3.2.19]	GO:0043229//intracellular organelle;GO:0000151//ubiquitin ligase complex	GO:0004842//ubiquitin-protein ligase activity	GO:0010200//response to chitin;GO:0016567//protein ubiquitination	gi|115448489|ref|NP_001048024.1|/0/Os02g0732200 [Oryza sativa Japonica Group]
	PH01004048G0080	2349	146	981	2.10728	12.9392	2.6183	Up	9.54056e-137	1.14031e-135	K14431|1|2e-11|70.1|aly:ARALYDRAFT_311885|transcription factor TGA	GO:0009507//chloroplast;GO:0005634//nucleus;GO:0000151//ubiquitin ligase complex	GO:0004842//ubiquitin-protein ligase activity;GO:0070696//transmembrane receptor protein serine/threonine kinase binding	GO:0016567//protein ubiquitination	gi|218189545|gb|EEC71972.1|/0/hypothetical protein OsI_04809 [Oryza sativa Indica Group]
	PH01005439G0040	2049	269	1520	4.45105	22.9839	2.36841	Up	4.60684e-188	7.10324e-187	K14431|1|3e-18|92.0|aly:ARALYDRAFT_311885|transcription factor TGA;K14325|2|3e-08|58.9|gmx:100783566|RNA-binding protein with serine-rich domain 1	GO:0009536//plastid;GO:0000151//ubiquitin ligase complex	GO:0004842//ubiquitin-protein ligase activity	GO:0010200//response to chitin;GO:0016567//protein ubiquitination	gi|125528211|gb|EAY76325.1|/0/hypothetical protein OsI_04258 [Oryza sativa Indica Group]
	PH01001496G0260	2079	113	573	1.84279	8.53932	2.21223	Up	2.01374e-66	1.37343e-65	K14431|1|2e-17|89.4|aly:ARALYDRAFT_311885|transcription factor TGA;K13171|2|4e-11|68.6|ath:AT2G29210|serine/arginine repetitive matrix protein 1	GO:0000151//ubiquitin ligase complex	GO:0004842//ubiquitin-protein ligase activity	GO:0016567//protein ubiquitination	gi|297609380|ref|NP_001063049.2|/0/Os09g0378700 [Oryza sativa Japonica Group]
	PH01001501G0040	2148	498	1382	7.86045	19.9341	1.34255	Up	1.71267e-79	1.33385e-78	K14431|1|1e-18|93.6|aly:ARALYDRAFT_311885|transcription factor TGA;K03006|2|7e-14|77.8|vvi:100264310|DNA-directed RNA polymerase II subunit RPB1 [EC:2.7.7.6]	GO:0009536//plastid;GO:0000151//ubiquitin ligase complex	GO:0004842//ubiquitin-protein ligase activity	GO:0009626//plant-type hypersensitive response;GO:0009817//defense response to fungus, incompatible interaction;GO:0016567//protein ubiquitination	gi|242061094|ref|XP_002451836.1|/0/hypothetical protein SORBIDRAFT_04g008430 [Sorghum bicolor]
	PH01000141G0190	2352	184	440	2.65236	5.79613	1.12781	Up	1.64806e-20	5.45314e-20	K14431|1|3e-27|122|aly:ARALYDRAFT_311885|transcription factor TGA;K08332|2|2e-24|113|vcn:VOLCADRAFT_41528|vacuolar protein 8	GO:0000151//ubiquitin ligase complex	GO:0004842//ubiquitin-protein ligase activity	GO:0016567//protein ubiquitination	gi|222619634|gb|EEE55766.1|/0/hypothetical protein OsJ_04318 [Oryza sativa Japonica Group]
	PH01000309G0030	1509	112	10	2.51641	0.205321	-3.61541	Down	2.61256e-25	9.71125e-25	K14431|1|0.0|779|osa:4325063|transcription factor TGA	-	-	-	gi|218189419|gb|EEC71846.1|/0/hypothetical protein OsI_04511 [Oryza sativa Indica Group]
	PH01000644G0440	777	350	59	15.2721	2.35263	-2.69855	Down	1.4589e-57	9.09995e-57	K14431|1|1e-94|344|osa:4328605|transcription factor TGA	-	-	-	gi|297598766|ref|NP_001046182.2|/1.04187e-93/Os02g0194900 [Oryza sativa Japonica Group]
	PH01004591G0080	2019	27293	5511	458.319	84.5701	-2.43813	Down	0	0	K14431|1|7e-16|84.3|aly:ARALYDRAFT_311885|transcription factor TGA;K13171|2|3e-12|72.4|ath:AT2G29210|serine/arginine repetitive matrix protein 1	GO:0009536//plastid;GO:0000151//ubiquitin ligase complex	GO:0004842//ubiquitin-protein ligase activity	GO:0009626//plant-type hypersensitive response;GO:0009817//defense response to fungus, incompatible interaction;GO:0010200//response to chitin;GO:0016567//protein ubiquitination	gi|115464475|ref|NP_001055837.1|/0/Os05g0476700 [Oryza sativa Japonica Group]
	PH01003361G0120	1617	670	137	14.0481	2.62503	-2.41997	Down	4.50866e-96	4.05354e-95	K14431|1|3e-168|590|osa:4346610|transcription factor TGA	-	GO:0005488//binding	GO:0042221//response to chemical stimulus;GO:0007165//signal transduction	gi|125605003|gb|EAZ44039.1|/5.89403e-174/hypothetical protein OsJ_28661 [Oryza sativa Japonica Group]
	PH01000178G0580	1272	114	27	3.03858	0.657657	-2.20799	Down	6.3166e-16	1.83601e-15	K14431|1|6e-165|578|osa:4341530|transcription factor TGA	-	GO:0003677//DNA binding	GO:0044238//primary metabolic process;GO:0044260;GO:0009410//response to xenobiotic stimulus;GO:0030968//endoplasmic reticulum unfolded protein response	gi|218198547|gb|EEC80974.1|/5.31574e-164/hypothetical protein OsI_23702 [Oryza sativa Indica Group]
	PH01003751G0200	774	567	141	24.8367	5.64418	-2.13764	Down	3.07646e-70	2.18517e-69	K14431|1|3e-46|183|zma:100279873|transcription factor TGA	-	GO:0005488//binding	-	gi|242096378|ref|XP_002438679.1|/3.05158e-45/hypothetical protein SORBIDRAFT_10g024190 [Sorghum bicolor]
	PH01003751G0200	774	567	141	24.8367	5.64418	-2.13764	Down	3.07646e-70	2.18517e-69	K14431|1|3e-46|183|zma:100279873|transcription factor TGA	-	GO:0005488//binding	-	gi|242096378|ref|XP_002438679.1|/3.05158e-45/hypothetical protein SORBIDRAFT_10g024190 [Sorghum bicolor]
	PH01000004G2220	1332	746	251	18.9883	5.83838	-1.70147	Down	6.24314e-68	4.32274e-67	K14431|1|0.0|728|osa:4325063|transcription factor TGA	-	GO:0005488//binding	-	gi|218189419|gb|EEC71846.1|/0/hypothetical protein OsI_04511 [Oryza sativa Indica Group]
	PH01000303G0700	1104	228	87	7.00194	2.44159	-1.51993	Down	7.97486e-19	2.52223e-18	K14431|1|2e-115|413|zma:100192658|transcription factor TGA	-	-	-	gi|218200561|gb|EEC82988.1|/1.11982e-127/hypothetical protein OsI_28023 [Oryza sativa Indica Group]
	PH01004404G0050	2142	1437	589	22.7452	8.51959	-1.41671	Down	4.3704e-99	4.02288e-98	K14431|1|1e-24|113|aly:ARALYDRAFT_311885|transcription factor TGA;K08332|2|1e-19|97.1|vcn:VOLCADRAFT_41528|vacuolar protein 8;K11323|4|5e-06|51.6|vcn:VOLCADRAFT_121342|histone arginine demethylase JMJD6 [EC:1.14.11.-]	GO:0005829//cytosol;GO:0005634//nucleus	GO:0004842//ubiquitin-protein ligase activity;GO:0070696//transmembrane receptor protein serine/threonine kinase binding	GO:0046777//protein autophosphorylation;GO:0048767//root hair elongation;GO:0042742//defense response to bacterium;GO:0032880//regulation of protein localization;GO:0000902//cell morphogenesis;GO:0016567//protein ubiquitination;GO:0006499//N-terminal protein myristoylation;GO:0048193//Golgi vesicle transport;GO:0006487//protein N-linked glycosylation	gi|357120125|ref|XP_003561780.1|/0/PREDICTED: U-box domain-containing protein 13-like [Brachypodium distachyon]
	PH01001468G0080	1389	367	167	8.95811	3.72509	-1.26592	Down	1.33634e-22	4.65651e-22	K14431|1|9e-08|56.6|aly:ARALYDRAFT_311885|transcription factor TGA;K09561|2|1e-07|56.2|vcn:VOLCADRAFT_67840|STIP1 homology and U-box containing protein 1 [EC:6.3.2.19];K01962|3|5e-07|54.3|vcn:VOLCADRAFT_120546|acetyl-CoA carboxylase carboxyl transferase subunit alpha [EC:6.4.1.2];K10597|4|2e-06|52.4|ota:Ot17g01860|ubiquitin conjugation factor E4 B [EC:6.3.2.19];K01115|5|2e-06|52.0|vcn:VOLCADRAFT_…	GO:0005886//plasma membrane;GO:0005634//nucleus;GO:0009536//plastid;GO:0000151//ubiquitin ligase complex	GO:0004842//ubiquitin-protein ligase activity;GO:0070696//transmembrane receptor protein serine/threonine kinase binding	GO:0046777//protein autophosphorylation;GO:0016567//protein ubiquitination;GO:0071215//cellular response to abscisic acid stimulus	gi|357149041|ref|XP_003574980.1|/0/PREDICTED: U-box domain-containing protein 9-like [Brachypodium distachyon]
	PH01000029G0970	1398	2807	1419	68.075	31.4484	-1.11414	Down	4.65678e-132	5.36823e-131	K14431|1|0.0|811|bdi:100820986|transcription factor TGA	-	GO:0003700//sequence-specific DNA binding transcription factor activity;GO:0043565//sequence-specific DNA binding;GO:0046983//protein dimerization activity	GO:0006355//regulation of transcription, DNA-dependent	gi|326491439|dbj|BAJ94197.1|/0/predicted protein [Hordeum vulgare subsp. vulgare]
	PH01003261G0020	2514	1336	714	18.0175	8.79946	-1.03391	Down	1.03744e-56	6.40689e-56	K14431|1|3e-23|108|aly:ARALYDRAFT_311885|transcription factor TGA;K08332|2|3e-23|108|vcn:VOLCADRAFT_41528|vacuolar protein 8	GO:0043229//intracellular organelle;GO:0000151//ubiquitin ligase complex	GO:0004842//ubiquitin-protein ligase activity	GO:0016567//protein ubiquitination	gi|218200368|gb|EEC82795.1|/0/hypothetical protein OsI_27558 [Oryza sativa Indica Group]
	PH01000823G0020	2511	2642	1438	35.6729	17.7433	-1.00755	Down	8.25856e-106	7.96214e-105	K14431|1|2e-24|112|aly:ARALYDRAFT_311885|transcription factor TGA;K08332|2|2e-23|109|vcn:VOLCADRAFT_41528|vacuolar protein 8	GO:0043229//intracellular organelle;GO:0000151//ubiquitin ligase complex	GO:0004842//ubiquitin-protein ligase activity	GO:0016567//protein ubiquitination	gi|218200368|gb|EEC82795.1|/0/hypothetical protein OsI_27558 [Oryza sativa Indica Group]
F-box	PH01000293G0740	273	0	24	0.001	2.72378	11.4114	Up	1.7922e-07	3.74006e-07	-	-	-	-	gi|300681490|emb|CBH32584.1|/1.99586e-23/F-box domain containing protein, expressed [Triticum aestivum]
	PH01000955G0430	1665	4	100	0.0814513	1.86084	4.51387	Up	1.74858e-23	6.22811e-23	K10300|1|1e-09|63.2|olu:OSTLU_14422|F-box protein, helicase, 18 [EC:3.6.4.12]	GO:0009536//plastid	-	GO:0044260;GO:0044238//primary metabolic process	gi|115489634|ref|NP_001067304.1|/0/Os12g0621700 [Oryza sativa Japonica Group]
	PH01000047G1210	1128	6	117	0.180341	3.21366	4.15542	Up	6.0842e-26	2.29343e-25	K14495|1|9e-08|56.2|vvi:100245654|F-box protein GID2	-	-	-	gi|242035707|ref|XP_002465248.1|/0/hypothetical protein SORBIDRAFT_01g034940 [Sorghum bicolor]
	PH01002569G0170	879	5	54	0.192856	1.90339	3.30297	Up	9.3749e-11	2.27959e-10	-	-	-	-	gi|357146359|ref|XP_003573963.1|/1.50475e-126/PREDICTED: F-box protein At4g35930-like [Brachypodium distachyon]
	PH01000519G0920	1281	270	1770	7.14607	42.8102	2.58273	Up	1.54078e-241	2.96627e-240	-	GO:0005777//peroxisome	-	-	gi|357138127|ref|XP_003570649.1|/0/PREDICTED: F-box/kelch-repeat protein SKIP11-like [Brachypodium distachyon]
	PH01001778G0300	1035	92	556	3.0137	16.644	2.46539	Up	3.30532e-73	2.41867e-72	-	-	-	GO:0009620//response to fungus	gi|225447793|ref|XP_002266692.1|/4.42582e-139/PREDICTED: tubby-like F-box protein 8-like [Vitis vinifera]
	PH01000219G0920	1299	552	3190	14.4073	76.0859	2.40083	Up	0	0	-	-	-	-	gi|357140364|ref|XP_003571739.1|/0/PREDICTED: F-box/kelch-repeat protein SKIP11-like [Brachypodium distachyon]
	PH01003394G0190	501	41	227	2.77459	14.0382	2.33901	Up	4.54618e-29	1.82265e-28	-	GO:0009536//plastid	-	-	gi|357122421|ref|XP_003562914.1|/5.78393e-72/PREDICTED: F-box protein SKIP27-like isoform 1 [Brachypodium distachyon]
	PH01003003G0170	525	6	33	0.387476	1.9475	2.32945	Up	2.88704e-05	5.28022e-05	K14495|1|1e-14|77.4|vvi:100245654|F-box protein GID2	GO:0019005//SCF ubiquitin ligase complex	GO:0005515//protein binding	GO:0009937//regulation of gibberellic acid mediated signaling pathway;GO:0048831//regulation of shoot development	gi|115451327|ref|NP_001049264.1|/1.00383e-80/Os03g0196500 [Oryza sativa Japonica Group]
	PH01000931G0350	1158	145	681	4.24533	18.2205	2.10162	Up	8.03996e-74	5.92731e-73	-	-	GO:0016787//hydrolase activity	-	gi|75225297|sp|Q6Z2G9.1|TLP5_ORYSJ/0/RecName: Full=Tubby-like F-box protein 5; Short=OsTLP5; AltName: Full=Tubby-like F-box protein 8; Short=OsTLP8
	PH01001621G0390	753	156	662	7.02396	27.2387	1.9553	Up	1.52498e-65	1.03178e-64	K01115|1|4e-06|50.1|vcn:VOLCADRAFT_99471|phospholipase D [EC:3.1.4.4];K14325|2|6e-06|49.3|osa:4325394|RNA-binding protein with serine-rich domain 1	-	-	-	gi|357114360|ref|XP_003558968.1|/1.48028e-57/PREDICTED: F-box protein At4g00755-like [Brachypodium distachyon]
	PH01001618G0110	858	21	82	0.829821	2.96108	1.83525	Up	1.0113e-08	2.2546e-08	K01115|1|8e-11|65.9|vcn:VOLCADRAFT_99471|phospholipase D [EC:3.1.4.4]	-	-	-	gi|357143475|ref|XP_003572934.1|/2.23163e-119/PREDICTED: putative F-box protein PP2-B12-like [Brachypodium distachyon]
	PH01000009G0530	360	13	49	1.22432	4.21713	1.78428	Up	1.54406e-05	2.87534e-05	-	-	-	-	gi|357125579|ref|XP_003564470.1|/1.52291e-55/PREDICTED: F-box protein SKIP24-like [Brachypodium distachyon]
	PH01000197G0460	1275	182	509	4.83965	12.3689	1.35374	Up	1.02429e-30	4.24721e-30	-	-	-	-	gi|357137200|ref|XP_003570189.1|/0/PREDICTED: tubby-like F-box protein 5-like [Brachypodium distachyon]
	PH01000943G0170	957	70	190	2.47993	6.15127	1.31059	Up	7.18884e-12	1.82953e-11	K14306|1|4e-09|60.5|ppp:PHYPADRAFT_166175|nuclear pore complex protein Nup62;K10268|5|6e-07|53.1|smo:SELMODRAFT_184280|F-box and leucine-rich repeat protein 2/20	-	GO:0016874//ligase activity;GO:0005515//protein binding	GO:0010608//posttranscriptional regulation of gene expression;GO:0006511//ubiquitin-dependent protein catabolic process;GO:0010629//negative regulation of gene expression;GO:0009737//response to abscisic acid stimulus	gi|242065902|ref|XP_002454240.1|/7.86845e-172/hypothetical protein SORBIDRAFT_04g027350 [Sorghum bicolor]
	PH01000960G0040	1302	502	1157	13.0721	27.5325	1.07464	Up	1.42153e-47	7.79034e-47	-	GO:0005777//peroxisome	-	-	gi|357140364|ref|XP_003571739.1|/0/PREDICTED: F-box/kelch-repeat protein SKIP11-like [Brachypodium distachyon]
	PH01001551G0090	933	37	82	1.34454	2.72305	1.01811	Up	0.000244498	0.000416701	K10268|1|5e-28|123|smo:SELMODRAFT_118815|F-box and leucine-rich repeat protein 2/20	-	GO:0016874//ligase activity	GO:0006511//ubiquitin-dependent protein catabolic process	gi|125533996|gb|EAY80544.1|/3.29663e-151/hypothetical protein OsI_35725 [Oryza sativa Indica Group]
	PH01000198G0670	507	929	119	62.1241	7.27213	-3.0947	Down	8.88162e-173	1.28503e-171	-	-	-	-	gi|357122421|ref|XP_003562914.1|/1.74637e-71/PREDICTED: F-box protein SKIP27-like isoform 1 [Brachypodium distachyon]
	PH01000539G0010	1134	34	5	1.01653	0.136609	-2.89552	Down	3.39278e-07	6.98518e-07	K10293|1|2e-18|91.7|osa:4332155|F-box protein 7	-	-	-	gi|297610060|ref|NP_001064095.2|/2.5392e-90/Os10g0130200 [Oryza sativa Japonica Group]
	PH01026736G0010	981	19	3	0.656655	0.0947491	-2.79295	Down	0.00021899	0.000375029	-	-	-	-	gi|77549163|gb|ABA91960.1|/4.93778e-44/F-box domain containing protein, expressed [Oryza sativa Japonica Group]
	PH01008427G0010	513	25	4	1.65225	0.241583	-2.77384	Down	2.11264e-05	3.89965e-05	-	-	-	-	gi|357157241|ref|XP_003577732.1|/4.71497e-32/PREDICTED: F-box/LRR-repeat protein At3g03360-like [Brachypodium distachyon]
	PH01000199G0530	1179	1154	233	33.1852	6.12301	-2.43823	Down	1.33941e-165	1.87309e-164	K13171|1|5e-13|73.9|vvi:100262120|serine/arginine repetitive matrix protein 1	-	-	-	gi|357163051|ref|XP_003579609.1|/0/PREDICTED: F-box protein At1g67340-like [Brachypodium distachyon]
	PH01000998G0310	609	217	47	12.0808	2.39113	-2.33695	Down	5.68084e-31	2.36843e-30	-	-	-	GO:0009611//response to wounding	gi|357137008|ref|XP_003570094.1|/4.23036e-77/PREDICTED: F-box protein PP2-A13-like [Brachypodium distachyon]
	PH01002958G0010	1254	2283	575	61.725	14.2067	-2.11928	Down	3.88214e-274	8.35989e-273	K12116|1|0.0|812|osa:4350698|flavin-binding kelch repeat F-box protein 1	GO:0005634//nucleus	GO:0001047//core promoter binding;GO:0004871//signal transducer activity;GO:0004842//ubiquitin-protein ligase activity;GO:0005515//protein binding	GO:0006511//ubiquitin-dependent protein catabolic process;GO:0006355//regulation of transcription, DNA-dependent;GO:0009911//positive regulation of flower development;GO:0007623//circadian rhythm;GO:0009637//response to blue light;GO:0007165//signal transduction	gi|125534705|gb|EAY81253.1|/0/hypothetical protein OsI_36431 [Oryza sativa Indica Group]
	PH01000097G0900	2547	4784	1302	63.6817	15.8382	-2.00747	Down	0	0	K14515|1|1e-22|107|ppp:PHYPADRAFT_199083|EIN3-binding F-box protein;K10268|4|1e-20|100|bdi:100843200|F-box and leucine-rich repeat protein 2/20	GO:0005737//cytoplasm	GO:0004842//ubiquitin-protein ligase activity	GO:0048645//organ formation;GO:0000956//nuclear-transcribed mRNA catabolic process;GO:0006511//ubiquitin-dependent protein catabolic process;GO:0010252//auxin homeostasis	gi|222612779|gb|EEE50911.1|/0/hypothetical protein OsJ_31423 [Oryza sativa Japonica Group]
	PH01005644G0020	2100	2828	841	45.6576	12.4079	-1.87959	Down	1.75091e-289	3.9227e-288	K10268|1|4e-19|95.1|mtr:MTR_2g021030|F-box and leucine-rich repeat protein 2/20	-	-	GO:0048645//organ formation;GO:0000956//nuclear-transcribed mRNA catabolic process;GO:0006511//ubiquitin-dependent protein catabolic process;GO:0010252//auxin homeostasis	gi|222612779|gb|EEE50911.1|/0/hypothetical protein OsJ_31423 [Oryza sativa Japonica Group]
	PH01000433G0690	2274	2201	696	32.8157	9.48291	-1.79099	Down	2.41654e-211	4.15661e-210	K10268|1|2e-55|216|sbi:SORBI_05g025540|F-box and leucine-rich repeat protein 2/20	GO:0005634//nucleus	GO:0004842//ubiquitin-protein ligase activity	GO:0009407//toxin catabolic process;GO:0006511//ubiquitin-dependent protein catabolic process	gi|77548336|gb|ABA91133.1|/0/Leucine Rich Repeat family protein, expressed [Oryza sativa Japonica Group]
	PH01000942G0010	1680	1201	424	24.2374	7.81951	-1.63209	Down	4.40036e-102	4.13274e-101	K14515|1|0.0|800|sbi:SORBI_04g006870|EIN3-binding F-box protein	GO:0044424//intracellular part	-	-	gi|193848555|gb|ACF22741.1|/0/EIN3-binding F-box protein [Brachypodium distachyon]
	PH01000002G2210	1317	6850	2452	176.343	57.6843	-1.61213	Down	0	0	K13145|1|2e-11|68.9|smo:SELMODRAFT_443625|integrator complex subunit 8	-	-	-	gi|357126572|ref|XP_003564961.1|/0/PREDICTED: F-box only protein 6-like [Brachypodium distachyon]
	PH01000317G0460	1134	2703	985	80.8138	26.912	-1.58635	Down	3.44168e-218	6.07751e-217	K03875|1|4e-140|496|vvi:100255759|F-box and leucine-rich repeat protein 1 (S-phase kinase-associated protein 2);K10268|5|1e-25|115|smo:SELMODRAFT_410553|F-box and leucine-rich repeat protein 2/20	-	-	-	gi|357126201|ref|XP_003564777.1|/0/PREDICTED: F-box protein SKP2A-like [Brachypodium distachyon]
	PH01005440G0060	1218	672	253	18.7057	6.43571	-1.53931	Down	2.57366e-53	1.51871e-52	K01051|1|2e-09|61.6|gmx:100776781|pectinesterase [EC:3.1.1.11];K01115|2|2e-07|55.1|vcn:VOLCADRAFT_99471|phospholipase D [EC:3.1.4.4];K12418|5|9e-07|53.1|cre:CHLREDRAFT_32523|fatty acid desaturase (delta-4 desaturase) [EC:1.14.19.-]	-	-	-	gi|357119135|ref|XP_003561301.1|/4.28913e-92/PREDICTED: putative F-box/FBD/LRR-repeat protein At4g03220-like [Brachypodium distachyon]
	PH01000120G0020	1995	3529	1352	59.9738	20.997	-1.51415	Down	1.62773e-265	3.41129e-264	K14515|1|0.0|983|sbi:SORBI_04g006870|EIN3-binding F-box protein	GO:0019005//SCF ubiquitin ligase complex;GO:0005634//nucleus	-	GO:0009723//response to ethylene stimulus	gi|242064416|ref|XP_002453497.1|/0/hypothetical protein SORBIDRAFT_04g006870 [Sorghum bicolor]
	PH01001699G0440	393	255	100	21.9989	7.88371	-1.48048	Down	3.92054e-20	1.2825e-19	-	-	-	-	gi|357156990|ref|XP_003577645.1|/3.32242e-19/PREDICTED: F-box/ankyrin repeat protein SKIP35-like [Brachypodium distachyon]
	PH01000245G1060	954	847	348	30.1015	11.302	-1.41326	Down	6.09502e-59	3.85538e-58	K10268|1|2e-07|55.1|rcu:RCOM_0678590|F-box and leucine-rich repeat protein 2/20	-	-	-	gi|115467130|ref|NP_001057164.1|/1.42997e-165/Os06g0219700 [Oryza sativa Japonica Group]
	PH01004767G0010	609	58	24	3.22896	1.221	-1.403	Down	2.79124e-05	5.11052e-05	K01115|1|5e-11|65.9|vcn:VOLCADRAFT_99471|phospholipase D [EC:3.1.4.4]	-	-	GO:0050789//regulation of biological process;GO:0009416//response to light stimulus;GO:0007275//multicellular organismal development	gi|357134011|ref|XP_003568613.1|/2.90621e-56/PREDICTED: phytochrome A-associated F-box protein-like [Brachypodium distachyon]
	PH01001143G0550	642	855	355	45.1527	17.1323	-1.39809	Down	1.52816e-58	9.62639e-58	K13171|1|3e-07|53.1|vvi:100262120|serine/arginine repetitive matrix protein 1;K14306|2|6e-07|52.4|vcn:VOLCADRAFT_105669|nuclear pore complex protein Nup62;K00558|4|2e-06|50.4|cre:CHLREDRAFT_15852|DNA (cytosine-5-)-methyltransferase [EC:2.1.1.37];K12447|5|2e-06|50.4|cre:CHLREDRAFT_32796|UDP-sugar pyrophosphorylase [EC:2.7.7.64]	GO:0005634//nucleus	GO:0004842//ubiquitin-protein ligase activity;GO:0005515//protein binding	GO:0009585//red, far-red light phototransduction;GO:0006511//ubiquitin-dependent protein catabolic process;GO:0042752//regulation of circadian rhythm;GO:0048573//photoperiodism, flowering;GO:0032880//regulation of protein localization;GO:0010099//regulation of photomorphogenesis;GO:0048366//leaf development	gi|357134011|ref|XP_003568613.1|/1.94427e-70/PREDICTED: phytochrome A-associated F-box protein-like [Brachypodium distachyon]
	PH01001139G0290	987	262	109	8.99988	3.42162	-1.39522	Down	5.19974e-19	1.6519e-18	K10268|1|1e-132|470|sbi:SORBI_05g025540|F-box and leucine-rich repeat protein 2/20	-	-	GO:0044267//cellular protein metabolic process	gi|77552216|gb|ABA95013.1|/7.46447e-149/Leucine Rich Repeat family protein, expressed [Oryza sativa Japonica Group]
	PH01000180G1380	1758	4294	1793	82.8125	31.5998	-1.38993	Down	7.77966e-284	1.72145e-282	K14515|1|0.0|907|sbi:SORBI_04g006870|EIN3-binding F-box protein	GO:0019005//SCF ubiquitin ligase complex;GO:0005634//nucleus	-	GO:0009723//response to ethylene stimulus	gi|193848555|gb|ACF22741.1|/0/EIN3-binding F-box protein [Brachypodium distachyon]
	PH01000213G0510	2910	1897	843	22.1018	8.97548	-1.3001	Down	2.52712e-114	2.58074e-113	K14515|1|2e-22|106|aly:ARALYDRAFT_481400|EIN3-binding F-box protein	-	-	-	gi|222612779|gb|EEE50911.1|/0/hypothetical protein OsJ_31423 [Oryza sativa Japonica Group]
	PH01001461G0500	936	46	21	1.66623	0.695131	-1.26123	Down	0.000597646	0.00098592	K14306|1|3e-10|63.9|bdi:100835393|nuclear pore complex protein Nup62;K11596|3|9e-06|49.3|pop:POPTR_834203|argonaute	GO:0005634//nucleus	-	GO:0048658//tapetal layer development;GO:0055046//microgametogenesis	gi|357127673|ref|XP_003565503.1|/1.00717e-115/PREDICTED: probable F-box protein At3g61730-like [Brachypodium distachyon]
	PH01000791G0180	1320	2026	927	52.0377	21.7585	-1.25798	Down	6.11696e-116	6.31651e-115	-	-	-	-	gi|357139601|ref|XP_003571369.1|/1.91092e-164/PREDICTED: F-box/kelch-repeat protein At3g06240-like [Brachypodium distachyon]
	PH01001994G0060	1902	10913	5006	194.53	81.5461	-1.2543	Down	0	0	K01051|1|5e-07|54.7|gmx:100776781|pectinesterase [EC:3.1.1.11]	GO:0005634//nucleus	-	-	gi|357156990|ref|XP_003577645.1|/0/PREDICTED: F-box/ankyrin repeat protein SKIP35-like [Brachypodium distachyon]
	PH01000321G0540	927	2866	1350	104.821	45.1208	-1.21606	Down	8.46944e-155	1.12169e-153	K15174|1|2e-07|37.0|rcu:RCOM_1489440|RNA polymerase II-associated factor 1;K14325|4|1e-06|52.4|mtr:MTR_2g069490|RNA-binding protein with serine-rich domain 1	-	-	-	gi|357147094|ref|XP_003574219.1|/2.2587e-152/PREDICTED: F-box protein PP2-A13-like [Brachypodium distachyon]
	PH01005993G0070	1542	1416	673	31.1337	13.5224	-1.20313	Down	3.54458e-76	2.66534e-75	K10268|1|0.0|870|sbi:SORBI_05g025540|F-box and leucine-rich repeat protein 2/20	GO:0005634//nucleus	GO:0004842//ubiquitin-protein ligase activity	GO:0006511//ubiquitin-dependent protein catabolic process;GO:0006486//protein glycosylation	gi|222616302|gb|EEE52434.1|/0/hypothetical protein OsJ_34572 [Oryza sativa Japonica Group]
	PH01001627G0460	1146	2272	1144	67.2165	30.9289	-1.11986	Down	3.8879e-108	3.81342e-107	-	-	-	-	gi|357124970|ref|XP_003564169.1|/4.61427e-156/PREDICTED: F-box protein At4g00755-like [Brachypodium distachyon]
	PH01000598G0680	1566	2813	1490	60.9018	29.4793	-1.04678	Down	1.00461e-119	1.06662e-118	K10268|1|7e-31|133|gmx:100812999|F-box and leucine-rich repeat protein 2/20	GO:0005737//cytoplasm	-	-	gi|357167927|ref|XP_003581399.1|/0/PREDICTED: F-box protein At1g47056-like [Brachypodium distachyon]
MADS-box transcription factor	PH01000117G1210	456	0	65	0.001	4.41643	12.1087	Up	4.95736e-19	1.57539e-18	K09264|1|1e-19|93.6|mtr:MTR_7g075850|MADS-box transcription factor, plant	GO:0005634//nucleus;GO:0005739//mitochondrion	GO:0003700//sequence-specific DNA binding transcription factor activity;GO:0003677//DNA binding;GO:0046983//protein dimerization activity	GO:0006355//regulation of transcription, DNA-dependent	gi|242082087|ref|XP_002445812.1|/1.52637e-40/hypothetical protein SORBIDRAFT_07g026180 [Sorghum bicolor]
	PH01001303G0110	396	1	21	0.0856165	1.64304	4.26233	Up	1.44538e-05	2.69784e-05	K09264|1|1e-21|99.8|mtr:MTR_7g075850|MADS-box transcription factor, plant	GO:0005634//nucleus	GO:0003677//DNA binding;GO:0046983//protein dimerization activity	GO:0006355//regulation of transcription, DNA-dependent	gi|242082087|ref|XP_002445812.1|/2.75901e-41/hypothetical protein SORBIDRAFT_07g026180 [Sorghum bicolor]
	PH01000006G0210	843	7	116	0.281529	4.26337	3.92064	Up	9.469e-25	3.46947e-24	K09264|1|1e-47|187|gmx:100816836|MADS-box transcription factor, plant	-	-	GO:0009987//cellular process;GO:0048507//meristem development;GO:0048608//reproductive structure development	gi|29825728|gb|AAO92341.1|/5.05779e-68/MADS20 [Oryza sativa Japonica Group]
	PH01001878G0200	627	13	192	0.702956	9.48761	3.75454	Up	7.4257e-39	3.54875e-38	K09264|1|2e-109|392|bdi:100825104|MADS-box transcription factor, plant	GO:0005634//nucleus	GO:0003700//sequence-specific DNA binding transcription factor activity	GO:0006355//regulation of transcription, DNA-dependent	gi|354806562|gb|AER42169.1|/1.94638e-112/PISTILLATA-like MADS-box transcription factor [Phyllostachys propinqua]
	PH01000794G0210	819	16	60	0.662352	2.26981	1.7769	Up	1.75134e-06	3.45268e-06	K09264|1|6e-99|358|bdi:100825104|MADS-box transcription factor, plant	GO:0005634//nucleus	GO:0003700//sequence-specific DNA binding transcription factor activity	GO:0006355//regulation of transcription, DNA-dependent	gi|354806562|gb|AER42169.1|/6.87191e-99/PISTILLATA-like MADS-box transcription factor [Phyllostachys propinqua]
	PH01021006G0010	456	17	0	1.26397	0.001	-10.3037	Down	3.32962e-06	6.45982e-06	K09264|1|1e-62|236|bdi:100824190|MADS-box transcription factor, plant	-	GO:0005488//binding	GO:0048440//carpel development;GO:0050794//regulation of cellular process;GO:0006351//transcription, DNA-dependent	gi|357134303|ref|XP_003568757.1|/9.19596e-62/PREDICTED: MADS-box transcription factor 58-like [Brachypodium distachyon]
	PH01001750G0200	822	75	5	3.09344	0.188461	-4.03688	Down	8.4652e-19	2.67482e-18	K09264|1|1e-33|141|bdi:100824190|MADS-box transcription factor, plant;K12450|2|2e-30|130|aly:ARALYDRAFT_474478|UDP-glucose 4,6-dehydratase [EC:4.2.1.76]	GO:0005829//cytosol	GO:0005488//binding;GO:0010490//UDP-4-keto-rhamnose-4-keto-reductase activity;GO:0050377//UDP-glucose 4,6-dehydratase activity;GO:0010280//UDP-L-rhamnose synthase activity;GO:0010489//UDP-4-keto-6-deoxy-glucose-3,5-epimerase activity	GO:0010253//UDP-rhamnose biosynthetic process;GO:0010214//seed coat development;GO:0010192//mucilage biosynthetic process	gi|357129577|ref|XP_003566438.1|/4.41394e-37/PREDICTED: probable rhamnose biosynthetic enzyme 2-like [Brachypodium distachyon]
	PH01002152G0090	288	201	26	23.6623	2.79707	-3.0806	Down	1.71098e-38	8.1284e-38	K09264|1|4e-22|100|bdi:100822235|MADS-box transcription factor, plant	GO:0005634//nucleus	GO:0003677//DNA binding;GO:0046983//protein dimerization activity;GO:0003700//sequence-specific DNA binding transcription factor activity	GO:0010048//vernalization response;GO:0006355//regulation of transcription, DNA-dependent;GO:0048481//ovule development;GO:0043481//anthocyanin accumulation in tissues in response to UV light	gi|222624109|gb|EEE58241.1|/3.23565e-26/hypothetical protein OsJ_09222 [Oryza sativa Japonica Group]
	PH01002152G0120	606	1569	231	87.7815	11.8103	-2.89387	Down	1.95019e-271	4.1585e-270	K09264|1|1e-13|74.7|pop:POPTR_660583|MADS-box transcription factor, plant	GO:0005634//nucleus	GO:0003677//DNA binding;GO:0003700//sequence-specific DNA binding transcription factor activity	GO:2000026//regulation of multicellular organismal development;GO:0048507//meristem development;GO:0006355//regulation of transcription, DNA-dependent;GO:0009409//response to cold	gi|293331445|ref|NP_001168784.1|/8.75759e-59/uncharacterized protein LOC100382583 [Zea mays]
	PH01000107G0570	927	7542	2191	275.841	73.2294	-1.91334	Down	0	0	K09264|1|2e-09|61.6|bdi:100822235|MADS-box transcription factor, plant	GO:0005634//nucleus	GO:0003677//DNA binding;GO:0003700//sequence-specific DNA binding transcription factor activity	GO:0048731;GO:0006355//regulation of transcription, DNA-dependent;GO:0050793//regulation of developmental process	gi|115450401|ref|NP_001048801.1|/2.17375e-54/Os03g0122600 [Oryza sativa Japonica Group]
	PH01002743G0050	372	947	332	86.3097	27.6515	-1.64217	Down	1.36703e-81	1.08742e-80	K09264|1|1e-38|155|vvi:100232952|MADS-box transcription factor, plant	GO:0005634//nucleus	GO:0003677//DNA binding;GO:0003700//sequence-specific DNA binding transcription factor activity;GO:0046982//protein heterodimerization activity	GO:0010076//maintenance of floral meristem identity;GO:0048830//adventitious root development;GO:0009933//meristem structural organization;GO:0006355//regulation of transcription, DNA-dependent;GO:0010154//fruit development;GO:0010077//maintenance of inflorescence meristem identity;GO:0010582//floral meristem determinacy;GO:0010093//specification of floral organ identity	gi|169950560|gb|ACB05814.1|/1.35757e-56/flower development related protein [Phyllostachys praecox]
	PH01000059G1270	666	4509	2109	229.54	98.1127	-1.22623	Down	1.47078e-245	2.88058e-244	K09264|1|5e-38|155|osa:4330328|MADS-box transcription factor, plant	GO:0005634//nucleus	GO:0003677//DNA binding;GO:0046983//protein dimerization activity;GO:0003700//sequence-specific DNA binding transcription factor activity	GO:0010048//vernalization response;GO:0048510//regulation of timing of transition from vegetative to reproductive phase;GO:0006355//regulation of transcription, DNA-dependent;GO:0010077//maintenance of inflorescence meristem identity;GO:0009911//positive regulation of flower development	gi|293331445|ref|NP_001168784.1|/1.69171e-88/uncharacterized protein LOC100382583 [Zea mays]
	PH01000038G1550	690	1502	731	73.8029	32.824	-1.16893	Down	3.80296e-77	2.89674e-76	K09264|1|2e-36|150|smo:SELMODRAFT_450937|MADS-box transcription factor, plant	GO:0005634//nucleus	GO:0003700//sequence-specific DNA binding transcription factor activity;GO:0003677//DNA binding;GO:0046983//protein dimerization activity	GO:0006355//regulation of transcription, DNA-dependent	gi|218192223|gb|EEC74650.1|/1.21721e-100/hypothetical protein OsI_10300 [Oryza sativa Indica Group]
High mobility group box	PH01001955G0160	1464	0	685	0.001	14.4968	13.8234	Up	8.19758e-194	1.30146e-192	K09273|1|7e-104|375|ppp:PHYPADRAFT_210318|upstream-binding transcription factor;K10802|2|2e-19|95.5|ath:AT3G51880|high mobility group protein B1	GO:0005634//nucleus	GO:0003677//DNA binding;GO:0003700//sequence-specific DNA binding transcription factor activity	GO:0000911//cytokinesis by cell plate formation;GO:0051329//interphase of mitotic cell cycle;GO:0051322//anaphase;GO:0016572//histone phosphorylation;GO:0006084//acetyl-CoA metabolic process;GO:0000226//microtubule cytoskeleton organization;GO:0042127//regulation of cell proliferation;GO:0010583//response to cyclopentenone	gi|357139210|ref|XP_003571177.1|/0/PREDICTED: high mobility group B protein 13-like [Brachypodium distachyon]
	PH01274270G0010	159	0	16	0.001	3.11778	11.6063	Up	3.22576e-05	5.87507e-05	K10802|1|1e-11|65.9|vvi:100257544|high mobility group protein B1	-	-	-	gi|222642048|gb|EEE70180.1|/1.02884e-19/hypothetical protein OsJ_30257 [Oryza sativa Japonica Group]
	PH01003072G0160	744	0	57	0.001	2.37369	11.2129	Up	8.9227e-17	2.66589e-16	K10802|1|4e-23|106|zma:100381276|high mobility group protein B1	-	-	-	gi|115474323|ref|NP_001060758.1|/2.04687e-51/Os08g0101100 [Oryza sativa Japonica Group]
	PH01005522G0100	708	2	314	0.0957744	13.741	7.16464	Up	3.64228e-85	2.98204e-84	K10802|1|8e-24|108|osa:4342129|high mobility group protein B1	GO:0005634//nucleus	GO:0003677//DNA binding	GO:0006261//DNA-dependent DNA replication	gi|195618458|gb|ACG31059.1|/1.04602e-70/HMG1/2-like protein [Zea mays]
	PH01000653G0470	186	7	254	1.27596	42.3101	5.05134	Up	2.35248e-61	1.52699e-60	K10802|1|1e-14|75.9|vvi:100246802|high mobility group protein B1	-	-	-	gi|222642048|gb|EEE70180.1|/2.08343e-25/hypothetical protein OsJ_30257 [Oryza sativa Japonica Group]
	PH01001672G0200	474	987	2752	70.5978	179.884	1.34937	Up	1.26216e-157	1.69588e-156	K10802|1|9e-81|296|osa:4342129|high mobility group protein B1	GO:0005634//nucleus	GO:0003677//DNA binding	-	gi|115470082|ref|NP_001058640.1|/8.39062e-80/Os06g0728000 [Oryza sativa Japonica Group]
	PH01000125G1420	474	458	1259	32.7597	82.2944	1.32887	Up	1.77534e-71	1.27796e-70	K10802|1|4e-81|297|osa:4342129|high mobility group protein B1	GO:0005634//nucleus	GO:0003677//DNA binding	-	gi|115470082|ref|NP_001058640.1|/3.76638e-80/Os06g0728000 [Oryza sativa Japonica Group]
	PH01002019G0190	225	44	8	6.63014	1.10162	-2.58942	Down	4.16748e-08	9.0074e-08	K01115|1|3e-11|64.7|vcn:VOLCADRAFT_99471|phospholipase D [EC:3.1.4.4]	-	-	-	gi|357142287|ref|XP_003572521.1|/1.3965e-21/PREDICTED: high mobility group B protein 15-like [Brachypodium distachyon]
	PH01000003G1230	1173	884	1980	25.5509	52.2986	1.0334	Up	2.6213e-75	1.95661e-74	K00558|1|8e-10|63.2|cre:CHLREDRAFT_15852|DNA (cytosine-5-)-methyltransferase [EC:2.1.1.37];K13171|4|8e-10|63.2|ath:AT2G29210|serine/arginine repetitive matrix protein 1	-	GO:0003677//DNA binding	GO:0006355//regulation of transcription, DNA-dependent;GO:0009900	gi|346991170|gb|AEO53047.1|/2.29044e-158/secondary wall NAC transcription factor 2 [Oryza sativa Japonica Group]
	PH01000891G0360	951	1538	540	54.8313	17.5928	-1.64001	Down	4.29188e-131	4.90864e-130	K13171|1|5e-12|70.1|vvi:100262120|serine/arginine repetitive matrix protein 1	-	-	-	gi|371924995|tpe|CBZ41156.1|/8.67094e-147/TPA: NAC transcription factor [Hordeum vulgare subsp. vulgare]
	PH01002131G0260	753	716	274	32.2382	11.274	-1.51577	Down	1.87247e-55	1.13569e-54	K13171|1|9e-08|55.5|aly:ARALYDRAFT_901882|serine/arginine repetitive matrix protein 1;K10838|4|4e-06|50.1|vcn:VOLCADRAFT_89729|xeroderma pigmentosum group C-complementing protein	-	GO:0005515//protein binding	GO:0010363//regulation of plant-type hypersensitive response;GO:0009651//response to salt stress;GO:0006612//protein targeting to membrane;GO:0045892//negative regulation of transcription, DNA-dependent;GO:0010150//leaf senescence;GO:0009737//response to abscisic acid stimulus;GO:0009963//positive regulation of flavonoid biosynthetic process;GO:0009741//response to brassinosteroid stimulus;GO:001…	gi|371925003|tpe|CBZ41165.1|/1.68192e-77/TPA: NAC transcription factor [Hordeum vulgare subsp. vulgare]
WD repeat-containing protein	PH01001899G0150	1755	12	62	0.231823	1.09455	2.23925	Up	1.59469e-08	3.52076e-08	K11804|1|2e-07|56.2|cre:CHLREDRAFT_10159|WD repeat-containing protein 42A	-	-	-	gi|359359228|gb|AEV41132.1|/1.41198e-59/hypothetical protein [Oryza officinalis]
	PH01002669G0030	504	295	652	19.8447	40.0811	1.01417	Up	3.38834e-25	1.25491e-24	-	GO:0005634//nucleus	GO:0000166//nucleotide binding	GO:0006487//protein N-linked glycosylation	gi|357147266|ref|XP_003574282.1|/4.22325e-70/PREDICTED: WD repeat-containing protein 11-like [Brachypodium distachyon]
	PH01003524G0050	909	170	51	6.3407	1.73832	-1.86695	Down	8.46384e-19	2.67466e-18	K11799|1|9e-64|241|bdi:100843698|WD repeat-containing protein 21A	-	-	-	gi|218198963|gb|EEC81390.1|/2.80384e-99/hypothetical protein OsI_24607 [Oryza sativa Indica Group]
	PH01000042G2280	1386	615	192	15.044	4.29201	-1.80947	Down	3.11178e-61	2.01556e-60	K11801|1|0.0|732|bdi:100844162|WD repeat-containing protein 23	GO:0080008//Cul4-RING ubiquitin ligase complex;GO:0005737//cytoplasm	GO:0000166//nucleotide binding	-	gi|357129862|ref|XP_003566579.1|/0/PREDICTED: LEC14B homolog [Brachypodium distachyon]
	PH01000551G0840	1998	1256	574	21.3131	8.90101	-1.2597	Down	9.66084e-73	7.03558e-72	K15361|1|0.0|1110|bdi:100833130|WD repeat-containing protein 48	GO:0080008//Cul4-RING ubiquitin ligase complex;GO:0005634//nucleus	GO:0016905//myosin heavy chain kinase activity;GO:0000166//nucleotide binding	GO:0016558//protein import into peroxisome matrix;GO:0010311//lateral root formation;GO:0006635//fatty acid beta-oxidation;GO:0006487//protein N-linked glycosylation	gi|326530252|dbj|BAJ97552.1|/0/predicted protein [Hordeum vulgare subsp. vulgare]
	PH01000560G0590	1002	141	67	4.77094	2.07171	-1.20345	Down	5.94152e-09	1.33998e-08	K14325|1|2e-07|54.7|rcu:RCOM_1576190|RNA-binding protein with serine-rich domain 1	-	-	-	gi|357146516|ref|XP_003574020.1|/2.73228e-130/PREDICTED: WD repeat-containing protein 26-like [Brachypodium distachyon]
Zinc finger protein	PH01005551G0030	2094	0	14	0.001	0.207145	7.6945	Up	0.000118153	0.000206703	K12135|1|7e-69|260|aly:ARALYDRAFT_488429|zinc finger protein CONSTANS;K12129|3|4e-07|55.1|vvi:100246836|pseudo-response regulator 7;K12127|4|6e-07|54.7|smo:SELMODRAFT_438647|pseudo-response regulator 1;K12130|5|1e-06|53.9|ath:AT5G24470|pseudo-response regulator 5	GO:0005622//intracellular	GO:0008270//zinc ion binding	-	gi|298105679|gb|ADI55328.1|/0/CONSTANS-like protein [Dendrocalamus xishuangbannaensis]
	PH01000063G0820	1383	15	523	0.367724	11.7166	4.99379	Up	3.56954e-124	3.89003e-123	K14325|1|5e-12|70.9|gmx:100804778|RNA-binding protein with serine-rich domain 1;K12135|5|7e-11|67.0|ath:AT5G15840|zinc finger protein CONSTANS	-	-	-	gi|297608898|ref|NP_001062363.2|/4.28152e-138/Os08g0536300 [Oryza sativa Japonica Group]
	PH01000051G0410	882	97	1284	3.72868	45.1044	3.59653	Up	1.24962e-242	2.4103e-241	K13171|1|5e-09|60.1|ath:AT2G29210|serine/arginine repetitive matrix protein 1;K14325|3|3e-06|50.8|bdi:100845778|RNA-binding protein with serine-rich domain 1;K03125|4|3e-06|50.8|vcn:VOLCADRAFT_96746|transcription initiation factor TFIID subunit 1;K03006|5|3e-06|50.8|cre:CHLREDRAFT_196948|DNA-directed RNA polymerase II subunit RPB1 [EC:2.7.7.6]	-	-	-	gi|205687188|sp|A2ZVY5.1|C3H9_ORYSJ/2.88103e-93/RecName: Full=Zinc finger CCCH domain-containing protein 9; Short=OsC3H9
	PH01000051G0410	882	97	1284	3.72868	45.1044	3.59653	Up	1.24962e-242	2.4103e-241	K13171|1|5e-09|60.1|ath:AT2G29210|serine/arginine repetitive matrix protein 1;K14325|3|3e-06|50.8|bdi:100845778|RNA-binding protein with serine-rich domain 1;K03125|4|3e-06|50.8|vcn:VOLCADRAFT_96746|transcription initiation factor TFIID subunit 1;K03006|5|3e-06|50.8|cre:CHLREDRAFT_196948|DNA-directed RNA polymerase II subunit RPB1 [EC:2.7.7.6]	-	-	-	gi|205687188|sp|A2ZVY5.1|C3H9_ORYSJ/2.88103e-93/RecName: Full=Zinc finger CCCH domain-containing protein 9; Short=OsC3H9
	PH01000042G1610	381	3	36	0.266962	2.92752	3.45498	Up	8.71246e-08	1.85108e-07	K12135|1|2e-10|55.5|ath:AT5G15840|zinc finger protein CONSTANS	GO:0005622//intracellular	GO:0008270//zinc ion binding	-	gi|226503089|ref|NP_001151723.1|/4.28165e-41/salt tolerance-like protein [Zea mays]
	PH01000010G2050	855	128	1125	5.0757	40.7671	3.00572	Up	8.32914e-181	1.24647e-179	K10144|1|9e-79|291|sbi:SORBI_01g047160|RING finger and CHY zinc finger domain-containing protein 1 [EC:6.3.2.19]	GO:0005739//mitochondrion	-	-	gi|108706164|gb|ABF93959.1|/7.3914e-92/CHY zinc finger family protein, expressed [Oryza sativa Japonica Group]
	PH01001633G0030	1008	706	5504	23.7463	169.177	2.83275	Up	0	0	K01115|1|4e-14|77.0|vcn:VOLCADRAFT_99471|phospholipase D [EC:3.1.4.4];K14306|4|4e-12|70.5|bdi:100835393|nuclear pore complex protein Nup62	-	GO:0005488//binding	-	gi|205687188|sp|A2ZVY5.1|C3H9_ORYSJ/5.71152e-152/RecName: Full=Zinc finger CCCH domain-containing protein 9; Short=OsC3H9
	PH01001633G0030	1008	706	5504	23.7463	169.177	2.83275	Up	0	0	K01115|1|4e-14|77.0|vcn:VOLCADRAFT_99471|phospholipase D [EC:3.1.4.4];K14306|4|4e-12|70.5|bdi:100835393|nuclear pore complex protein Nup62	-	GO:0005488//binding	-	gi|205687188|sp|A2ZVY5.1|C3H9_ORYSJ/5.71152e-152/RecName: Full=Zinc finger CCCH domain-containing protein 9; Short=OsC3H9
	PH01000047G0020	945	110	494	3.94651	16.1964	2.03702	Up	5.844e-52	3.3844e-51	K10144|1|8e-81|298|gmx:100792038|RING finger and CHY zinc finger domain-containing protein 1 [EC:6.3.2.19]	-	GO:0046872//metal ion binding	-	gi|115453009|ref|NP_001050105.1|/2.79279e-105/Os03g0348900 [Oryza sativa Japonica Group]
	PH01002105G0310	600	16	51	0.90411	2.63355	1.54244	Up	6.90636e-05	0.000122874	K12135|1|1e-13|74.3|ath:AT5G15840|zinc finger protein CONSTANS;K14325|5|4e-07|52.8|osa:4325394|RNA-binding protein with serine-rich domain 1	GO:0005622//intracellular	GO:0008270//zinc ion binding;GO:0003677//DNA binding	-	gi|115447587|ref|NP_001047573.1|/1.37432e-88/Os02g0646200 [Oryza sativa Japonica Group]
	PH01001246G0150	1350	49	152	1.23059	3.48845	1.50323	Up	1.09741e-11	2.77413e-11	K12135|1|8e-17|86.7|ath:AT5G15840|zinc finger protein CONSTANS	GO:0005886//plasma membrane;GO:0005634//nucleus	GO:0003677//DNA binding;GO:0008270//zinc ion binding	GO:0048579//negative regulation of long-day photoperiodism, flowering	gi|218191488|gb|EEC73915.1|/0/hypothetical protein OsI_08753 [Oryza sativa Indica Group]
	PH01000674G0170	1101	30	87	0.923818	2.44824	1.40607	Up	1.0836e-06	2.16351e-06	K10144|1|5e-73|273|osa:4352424|RING finger and CHY zinc finger domain-containing protein 1 [EC:6.3.2.19]	-	GO:0008270//zinc ion binding	-	gi|115488908|ref|NP_001066941.1|/5.08791e-72/Os12g0538500 [Oryza sativa Japonica Group]
	PH01001743G0130	627	92	260	4.97477	12.8478	1.36882	Up	1.08034e-16	3.22149e-16	-	-	-	-	gi|31580711|gb|AAP51130.1|/9.46541e-67/C2H2-type zinc finger protein ZFP36 [Oryza sativa Japonica Group]
	PH01001434G0280	2046	84	220	1.39196	3.3315	1.25906	Up	8.53492e-13	2.24823e-12	K01115|1|8e-11|67.4|vcn:VOLCADRAFT_99471|phospholipase D [EC:3.1.4.4];K14325|4|4e-09|62.0|bdi:100845778|RNA-binding protein with serine-rich domain 1	-	GO:0005488//binding	-	gi|122212304|sp|Q338N2.2|C3H62_ORYSJ/0/RecName: Full=Zinc finger CCCH domain-containing protein 62; Short=OsC3H62
	PH01001120G0010	1227	31	76	0.856583	1.91907	1.16375	Up	8.41742e-05	0.000148864	K12135|1|2e-16|85.1|ath:AT5G15840|zinc finger protein CONSTANS;K12130|5|8e-08|56.6|zma:100285170|pseudo-response regulator 5	GO:0005886//plasma membrane;GO:0005634//nucleus	GO:0003677//DNA binding;GO:0008270//zinc ion binding	GO:0048579//negative regulation of long-day photoperiodism, flowering	gi|215704348|dbj|BAG93782.1|/0/unnamed protein product [Oryza sativa Japonica Group]
	PH01000459G0310	978	178	431	6.17069	13.654	1.14582	Up	1.34461e-20	4.4602e-20	K12135|1|1e-50|198|aly:ARALYDRAFT_488429|zinc finger protein CONSTANS;K14325|3|2e-11|68.2|gmx:100783566|RNA-binding protein with serine-rich domain 1	GO:0005622//intracellular	GO:0008270//zinc ion binding	-	gi|326517292|dbj|BAK00013.1|/2.53383e-141/predicted protein [Hordeum vulgare subsp. vulgare]
	PH01002823G0050	897	96	9	3.62853	0.310866	-3.54502	Down	1.5048e-21	5.12129e-21	K12135|1|3e-07|54.3|aly:ARALYDRAFT_488429|zinc finger protein CONSTANS;K12129|2|1e-06|52.4|aly:ARALYDRAFT_908143|pseudo-response regulator 7;K14325|4|1e-06|45.4|ppp:PHYPADRAFT_105411|RNA-binding protein with serine-rich domain 1	-	-	-	gi|46390476|dbj|BAD15937.1|/7.03668e-71/zinc finger protein-like [Oryza sativa Japonica Group]
	PH01000142G0230	1182	544	61	15.6039	1.59895	-3.28671	Down	7.16264e-108	7.0074e-107	K14325|1|1e-12|72.4|sbi:SORBI_03g046480|RNA-binding protein with serine-rich domain 1;K12135|4|5e-12|70.5|aly:ARALYDRAFT_488429|zinc finger protein CONSTANS	GO:0009536//plastid	-	-	gi|115454905|ref|NP_001051053.1|/3.303e-173/Os03g0711100 [Oryza sativa Japonica Group]
	PH01001065G0460	696	2688	346	130.94	15.4024	-3.08767	Down	0	0	K14325|1|7e-12|68.9|sbi:SORBI_03g046480|RNA-binding protein with serine-rich domain 1	GO:0009536//plastid	-	-	gi|167460240|gb|ABZ80832.1|/8.52992e-78/Q-type C2H2 zinc finger protein [Triticum aestivum]
	PH01000323G0230	783	2637	346	114.183	13.6911	-3.06004	Down	0	0	K15172|1|9e-27|118|vcn:VOLCADRAFT_106802|transcription elongation factor SPT5;K01115|2|2e-17|87.4|vcn:VOLCADRAFT_99471|phospholipase D [EC:3.1.4.4];K13171|4|4e-13|73.2|ath:AT2G29210|serine/arginine repetitive matrix protein 1	-	-	-	gi|75289300|sp|Q688R3.1|C3H33_ORYSJ/3.39228e-100/RecName: Full=Zinc finger CCCH domain-containing protein 33; Short=OsC3H33
	PH01001639G0300	1077	1115	152	35.1004	4.37271	-3.00489	Down	4.92896e-201	8.0818e-200	K12135|1|5e-19|93.6|aly:ARALYDRAFT_488429|zinc finger protein CONSTANS;K13171|4|3e-06|51.2|ath:AT2G29210|serine/arginine repetitive matrix protein 1;K12129|5|4e-06|50.8|sbi:SORBI_01g038820|pseudo-response regulator 7	GO:0005739//mitochondrion	-	-	gi|115473951|ref|NP_001060574.1|/2.41908e-103/Os07g0667300 [Oryza sativa Japonica Group]
	PH01000048G0270	978	389	58	13.4854	1.83744	-2.87563	Down	3.44326e-68	2.39171e-67	K12135|1|8e-47|185|aly:ARALYDRAFT_488429|zinc finger protein CONSTANS;K12129|4|4e-12|70.5|zma:100280240|pseudo-response regulator 7	GO:0005622//intracellular	GO:0008270//zinc ion binding;GO:0003677//DNA binding	-	gi|21667479|gb|AAM74066.1|AF490471_1/4.49342e-122/CONSTANS-like protein [Hordeum vulgare subsp. vulgare]
	PH01001038G0420	456	1228	184	91.3032	12.5019	-2.86852	Down	6.38928e-211	1.09653e-209	K14325|1|3e-07|52.4|ppp:PHYPADRAFT_166555|RNA-binding protein with serine-rich domain 1;K01051|2|6e-07|51.2|gmx:100776781|pectinesterase [EC:3.1.1.11];K01115|3|2e-06|49.7|vcn:VOLCADRAFT_99471|phospholipase D [EC:3.1.4.4];K04505|5|3e-06|48.9|cre:CHLREDRAFT_206031|presenilin 1 [EC:3.4.23.-]	GO:0009536//plastid	GO:0005488//binding	-	gi|167460244|gb|ABZ80834.1|/3.50258e-53/C2H2 zinc finger protein [Triticum aestivum]
	PH01000394G0510	1131	19308	3378	578.798	92.538	-2.64494	Down	0	0	K15172|1|2e-27|121|vcn:VOLCADRAFT_106802|transcription elongation factor SPT5;K01115|2|5e-22|103|vcn:VOLCADRAFT_99471|phospholipase D [EC:3.1.4.4]	-	-	-	gi|75289300|sp|Q688R3.1|C3H33_ORYSJ/5.06076e-115/RecName: Full=Zinc finger CCCH domain-containing protein 33; Short=OsC3H33
	PH01000823G0650	1803	64026	12461	1203.96	214.131	-2.49122	Down	0	0	K15172|1|4e-30|131|vcn:VOLCADRAFT_106802|transcription elongation factor SPT5;K13171|2|1e-17|89.7|ath:AT2G29210|serine/arginine repetitive matrix protein 1;K09566|5|2e-17|89.4|mtr:MTR_3g107660|peptidyl-prolyl isomerase G (cyclophilin G) [EC:5.2.1.8]	-	GO:0008270//zinc ion binding;GO:0003676//nucleic acid binding	-	gi|75289300|sp|Q688R3.1|C3H33_ORYSJ/0/RecName: Full=Zinc finger CCCH domain-containing protein 33; Short=OsC3H33
	PH01001794G0130	798	487	97	20.6909	3.7661	-2.45785	Down	1.39473e-71	1.00493e-70	K12135|1|4e-15|80.1|aly:ARALYDRAFT_488429|zinc finger protein CONSTANS;K14306|5|5e-11|66.2|ppp:PHYPADRAFT_166175|nuclear pore complex protein Nup62	GO:0005634//nucleus	GO:0005488//binding	GO:0034641//cellular nitrogen compound metabolic process;GO:0009639//response to red or far red light;GO:0046148//pigment biosynthetic process;GO:0031323//regulation of cellular metabolic process;GO:1901362;GO:0048583;GO:0007165//signal transduction;GO:0046483//heterocycle metabolic process;GO:0006952//defense response;GO:0019438//aromatic compound biosynthetic process	gi|242087209|ref|XP_002439437.1|/6.20179e-97/hypothetical protein SORBIDRAFT_09g006370 [Sorghum bicolor]
	PH01000481G0620	1068	2667	575	84.6651	16.6809	-2.34357	Down	0	0	K12135|1|5e-42|169|aly:ARALYDRAFT_488429|zinc finger protein CONSTANS;K13171|4|3e-12|70.9|aly:ARALYDRAFT_901882|serine/arginine repetitive matrix protein 1	GO:0005622//intracellular	GO:0008270//zinc ion binding	-	gi|125556324|gb|EAZ01930.1|/3.5029e-163/hypothetical protein OsI_23956 [Oryza sativa Indica Group]
	PH01001710G0270	1185	1190	258	34.0472	6.74566	-2.3355	Down	3.37824e-162	4.64759e-161	K12135|1|6e-13|73.6|ath:AT5G15840|zinc finger protein CONSTANS;K14325|4|2e-08|58.9|bdi:100845778|RNA-binding protein with serine-rich domain 1	GO:0005739//mitochondrion	GO:0008270//zinc ion binding	-	gi|242040935|ref|XP_002467862.1|/1.76202e-166/hypothetical protein SORBIDRAFT_01g035400 [Sorghum bicolor]
	PH01000149G0140	1032	16503	4347	542.17	130.507	-2.05462	Down	0	0	K12135|1|4e-13|73.9|ath:AT5G15840|zinc finger protein CONSTANS;K14709|5|2e-10|64.7|vcn:VOLCADRAFT_104214|solute carrier family 39 (zinc transporter), member 1/2/3	GO:0005622//intracellular	GO:0005488//binding	-	gi|326509845|dbj|BAJ87138.1|/1.08016e-153/predicted protein [Hordeum vulgare subsp. vulgare]
	PH01004196G0130	528	2480	826	159.247	48.4696	-1.71611	Down	3.93278e-224	7.09249e-223	K12135|1|1e-08|57.4|aly:ARALYDRAFT_488429|zinc finger protein CONSTANS	GO:0005622//intracellular	GO:0008270//zinc ion binding	-	gi|115480279|ref|NP_001063733.1|/2.19703e-83/Os09g0527900 [Oryza sativa Japonica Group]
	PH01000841G0550	756	51	17	2.28718	0.696707	-1.71495	Down	5.44344e-06	1.04282e-05	K12135|1|2e-13|73.9|aly:ARALYDRAFT_488429|zinc finger protein CONSTANS;K13171|2|3e-13|73.6|ath:AT2G29210|serine/arginine repetitive matrix protein 1	-	-	-	gi|115483416|ref|NP_001065378.1|/1.33361e-98/Os10g0560400 [Oryza sativa Japonica Group]
	PH01003421G0140	1194	2715	1003	77.0935	26.0267	-1.56662	Down	3.3229e-215	5.78738e-214	K12135|1|2e-13|75.1|ath:AT5G15840|zinc finger protein CONSTANS	GO:0005739//mitochondrion	GO:0008270//zinc ion binding	-	gi|242040935|ref|XP_002467862.1|/1.5572e-170/hypothetical protein SORBIDRAFT_01g035400 [Sorghum bicolor]
	PH01000530G0450	1209	563	213	15.7883	5.45854	-1.53227	Down	1.1771e-44	6.18531e-44	K03539|1|2e-11|68.9|osa:9271052|ribonuclease P/MRP protein subunit RPP1 [EC:3.1.26.5];K12135|3|2e-07|55.5|aly:ARALYDRAFT_488429|zinc finger protein CONSTANS;K12129|4|2e-06|52.0|zma:100280240|pseudo-response regulator 7	-	-	-	gi|125553565|gb|EAY99274.1|/6.75604e-121/hypothetical protein OsI_21238 [Oryza sativa Indica Group]
	PH01001725G0310	1020	845	326	28.0872	9.9024	-1.50407	Down	2.11556e-64	1.41411e-63	K12135|1|3e-13|74.3|ath:AT5G15840|zinc finger protein CONSTANS;K13171|5|7e-09|59.7|aly:ARALYDRAFT_901882|serine/arginine repetitive matrix protein 1	GO:0043231//intracellular membrane-bounded organelle	GO:0005488//binding	-	gi|218196261|gb|EEC78688.1|/2.18196e-82/hypothetical protein OsI_18832 [Oryza sativa Indica Group]
	PH01001378G0130	789	2200	897	94.5362	35.224	-1.42431	Down	6.95306e-152	9.0553e-151	K10144|1|1e-88|323|vvi:100252623|RING finger and CHY zinc finger domain-containing protein 1 [EC:6.3.2.19]	-	GO:0046872//metal ion binding	-	gi|115439603|ref|NP_001044081.1|/2.70736e-121/Os01g0719100 [Oryza sativa Japonica Group]
	PH01001011G0420	1152	44	18	1.29495	0.484109	-1.41949	Down	0.000237984	0.000405962	K14325|1|2e-12|72.0|sbi:SORBI_03g046480|RNA-binding protein with serine-rich domain 1;K12135|4|5e-11|67.0|ath:AT5G15840|zinc finger protein CONSTANS	-	-	-	gi|326489043|dbj|BAK01505.1|/5.16528e-139/predicted protein [Hordeum vulgare subsp. vulgare]
	PH01001870G0430	684	2579	1068	127.834	48.3769	-1.40189	Down	1.60516e-173	2.33237e-172	K12135|1|2e-14|77.4|aly:ARALYDRAFT_488429|zinc finger protein CONSTANS;K02140|5|7e-11|65.5|ota:Ot10g02310|F-type H+-transporting ATPase subunit g [EC:3.6.3.14]	GO:0016023//cytoplasmic membrane-bounded vesicle	GO:0003677//DNA binding;GO:0008270//zinc ion binding	-	gi|186469988|gb|ACC85612.1|/5.34053e-117/zinc finger protein [Phyllostachys edulis]
	PH01000842G0310	1797	1266	542	23.8857	9.34489	-1.3539	Down	8.76886e-82	6.99537e-81	K14753|1|6e-08|57.8|osa:4339539|guanine nucleotide-binding protein subunit beta-2-like 1 protein;K14963|2|3e-07|55.5|smo:SELMODRAFT_169971|COMPASS component SWD3;K14793|3|4e-07|55.1|smo:SELMODRAFT_43293|ribosomal RNA-processing protein 9;K13175|5|5e-07|54.7|bdi:100825336|THO complex subunit 6	-	GO:0003676//nucleic acid binding;GO:0003824//catalytic activity;GO:0008270//zinc ion binding	-	gi|357137016|ref|XP_003570098.1|/4.25173e-160/PREDICTED: zinc finger CCCH domain-containing protein 17-like [Brachypodium distachyon]
	PH01003218G0110	786	699	307	30.1514	12.1015	-1.31704	Down	4.15992e-44	2.16836e-43	K10144|1|4e-85|312|vvi:100252623|RING finger and CHY zinc finger domain-containing protein 1 [EC:6.3.2.19]	-	GO:0046872//metal ion binding	-	gi|226529357|ref|NP_001146901.1|/1.29226e-115/RING finger and CHY zinc finger domain-containing protein 1 [Zea mays]
	PH01001834G0210	933	91	40	3.30683	1.32832	-1.31585	Down	5.5286e-07	1.12347e-06	K12135|1|2e-16|84.3|aly:ARALYDRAFT_488429|zinc finger protein CONSTANS;K14325|2|3e-16|84.0|osa:4325394|RNA-binding protein with serine-rich domain 1;K13171|5|1e-13|75.5|ath:AT2G29210|serine/arginine repetitive matrix protein 1	-	-	-	gi|326496791|dbj|BAJ98422.1|/2.55951e-103/predicted protein [Hordeum vulgare subsp. vulgare]
	PH01000076G2040	453	340	152	25.4468	10.396	-1.29145	Down	1.13916e-21	3.88862e-21	K10144|1|1e-13|73.6|mtr:MTR_3g108240|RING finger and CHY zinc finger domain-containing protein 1 [EC:6.3.2.19]	-	GO:0046872//metal ion binding	-	gi|222619174|gb|EEE55306.1|/1.88696e-27/hypothetical protein OsJ_03270 [Oryza sativa Japonica Group]
	PH01002146G0170	1194	50	23	1.41977	0.596824	-1.25028	Down	0.000375924	0.00063173	K14325|1|6e-13|73.6|gmx:100804778|RNA-binding protein with serine-rich domain 1;K11323|2|9e-12|69.7|vcn:VOLCADRAFT_121342|histone arginine demethylase JMJD6 [EC:1.14.11.-];K12135|4|1e-11|69.3|ath:AT5G15840|zinc finger protein CONSTANS	GO:0009536//plastid	GO:0008270//zinc ion binding	-	gi|115454905|ref|NP_001051053.1|/0/Os03g0711100 [Oryza sativa Japonica Group]
	PH01002727G0080	888	2565	1193	97.9325	41.6246	-1.23435	Down	5.10916e-142	6.25857e-141	K12135|1|5e-34|142|aly:ARALYDRAFT_488429|zinc finger protein CONSTANS;K12127|4|2e-12|71.2|smo:SELMODRAFT_438647|pseudo-response regulator 1;K03539|5|2e-10|64.3|bdi:100830772|ribonuclease P/MRP protein subunit RPP1 [EC:3.1.26.5]	GO:0005622//intracellular	GO:0008270//zinc ion binding	-	gi|125556324|gb|EAZ01930.1|/7.27089e-129/hypothetical protein OsI_23956 [Oryza sativa Indica Group]
	PH01000192G1360	768	1894	882	83.6125	35.582	-1.23257	Down	3.86196e-105	3.70113e-104	K12135|1|1e-13|74.7|aly:ARALYDRAFT_488429|zinc finger protein CONSTANS;K02140|5|2e-09|60.8|ota:Ot10g02310|F-type H+-transporting ATPase subunit g [EC:3.6.3.14]	-	-	-	gi|186469988|gb|ACC85612.1|/5.31734e-151/zinc finger protein [Phyllostachys edulis]
	PH01000076G2050	600	1807	852	102.108	43.9958	-1.21466	Down	3.8442e-98	3.51835e-97	K10144|1|4e-92|272|vvi:100252623|RING finger and CHY zinc finger domain-containing protein 1 [EC:6.3.2.19]	GO:0005634//nucleus	GO:0008270//zinc ion binding	-	gi|357136199|ref|XP_003569693.1|/5.74687e-111/PREDICTED: RING finger and CHY zinc finger domain-containing protein 1-like [Brachypodium distachyon]
	PH01000765G0010	453	237	116	17.7379	7.93383	-1.16075	Down	2.208e-13	5.93873e-13	K12135|1|1e-16|83.2|aly:ARALYDRAFT_488429|zinc finger protein CONSTANS;K12127|2|3e-12|68.9|smo:SELMODRAFT_438647|pseudo-response regulator 1;K03539|3|2e-11|65.9|bdi:100830772|ribonuclease P/MRP protein subunit RPP1 [EC:3.1.26.5];K12129|5|4e-10|62.0|vvi:100246836|pseudo-response regulator 7	-	-	-	gi|326496791|dbj|BAJ98422.1|/8.39198e-60/predicted protein [Hordeum vulgare subsp. vulgare]
Plant Hormones
Auxin	PH01000000G2440	1281	0	952	0.001	23.0256	14.491	Up	4.41418e-269	9.32786e-268	K03006|1|5e-15|80.5|smo:SELMODRAFT_110201|DNA-directed RNA polymerase II subunit RPB1 [EC:2.7.7.6]	GO:0009505//plant-type cell wall;GO:0016023//cytoplasmic membrane-bounded vesicle;GO:0046658//anchored to plasma membrane;GO:0048046//apoplast	-	GO:0009926//auxin polar transport;GO:0040007//growth;GO:0008361//regulation of cell size;GO:0010015//root morphogenesis;GO:0009664//plant-type cell wall organization;GO:0009832//plant-type cell wall biogenesis;GO:0007389//pattern specification process	gi|357165374|ref|XP_003580362.1|/0/PREDICTED: fasciclin-like arabinogalactan protein 8-like [Brachypodium distachyon]
	PH01004171G0020	390	0	254	0.001	20.1786	14.3005	Up	2.60054e-72	1.88711e-71	K14488|1|4e-41|164|osa:4329252|SAUR family protein	GO:0005739//mitochondrion	GO:0005516//calmodulin binding	GO:0009734//auxin mediated signaling pathway	gi|115445937|ref|NP_001046748.1|/5.24228e-40/Os02g0445100 [Oryza sativa Japonica Group]
	PH01001987G0080	594	0	296	0.001	15.4393	13.9143	Up	3.75856e-84	3.05755e-83	K04392|1|8e-111|397|osa:4329132|Ras-related C3 botulinum toxin substrate 1	GO:0030427//site of polarized growth;GO:0009524//phragmoplast;GO:0005730//nucleolus;GO:0005819//spindle;GO:0045177//apical part of cell;GO:0005886//plasma membrane	GO:0032794//GTPase activating protein binding;GO:0005525//GTP binding;GO:0004767//sphingomyelin phosphodiesterase activity;GO:0003924//GTPase activity	GO:0030834//regulation of actin filament depolymerization;GO:0000226//microtubule cytoskeleton organization;GO:0017157//regulation of exocytosis;GO:0010119//regulation of stomatal movement;GO:0051650//establishment of vesicle localization;GO:0009734//auxin mediated signaling pathway;GO:0006184//GTP catabolic process;GO:0030833//regulation of actin filament polymerization;GO:0007264//small GTPase …	gi|115445747|ref|NP_001046653.1|/8.08036e-110/Os02g0312600 [Oryza sativa Japonica Group]
	PH01002017G0200	465	0	138	0.001	9.19494	13.1666	Up	1.30656e-39	6.32833e-39	K14488|1|5e-42|105|zma:100381449|SAUR family protein	GO:0005739//mitochondrion	GO:0005516//calmodulin binding	GO:0009734//auxin mediated signaling pathway	gi|55296454|dbj|BAD68650.1|/6.3996e-45/putative auxin-induced protein TGSAUR22 [Oryza sativa Japonica Group]
	PH01000947G0320	3732	0	954	0.001	7.92008	12.9513	Up	1.20515e-269	2.55374e-268	K05658|1|0.0|2298|osa:4336042|ATP-binding cassette, subfamily B (MDR/TAP), member 1	GO:0016021//integral to membrane;GO:0005886//plasma membrane	GO:0010329//auxin efflux transmembrane transporter activity;GO:0008559//xenobiotic-transporting ATPase activity;GO:0005524//ATP binding	GO:0010218//response to far red light;GO:0010541//acropetal auxin transport;GO:0009958//positive gravitropism;GO:0009624//response to nematode;GO:0043481//anthocyanin accumulation in tissues in response to UV light;GO:0009640//photomorphogenesis;GO:0010540//basipetal auxin transport;GO:0008361//regulation of cell size;GO:0048527//lateral root development;GO:0009637//response to blue light;GO:0010…	gi|21740907|emb|CAD40903.1|/0/OSJNBa0036B21.21 [Oryza sativa Japonica Group]
	PH01000057G0880	432	0	92	0.001	6.59822	12.6879	Up	1.21282e-26	4.63933e-26	K14488|1|2e-71|265|osa:4337294|SAUR family protein	GO:0005739//mitochondrion	GO:0005516//calmodulin binding	GO:0009734//auxin mediated signaling pathway	gi|115461110|ref|NP_001054155.1|/2.13766e-70/Os04g0662200 [Oryza sativa Japonica Group]
	PH01001098G0440	459	0	95	0.001	6.4126	12.6467	Up	1.73013e-27	6.72181e-27	K14484|1|3e-29|125|ath:AT1G04240|auxin-responsive protein IAA	GO:0009536//plastid;GO:0005634//nucleus	GO:0046983//protein dimerization activity	GO:0006417//regulation of translation;GO:0009733//response to auxin stimulus;GO:0006351//transcription, DNA-dependent	gi|326518420|dbj|BAJ88239.1|/2.32167e-60/predicted protein [Hordeum vulgare subsp. vulgare]
	PH01005359G0100	1767	0	270	0.001	4.73424	12.2089	Up	8.02734e-77	6.09016e-76	K01583|1|0.0|870|osa:4334917|arginine decarboxylase [EC:4.1.1.19]	-	GO:0008792//arginine decarboxylase activity	GO:0009611//response to wounding;GO:0009620//response to fungus;GO:0009867//jasmonic acid mediated signaling pathway;GO:0009414//response to water deprivation;GO:0010363//regulation of plant-type hypersensitive response;GO:0080167//response to karrikin;GO:0006612//protein targeting to membrane;GO:0009446//putrescine biosynthetic process;GO:0042538//hyperosmotic salinity response;GO:0009695//jasmo…	gi|134804|sp|P22220.1|SPE1_AVESA/0/RecName: Full=Arginine decarboxylase; Short=ADC; Short=ARGDC
	PH01003159G0100	669	0	83	0.001	3.84392	11.9084	Up	4.1778e-24	1.50848e-23	K14484|1|1e-40|164|aly:ARALYDRAFT_319024|auxin-responsive protein IAA	GO:0005634//nucleus	GO:0046983//protein dimerization activity	GO:0006417//regulation of translation;GO:0009733//response to auxin stimulus;GO:0006351//transcription, DNA-dependent	gi|357121008|ref|XP_003562214.1|/6.0894e-78/PREDICTED: auxin-responsive protein IAA12-like [Brachypodium distachyon]
	PH01000373G0290	1539	0	186	0.001	3.74453	11.8706	Up	3.84286e-53	2.26329e-52	K13946|1|0.0|897|bdi:100840134|auxin influx carrier (AUX1 LAX family)	-	-	-	gi|357145684|ref|XP_003573729.1|/0/PREDICTED: auxin transporter-like protein 3-like [Brachypodium distachyon]
	PH01003159G0070	789	0	89	0.001	3.49491	11.771	Up	8.50184e-26	3.19018e-25	K14484|1|1e-69|261|ath:AT3G23050|auxin-responsive protein IAA	GO:0043231//intracellular membrane-bounded organelle	-	GO:0080090//regulation of primary metabolic process;GO:0009628//response to abiotic stimulus;GO:0010468//regulation of gene expression;GO:0009733//response to auxin stimulus;GO:0006351//transcription, DNA-dependent;GO:2000112;GO:0006950//response to stress;GO:0044707	gi|115489444|ref|NP_001067209.1|/1.65013e-102/Os12g0601300 [Oryza sativa Japonica Group]
	PH01002755G0250	690	0	64	0.001	2.87378	11.4887	Up	9.4876e-19	2.99446e-18	-	GO:0016023//cytoplasmic membrane-bounded vesicle;GO:0016020//membrane	-	-	gi|357117018|ref|XP_003560273.1|/4.96479e-86/PREDICTED: auxin-induced protein 5NG4-like [Brachypodium distachyon]
	PH01000498G0530	1644	0	86	0.001	1.62076	10.6625	Up	5.95978e-25	2.19263e-24	K13947|1|0.0|918|osa:4349716|auxin efflux carrier family	GO:0009925//basal plasma membrane;GO:0000323//lytic vacuole;GO:0016021//integral to membrane;GO:0045177//apical part of cell	GO:0010329//auxin efflux transmembrane transporter activity	GO:0055085//transmembrane transport;GO:0009958//positive gravitropism;GO:0010338//leaf formation;GO:0048364//root development;GO:0010358//leaf shaping;GO:0009926//auxin polar transport;GO:0009908//flower development;GO:0010051//xylem and phloem pattern formation;GO:0010229//inflorescence development;GO:0048826//cotyledon morphogenesis;GO:0009723//response to ethylene stimulus;GO:0010315//auxin ef…	gi|326519715|dbj|BAK00230.1|/0/predicted protein [Hordeum vulgare subsp. vulgare]
	PH01001222G0340	1431	0	67	0.001	1.45063	10.5025	Up	1.35344e-19	4.35872e-19	K13946|1|0.0|881|sbi:SORBI_05g004250|auxin influx carrier (AUX1 LAX family)	GO:0016021//integral to membrane;GO:0005886//plasma membrane	GO:0015293//symporter activity;GO:0010328//auxin influx transmembrane transporter activity;GO:0015171//amino acid transmembrane transporter activity	GO:0006865//amino acid transport;GO:0016126//sterol biosynthetic process;GO:0009825//multidimensional cell growth;GO:0010311//lateral root formation;GO:0009734//auxin mediated signaling pathway;GO:0048829//root cap development;GO:0060919;GO:0043481//anthocyanin accumulation in tissues in response to UV light;GO:0048767//root hair elongation;GO:0006084//acetyl-CoA metabolic process;GO:0000271//pol…	gi|242070181|ref|XP_002450367.1|/0/hypothetical protein SORBIDRAFT_05g004250 [Sorghum bicolor]
	PH01000413G0700	1575	0	67	0.001	1.31801	10.3641	Up	1.35344e-19	4.35964e-19	K13946|1|0.0|981|sbi:SORBI_01g041270|auxin influx carrier (AUX1 LAX family)	GO:0005886//plasma membrane;GO:0016021//integral to membrane	GO:0015171//amino acid transmembrane transporter activity	GO:0010075//regulation of meristem growth;GO:0009624//response to nematode;GO:0006865//amino acid transport;GO:0048829//root cap development	gi|134026466|dbj|BAF49450.1|/0/putative AUX1-like permease [Oryza sativa Indica Group]
	PH01000339G0320	1593	0	24	0.001	0.466787	8.86662	Up	1.7922e-07	3.74288e-07	K13946|1|0.0|982|sbi:SORBI_01g041270|auxin influx carrier (AUX1 LAX family)	-	-	-	gi|242041579|ref|XP_002468184.1|/0/hypothetical protein SORBIDRAFT_01g041270 [Sorghum bicolor]
	PH01000642G0520	1260	2	894	0.0538161	21.9831	8.67415	Up	9.08752e-248	1.80063e-246	K07088|1|2e-145|513|bdi:100833440|	GO:0016023//cytoplasmic membrane-bounded vesicle;GO:0009507//chloroplast;GO:0016020//membrane	GO:0009672//auxin:hydrogen symporter activity	GO:0046482//para-aminobenzoic acid metabolic process;GO:0009926//auxin polar transport	gi|357144103|ref|XP_003573172.1|/1.74179e-167/PREDICTED: uncharacterized protein LOC100822040 [Brachypodium distachyon]
	PH01000532G0300	1020	1	313	0.0332393	9.50752	8.16003	Up	9.14968e-87	7.59917e-86	K08286|1|6e-37|152|aly:ARALYDRAFT_494187|protein-serine/threonine kinase [EC:2.7.11.-];K08282|5|1e-33|142|ath:AT3G45780|non-specific serine/threonine protein kinase [EC:2.7.11.1]	GO:0005634//nucleus	GO:0004674//protein serine/threonine kinase activity;GO:0005524//ATP binding	GO:0006468//protein phosphorylation;GO:0009926//auxin polar transport;GO:0048589//developmental growth;GO:0048825//cotyledon development;GO:0048527//lateral root development;GO:0048765//root hair cell differentiation;GO:0009630//gravitropism	gi|125543147|gb|EAY89286.1|/2.93535e-95/hypothetical protein OsI_10787 [Oryza sativa Indica Group]
	PH01001935G0270	2208	4	1067	0.0614205	14.9723	7.92936	Up	4.80246e-292	1.0855e-290	K00924|1|1e-162|569|aly:ARALYDRAFT_476729|[EC:2.7.1.-]	GO:0016023//cytoplasmic membrane-bounded vesicle;GO:0005829//cytosol;GO:0009570//chloroplast stroma;GO:0005886//plasma membrane;GO:0005634//nucleus	GO:0016161//beta-amylase activity;GO:0043621//protein self-association;GO:0004674//protein serine/threonine kinase activity;GO:0033612//receptor serine/threonine kinase binding;GO:0005524//ATP binding	GO:0009934//regulation of meristem structural organization;GO:0009414//response to water deprivation;GO:0010480//microsporocyte differentiation;GO:0009740//gibberellic acid mediated signaling pathway;GO:0019252//starch biosynthetic process;GO:0009825//multidimensional cell growth;GO:0009664//plant-type cell wall organization;GO:0005983//starch catabolic process;GO:0010075//regulation of meristem …	gi|218192380|gb|EEC74807.1|/0/hypothetical protein OsI_10619 [Oryza sativa Indica Group]
	PH01005184G0030	3798	0	28	0.001	0.228416	7.83552	Up	1.33587e-08	2.9637e-08	K05658|1|0.0|2286|osa:4330390|ATP-binding cassette, subfamily B (MDR/TAP), member 1	GO:0016021//integral to membrane;GO:0009507//chloroplast;GO:0005886//plasma membrane;GO:0005739//mitochondrion	GO:0010329//auxin efflux transmembrane transporter activity;GO:0042626//ATPase activity, coupled to transmembrane movement of substances;GO:0005524//ATP binding	GO:0010048//vernalization response;GO:0010541//acropetal auxin transport;GO:0043481//anthocyanin accumulation in tissues in response to UV light;GO:0010540//basipetal auxin transport;GO:0010315//auxin efflux;GO:0055085//transmembrane transport;GO:0006200//ATP catabolic process;GO:0048440//carpel development	gi|115448047|ref|NP_001047803.1|/0/Os02g0693700 [Oryza sativa Japonica Group]
	PH01000429G1070	1221	4	837	0.11107	21.2389	7.5791	Up	1.25915e-227	2.29932e-226	K14484|1|2e-37|154|aly:ARALYDRAFT_892185|auxin-responsive protein IAA	GO:0005634//nucleus	GO:0046983//protein dimerization activity	GO:0006417//regulation of translation;GO:0009733//response to auxin stimulus;GO:0006351//transcription, DNA-dependent	gi|115464973|ref|NP_001056086.1|/5.43043e-118/Os05g0523300 [Oryza sativa Japonica Group]
	PH01001141G0460	1842	4	546	0.0736246	9.18387	6.96277	Up	2.4979e-146	3.14702e-145	K14487|1|0.0|1044|sbi:SORBI_09g024710|auxin responsive GH3 gene family	GO:0009507//chloroplast	GO:0010279//indole-3-acetic acid amido synthetase activity	GO:0010583//response to cyclopentenone;GO:0009826//unidimensional cell growth;GO:0009734//auxin mediated signaling pathway;GO:0009416//response to light stimulus;GO:0010252//auxin homeostasis	gi|242091013|ref|XP_002441339.1|/0/hypothetical protein SORBIDRAFT_09g024710 [Sorghum bicolor]
	PH01001119G0310	519	4	528	0.261303	31.5202	6.91441	Up	2.59502e-141	3.17245e-140	K14484|1|4e-37|152|aly:ARALYDRAFT_887587|auxin-responsive protein IAA	GO:0009536//plastid;GO:0005634//nucleus	GO:0046983//protein dimerization activity	GO:0006417//regulation of translation;GO:0006355//regulation of transcription, DNA-dependent;GO:0009734//auxin mediated signaling pathway	gi|326518420|dbj|BAJ88239.1|/9.10344e-71/predicted protein [Hordeum vulgare subsp. vulgare]
	PH01001258G0260	873	102	12095	3.96131	429.254	6.75971	Up	0	0	K08235|1|3e-156|548|osa:4341944|xyloglucan:xyloglucosyl transferase [EC:2.4.1.207];K14504|3|7e-148|521|sbi:SORBI_10g028580|xyloglucan:xyloglucosyl transferase TCH4 [EC:2.4.1.207]	GO:0009505//plant-type cell wall;GO:0016023//cytoplasmic membrane-bounded vesicle;GO:0005886//plasma membrane;GO:0048046//apoplast	GO:0004553//hydrolase activity, hydrolyzing O-glycosyl compounds;GO:0016762//xyloglucan:xyloglucosyl transferase activity;GO:0080039//xyloglucan endotransglucosylase activity	GO:0010411//xyloglucan metabolic process;GO:0080022//primary root development;GO:0009739//response to gibberellin stimulus;GO:0009409//response to cold;GO:0009741//response to brassinosteroid stimulus;GO:0009408//response to heat;GO:0042545//cell wall modification;GO:0009733//response to auxin stimulus;GO:0007568//aging;GO:0009612//response to mechanical stimulus	gi|144952810|gb|ABP04059.1|/6.17604e-165/xyloglucan endo-transglucosylase/hydrolase 1 [Bambusa oldhamii]
	PH01003226G0090	1440	1	86	0.0235445	1.85037	6.29628	Up	2.53538e-23	8.99379e-23	K13946|1|0.0|850|bdi:100840134|auxin influx carrier (AUX1 LAX family)	GO:0005886//plasma membrane;GO:0016021//integral to membrane	GO:0015171//amino acid transmembrane transporter activity	GO:0010075//regulation of meristem growth;GO:0009624//response to nematode;GO:0006865//amino acid transport;GO:0048829//root cap development	gi|326515142|dbj|BAK03484.1|/0/predicted protein [Hordeum vulgare subsp. vulgare]
	PH01000105G1710	537	1	51	0.0631362	2.94252	5.54244	Up	1.13252e-13	3.0699e-13	K14484|1|1e-42|170|ath:AT1G04240|auxin-responsive protein IAA	GO:0005634//nucleus	GO:0046983//protein dimerization activity	GO:0006417//regulation of translation;GO:0006355//regulation of transcription, DNA-dependent;GO:0009734//auxin mediated signaling pathway	gi|326494982|dbj|BAJ85586.1|/7.80354e-68/predicted protein [Hordeum vulgare subsp. vulgare]
	PH01006019G0010	414	1	42	0.081894	3.1432	5.26233	Up	3.25214e-11	8.05682e-11	K14488|1|2e-09|59.3|ppp:PHYPADRAFT_26859|SAUR family protein	GO:0009536//plastid;GO:0005739//mitochondrion	GO:0005516//calmodulin binding	GO:0009734//auxin mediated signaling pathway	gi|357147991|ref|XP_003574578.1|/1.05413e-56/PREDICTED: uncharacterized protein LOC100846225 [Brachypodium distachyon]
	PH01005193G0070	816	2	84	0.0830983	3.18942	5.26233	Up	1.90989e-21	6.48257e-21	K14484|1|6e-67|252|ath:AT3G23050|auxin-responsive protein IAA	GO:0009536//plastid;GO:0005634//nucleus	GO:0046983//protein dimerization activity	GO:0010102//lateral root morphogenesis;GO:0009753//response to jasmonic acid stimulus;GO:0009414//response to water deprivation;GO:0006355//regulation of transcription, DNA-dependent;GO:0009611//response to wounding;GO:0009630//gravitropism;GO:0009734//auxin mediated signaling pathway	gi|115489444|ref|NP_001067209.1|/3.61967e-100/Os12g0601300 [Oryza sativa Japonica Group]
	PH01002616G0280	1275	21	813	0.558421	19.7562	5.14481	Up	4.33866e-195	6.92054e-194	K07088|1|0.0|740|osa:4347808|	GO:0016023//cytoplasmic membrane-bounded vesicle;GO:0016021//integral to membrane	GO:0009672//auxin:hydrogen symporter activity	GO:0009926//auxin polar transport;GO:0055085//transmembrane transport	gi|115480587|ref|NP_001063887.1|/0/Os09g0554300 [Oryza sativa Japonica Group]
	PH01001800G0090	1017	71	2219	2.36695	67.602	4.83596	Up	0	0	-	-	-	GO:0060918//auxin transport	gi|125524752|gb|EAY72866.1|/5.76554e-168/hypothetical protein OsI_00738 [Oryza sativa Indica Group]
	PH01000051G0950	1833	23	637	0.42542	10.7671	4.6616	Up	2.30548e-145	2.88435e-144	K13947|1|0.0|1006|osa:4326565|auxin efflux carrier family	GO:0016023//cytoplasmic membrane-bounded vesicle;GO:0009925//basal plasma membrane;GO:0016021//integral to membrane;GO:0000323//lytic vacuole	GO:0010329//auxin efflux transmembrane transporter activity	GO:0048589//developmental growth;GO:0009958//positive gravitropism;GO:0007389//pattern specification process;GO:0010315//auxin efflux;GO:0048765//root hair cell differentiation;GO:0055085//transmembrane transport;GO:0009723//response to ethylene stimulus	gi|75109754|sp|Q5VP70.1|PIN3A_ORYSJ/0/RecName: Full=Probable auxin efflux carrier component 3a; AltName: Full=OsPIN3a
	PH01002630G0010	663	2	50	0.102275	2.33657	4.51387	Up	2.74968e-12	7.12377e-12	K13947|1|3e-58|222|osa:4346116|auxin efflux carrier family	GO:0016021//integral to membrane;GO:0005783//endoplasmic reticulum;GO:0005739//mitochondrion	GO:0080161//auxin transmembrane transporter activity	GO:0080162//intracellular auxin transport;GO:0055085//transmembrane transport;GO:0010252//auxin homeostasis	gi|125562296|gb|EAZ07744.1|/3.40704e-57/hypothetical protein OsI_29999 [Oryza sativa Indica Group]
	PH01000055G1880	3798	24	524	0.214244	4.27464	4.31847	Up	2.25616e-114	2.3048e-113	K05658|1|0.0|2348|sbi:SORBI_06g030350|ATP-binding cassette, subfamily B (MDR/TAP), member 1	GO:0016021//integral to membrane;GO:0005886//plasma membrane	GO:0010329//auxin efflux transmembrane transporter activity;GO:0008559//xenobiotic-transporting ATPase activity;GO:0005524//ATP binding	GO:0010218//response to far red light;GO:0010541//acropetal auxin transport;GO:0009958//positive gravitropism;GO:0009624//response to nematode;GO:0043481//anthocyanin accumulation in tissues in response to UV light;GO:0009640//photomorphogenesis;GO:0010540//basipetal auxin transport;GO:0008361//regulation of cell size;GO:0048527//lateral root development;GO:0009637//response to blue light;GO:0010…	gi|90399107|emb|CAC09461.2|/0/H0423H10.7 [Oryza sativa Indica Group]
	PH01000878G0100	729	11	201	0.511585	8.54263	4.06163	Up	5.59826e-43	2.8662e-42	-	GO:0005737//cytoplasm	-	GO:0060918//auxin transport;GO:0030154//cell differentiation	gi|218190343|gb|EEC72770.1|/1.71513e-63/hypothetical protein OsI_06423 [Oryza sativa Indica Group]
	PH01001976G0110	870	33	577	1.28602	20.5485	3.99805	Up	2.58098e-119	2.73174e-118	K08235|1|1e-155|546|osa:4341944|xyloglucan:xyloglucosyl transferase [EC:2.4.1.207];K14504|3|4e-147|518|sbi:SORBI_10g028580|xyloglucan:xyloglucosyl transferase TCH4 [EC:2.4.1.207]	GO:0009505//plant-type cell wall;GO:0016023//cytoplasmic membrane-bounded vesicle;GO:0005886//plasma membrane;GO:0048046//apoplast	GO:0004553//hydrolase activity, hydrolyzing O-glycosyl compounds;GO:0016762//xyloglucan:xyloglucosyl transferase activity;GO:0080039//xyloglucan endotransglucosylase activity	GO:0010411//xyloglucan metabolic process;GO:0080022//primary root development;GO:0009739//response to gibberellin stimulus;GO:0009409//response to cold;GO:0009741//response to brassinosteroid stimulus;GO:0009408//response to heat;GO:0042545//cell wall modification;GO:0009733//response to auxin stimulus;GO:0007568//aging;GO:0009612//response to mechanical stimulus	gi|144952810|gb|ABP04059.1|/1.04724e-164/xyloglucan endo-transglucosylase/hydrolase 1 [Bambusa oldhamii]
	PH01000141G1200	453	2	33	0.149687	2.25704	3.91441	Up	7.95466e-08	1.69349e-07	K01866|1|2e-06|49.7|zma:100282839|tyrosyl-tRNA synthetase [EC:6.1.1.1]	GO:0005783//endoplasmic reticulum	-	GO:0048638//regulation of developmental growth;GO:0042127//regulation of cell proliferation;GO:0009733//response to auxin stimulus;GO:0046622//positive regulation of organ growth	gi|326529101|dbj|BAK00944.1|/7.1871e-19/predicted protein [Hordeum vulgare subsp. vulgare]
	PH01002925G0170	2577	21	339	0.276285	4.07576	3.88284	Up	3.04276e-69	2.13883e-68	K05658|1|0.0|1069|sbi:SORBI_06g030350|ATP-binding cassette, subfamily B (MDR/TAP), member 1	GO:0016021//integral to membrane;GO:0005886//plasma membrane	GO:0010329//auxin efflux transmembrane transporter activity;GO:0008559//xenobiotic-transporting ATPase activity;GO:0005524//ATP binding	GO:0009958//positive gravitropism;GO:0009624//response to nematode;GO:0043481//anthocyanin accumulation in tissues in response to UV light;GO:0009640//photomorphogenesis;GO:0008361//regulation of cell size;GO:0009637//response to blue light;GO:0010315//auxin efflux;GO:0009926//auxin polar transport;GO:0055085//transmembrane transport;GO:0006200//ATP catabolic process;GO:0048443//stamen development	gi|125591816|gb|EAZ32166.1|/0/hypothetical protein OsJ_16371 [Oryza sativa Japonica Group]
	PH01001044G0430	342	42	619	4.16366	56.0773	3.75149	Up	6.61652e-122	7.07912e-121	K00924|1|2e-25|112|osa:4342410|[EC:2.7.1.-];K07198|3|8e-18|86.7|aly:ARALYDRAFT_317081|5'-AMP-activated protein kinase, catalytic alpha subunit [EC:2.7.11.11]	GO:0005886//plasma membrane	GO:0004674//protein serine/threonine kinase activity;GO:0005524//ATP binding;GO:0005515//protein binding	GO:0010540//basipetal auxin transport;GO:0010118//stomatal movement;GO:0006468//protein phosphorylation;GO:0009414//response to water deprivation;GO:0042538//hyperosmotic salinity response;GO:0007275//multicellular organismal development;GO:0019722//calcium-mediated signaling	gi|326525220|dbj|BAK07880.1|/4.23662e-50/predicted protein [Hordeum vulgare subsp. vulgare]
	PH01000212G0710	612	10	143	0.553989	7.23948	3.70796	Up	5.19844e-29	2.08142e-28	K14484|1|4e-20|95.9|ath:AT1G04240|auxin-responsive protein IAA	-	-	-	gi|242052679|ref|XP_002455485.1|/2.60874e-58/hypothetical protein SORBIDRAFT_03g011680 [Sorghum bicolor]
	PH01000676G0500	711	3	40	0.143055	1.74306	3.60698	Up	8.6324e-09	1.93115e-08	K14484|1|2e-37|153|ath:AT1G51950|auxin-responsive protein IAA	GO:0009505//plant-type cell wall;GO:0005829//cytosol;GO:0005886//plasma membrane;GO:0005634//nucleus	GO:0008195//phosphatidate phosphatase activity;GO:0046983//protein dimerization activity	GO:0006351//transcription, DNA-dependent;GO:0016036//cellular response to phosphate starvation;GO:0009755//hormone-mediated signaling pathway;GO:0009651//response to salt stress;GO:0009753//response to jasmonic acid stimulus;GO:0050832//defense response to fungus;GO:0019430//removal of superoxide radicals;GO:0031540//regulation of anthocyanin biosynthetic process;GO:0006417//regulation of transla…	gi|115445155|ref|NP_001046357.1|/7.49108e-101/Os02g0228900 [Oryza sativa Japonica Group]
	PH01003628G0120	813	2	25	0.083405	0.952736	3.51387	Up	8.75026e-06	1.65554e-05	K08850|1|6e-132|468|osa:4334220|aurora kinase, other [EC:2.7.11.1]	GO:0005737//cytoplasm;GO:0005819//spindle;GO:0000775//chromosome, centromeric region;GO:0005634//nucleus	GO:0010279//indole-3-acetic acid amido synthetase activity;GO:0035175//histone kinase activity (H3-S10 specific);GO:0044022//histone kinase activity (H3-S28 specific);GO:0005524//ATP binding	GO:0000085//G2 phase of mitotic cell cycle;GO:0000226//microtubule cytoskeleton organization;GO:0043988//histone H3-S28 phosphorylation;GO:0010252//auxin homeostasis;GO:0000911//cytokinesis by cell plate formation;GO:0051567//histone H3-K9 methylation;GO:0016579//protein deubiquitination;GO:0006342//chromatin silencing;GO:0010388//cullin deneddylation;GO:0009640//photomorphogenesis;GO:0016567//pr…	gi|67845867|dbj|BAE00023.1|/1.18314e-135/Aurora kinase [Oryza sativa Japonica Group]
	PH01001487G0280	2154	72	899	1.13329	12.9311	3.51227	Up	4.62226e-167	6.50871e-166	K05658|1|0.0|1205|sbi:SORBI_07g023730|ATP-binding cassette, subfamily B (MDR/TAP), member 1	GO:0016021//integral to membrane;GO:0005886//plasma membrane	GO:0015408;GO:0010329//auxin efflux transmembrane transporter activity;GO:0008559//xenobiotic-transporting ATPase activity;GO:0005524//ATP binding	GO:0009958//positive gravitropism;GO:0009624//response to nematode;GO:0043481//anthocyanin accumulation in tissues in response to UV light;GO:0009640//photomorphogenesis;GO:0008361//regulation of cell size;GO:0009637//response to blue light;GO:0010315//auxin efflux;GO:0009926//auxin polar transport;GO:0055085//transmembrane transport;GO:0006200//ATP catabolic process;GO:0048443//stamen development	gi|326514926|dbj|BAJ99824.1|/0/predicted protein [Hordeum vulgare subsp. vulgare]
	PH01000025G1600	705	92	1112	4.42437	48.8696	3.46539	Up	7.13552e-204	1.18915e-202	K14484|1|1e-54|211|aly:ARALYDRAFT_319024|auxin-responsive protein IAA	GO:0009536//plastid;GO:0005634//nucleus	GO:0046983//protein dimerization activity	GO:0010102//lateral root morphogenesis;GO:0009753//response to jasmonic acid stimulus;GO:0009414//response to water deprivation;GO:0006355//regulation of transcription, DNA-dependent;GO:0009611//response to wounding;GO:0009630//gravitropism;GO:0009734//auxin mediated signaling pathway	gi|323388621|gb|ADX60115.1|/1.75659e-94/AUX/IAA transcription factor [Zea mays]
	PH01000627G0150	1023	12	142	0.397702	4.30067	3.4348	Up	3.90116e-27	1.50741e-26	K14484|1|1e-43|175|ath:AT1G51950|auxin-responsive protein IAA	GO:0005634//nucleus	GO:0046983//protein dimerization activity	GO:0006417//regulation of translation;GO:0009733//response to auxin stimulus	gi|357136356|ref|XP_003569771.1|/4.4763e-152/PREDICTED: auxin-responsive protein IAA6-like [Brachypodium distachyon]
	PH01266539G0010	510	140	1540	9.30701	93.5564	3.32945	Up	7.0588e-272	1.50624e-270	K00924|1|8e-42|167|osa:4342410|[EC:2.7.1.-];K07198|4|1e-20|97.1|sbi:SORBI_09g026450|5'-AMP-activated protein kinase, catalytic alpha subunit [EC:2.7.11.11]	GO:0005886//plasma membrane	GO:0004674//protein serine/threonine kinase activity;GO:0005524//ATP binding;GO:0005515//protein binding	GO:0010540//basipetal auxin transport;GO:0010118//stomatal movement;GO:0006468//protein phosphorylation;GO:0009414//response to water deprivation;GO:0042538//hyperosmotic salinity response;GO:0007275//multicellular organismal development;GO:0019722//calcium-mediated signaling	gi|357147904|ref|XP_003574538.1|/1.01737e-79/PREDICTED: CBL-interacting protein kinase 6-like [Brachypodium distachyon]
	PH01000084G1400	804	9	96	0.379524	3.69946	3.28505	Up	4.25212e-18	1.31859e-17	K03031|1|4e-103|372|sbi:SORBI_07g006120|26S proteasome regulatory subunit N12	GO:0005838//proteasome regulatory particle;GO:0009941//chloroplast envelope	-	GO:0043161//proteasomal ubiquitin-dependent protein catabolic process;GO:0043248//proteasome assembly;GO:0009735//response to cytokinin stimulus;GO:0051788//response to misfolded protein;GO:0009908//flower development;GO:0009647//skotomorphogenesis;GO:0009408//response to heat;GO:0009733//response to auxin stimulus;GO:0031540//regulation of anthocyanin biosynthetic process;GO:0048366//leaf develo…	gi|357168431|ref|XP_003581644.1|/8.19248e-105/PREDICTED: 26S proteasome non-ATPase regulatory subunit RPN12A-like [Brachypodium distachyon]
	PH01001837G0380	618	1111	11087	60.9506	555.838	3.18895	Up	0	0	K03809|1|1e-107|386|bdi:100824188|Trp repressor binding protein	GO:0016023//cytoplasmic membrane-bounded vesicle;GO:0005773//vacuole;GO:0005886//plasma membrane	GO:0016655//oxidoreductase activity, acting on NADH or NADPH, quinone or similar compound as acceptor;GO:0010181//FMN binding	GO:0055114//oxidation-reduction process;GO:0009733//response to auxin stimulus;GO:0045892//negative regulation of transcription, DNA-dependent	gi|326516502|dbj|BAJ92406.1|/2.38101e-107/predicted protein [Hordeum vulgare subsp. vulgare]
	PH01001792G0060	828	6	57	0.245682	2.13288	3.11794	Up	8.89748e-11	2.16609e-10	K14484|1|9e-39|158|ath:AT1G51950|auxin-responsive protein IAA	GO:0009505//plant-type cell wall;GO:0005829//cytosol;GO:0005886//plasma membrane;GO:0005634//nucleus	GO:0008195//phosphatidate phosphatase activity;GO:0046983//protein dimerization activity	GO:0006351//transcription, DNA-dependent;GO:0016036//cellular response to phosphate starvation;GO:0009755//hormone-mediated signaling pathway;GO:0009651//response to salt stress;GO:0009753//response to jasmonic acid stimulus;GO:0050832//defense response to fungus;GO:0019430//removal of superoxide radicals;GO:0031540//regulation of anthocyanin biosynthetic process;GO:0006417//regulation of transla…	gi|115445155|ref|NP_001046357.1|/1.1579e-93/Os02g0228900 [Oryza sativa Japonica Group]
	PH01000667G0600	3015	87	776	0.978328	7.97439	3.02698	Up	3.91844e-126	4.32744e-125	K00924|1|0.0|1214|ath:AT1G28440|[EC:2.7.1.-];K08286|3|0.0|1041|ath:AT4G28490|protein-serine/threonine kinase [EC:2.7.11.-]	GO:0016023//cytoplasmic membrane-bounded vesicle;GO:0005886//plasma membrane;GO:0005634//nucleus	GO:0004713//protein tyrosine kinase activity;GO:0004674//protein serine/threonine kinase activity;GO:0003700//sequence-specific DNA binding transcription factor activity;GO:0005524//ATP binding	GO:0009630//gravitropism;GO:0009880//embryonic pattern specification;GO:0048653//anther development;GO:0009825//multidimensional cell growth;GO:0009664//plant-type cell wall organization;GO:2000034//regulation of seed maturation;GO:0010075//regulation of meristem growth;GO:0048825//cotyledon development;GO:0051301//cell division;GO:0043481//anthocyanin accumulation in tissues in response to UV li…	gi|357129166|ref|XP_003566237.1|/0/PREDICTED: receptor-like protein kinase HSL1-like [Brachypodium distachyon]
	PH01000057G1420	2787	3	26	0.0364953	0.289041	2.98549	Up	2.4361e-05	4.4729e-05	K14486|1|0.0|1482|osa:4337309|auxin response factor	GO:0016020//membrane;GO:0005634//nucleus	GO:0003677//DNA binding;GO:0046983//protein dimerization activity	GO:0009942//longitudinal axis specification;GO:0048364//root development;GO:0006417//regulation of translation;GO:0048507//meristem development;GO:0006355//regulation of transcription, DNA-dependent;GO:0009908//flower development;GO:0010305//leaf vascular tissue pattern formation;GO:0009734//auxin mediated signaling pathway	gi|125550116|gb|EAY95938.1|/0/hypothetical protein OsI_17805 [Oryza sativa Indica Group]
	PH01000379G0560	1143	244	2060	7.23763	55.8398	2.94771	Up	0	0	K01115|1|3e-08|57.8|vcn:VOLCADRAFT_99471|phospholipase D [EC:3.1.4.4];K14325|4|8e-07|53.1|osa:4325394|RNA-binding protein with serine-rich domain 1;K13171|5|1e-06|52.8|ath:AT2G29210|serine/arginine repetitive matrix protein 1	-	-	-	gi|357158498|ref|XP_003578146.1|/2.76915e-177/PREDICTED: auxin-induced protein 5NG4-like [Brachypodium distachyon]
	PH01000525G0680	1401	35	256	0.846998	5.66141	2.74073	Up	1.08776e-38	5.18381e-38	K14325|1|2e-10|65.5|osa:4325394|RNA-binding protein with serine-rich domain 1;K09566|5|3e-10|64.7|mtr:MTR_3g107660|peptidyl-prolyl isomerase G (cyclophilin G) [EC:5.2.1.8]	GO:0005829//cytosol;GO:0005618//cell wall;GO:0009506//plasmodesma;GO:0016023//cytoplasmic membrane-bounded vesicle;GO:0005576//extracellular region;GO:0016020//membrane;GO:0005783//endoplasmic reticulum	GO:0016682//oxidoreductase activity, acting on diphenols and related substances as donors, oxygen as acceptor;GO:0005507//copper ion binding	GO:0055114//oxidation-reduction process;GO:0009620//response to fungus;GO:0009926//auxin polar transport;GO:0009640//photomorphogenesis;GO:0010073//meristem maintenance;GO:0010311//lateral root formation;GO:0009733//response to auxin stimulus;GO:0048283//indeterminate inflorescence morphogenesis;GO:0009826//unidimensional cell growth;GO:0016036//cellular response to phosphate starvation;GO:008016…	gi|115434274|ref|NP_001041895.1|/0/Os01g0126100 [Oryza sativa Japonica Group]
	PH01002122G0230	504	13	93	0.874511	5.71709	2.70873	Up	9.03188e-15	2.53191e-14	K09422|1|3e-82|301|zma:542488|myb proto-oncogene protein, plant	GO:0005739//mitochondrion;GO:0005730//nucleolus;GO:0000793//condensed chromosome	GO:0003677//DNA binding;GO:0042803//protein homodimerization activity	GO:0009615//response to virus;GO:0009944//polarity specification of adaxial/abaxial axis;GO:0009753//response to jasmonic acid stimulus;GO:0010338//leaf formation;GO:0009739//response to gibberellin stimulus;GO:0009651//response to salt stress;GO:0042742//defense response to bacterium;GO:0006355//regulation of transcription, DNA-dependent;GO:0009751//response to salicylic acid stimulus;GO:0009733…	gi|218775077|dbj|BAH03544.1|/1.2657e-82/Myb transcription factor [Triticum aestivum]
	PH01001154G0590	735	100	712	4.61281	30.0134	2.70189	Up	3.5531e-103	3.3608e-102	K14484|1|6e-30|129|aly:ARALYDRAFT_319024|auxin-responsive protein IAA	-	-	GO:0044238//primary metabolic process;GO:0034645//cellular macromolecule biosynthetic process;GO:0009628//response to abiotic stimulus;GO:0044699;GO:0009733//response to auxin stimulus;GO:0050794//regulation of cellular process;GO:0010467//gene expression	gi|115489444|ref|NP_001067209.1|/1.26946e-67/Os12g0601300 [Oryza sativa Japonica Group]
	PH01001446G0210	555	68	483	4.15402	26.9635	2.69843	Up	1.93916e-70	1.3809e-69	K14484|1|9e-40|160|aly:ARALYDRAFT_887587|auxin-responsive protein IAA	GO:0009536//plastid;GO:0005634//nucleus	GO:0046983//protein dimerization activity	GO:0006417//regulation of translation;GO:0009733//response to auxin stimulus;GO:0006351//transcription, DNA-dependent	gi|242047618|ref|XP_002461555.1|/3.03981e-65/hypothetical protein SORBIDRAFT_02g004670 [Sorghum bicolor]
	PH01001091G0290	3417	26	153	0.257977	1.3873	2.42696	Up	6.84184e-21	2.28491e-20	K13415|1|0.0|908|rcu:RCOM_0478150|protein brassinosteroid insensitive 1 [EC:2.7.10.1 2.7.11.1]	GO:0016023//cytoplasmic membrane-bounded vesicle;GO:0005886//plasma membrane	GO:0005515//protein binding;GO:0004675//transmembrane receptor protein serine/threonine kinase activity;GO:0016491//oxidoreductase activity;GO:0005524//ATP binding	GO:0010103//stomatal complex morphogenesis;GO:0009734//auxin mediated signaling pathway;GO:0010075//regulation of meristem growth;GO:0007169//transmembrane receptor protein tyrosine kinase signaling pathway;GO:0006468//protein phosphorylation;GO:0009742//brassinosteroid mediated signaling pathway;GO:0010305//leaf vascular tissue pattern formation;GO:0010233//phloem transport;GO:0002237//response …	gi|125530946|gb|EAY77511.1|/0/hypothetical protein OsI_32557 [Oryza sativa Indica Group]
	PH01006114G0030	741	5	28	0.228773	1.17075	2.35544	Up	0.000111727	0.000195821	K14488|1|8e-75|278|osa:4330132|SAUR family protein	GO:0005739//mitochondrion	GO:0005516//calmodulin binding	GO:0009734//auxin mediated signaling pathway	gi|125540472|gb|EAY86867.1|/8.47337e-74/hypothetical protein OsI_08251 [Oryza sativa Indica Group]
	PH01001866G0310	435	147	808	11.4573	57.55	2.32855	Up	7.72706e-99	7.0955e-98	K14488|1|5e-10|61.2|vvi:100242084|SAUR family protein	GO:0005739//mitochondrion	GO:0005516//calmodulin binding	GO:0009734//auxin mediated signaling pathway	gi|242079693|ref|XP_002444615.1|/4.15559e-66/hypothetical protein SORBIDRAFT_07g024750 [Sorghum bicolor]
	PH01000623G0070	924	462	2504	16.9521	83.9625	2.30828	Up	3.16268e-299	7.35004e-298	K01183|1|2e-53|207|osa:4338718|chitinase [EC:3.2.1.14]	GO:0048046//apoplast;GO:0016023//cytoplasmic membrane-bounded vesicle;GO:0005794//Golgi apparatus;GO:0005886//plasma membrane	GO:0004568//chitinase activity;GO:0030247//polysaccharide binding	GO:0009750//response to fructose stimulus;GO:0043255//regulation of carbohydrate biosynthetic process;GO:0009611//response to wounding;GO:0009805//coumarin biosynthetic process;GO:0006833//water transport;GO:0009825//multidimensional cell growth;GO:0006816//calcium ion transport;GO:0010075//regulation of meristem growth;GO:0009651//response to salt stress;GO:0006032//chitin catabolic process;GO:0…	gi|115477370|ref|NP_001062281.1|/2.03193e-153/Os08g0522500 [Oryza sativa Japonica Group]
	PH01000831G0330	549	122	651	7.53425	36.7394	2.28579	Up	3.06244e-78	2.35918e-77	K07942|1|6e-100|360|zma:100191298|ADP-ribosylation factor-like 1	GO:0005795//Golgi stack;GO:0005886//plasma membrane;GO:0005634//nucleus	GO:0005515//protein binding;GO:0005525//GTP binding;GO:0003677//DNA binding;GO:0003700//sequence-specific DNA binding transcription factor activity	GO:0048438//floral whorl development;GO:0048519//negative regulation of biological process;GO:0009850//auxin metabolic process;GO:0006355//regulation of transcription, DNA-dependent;GO:0010050//vegetative phase change;GO:0009855//determination of bilateral symmetry;GO:0006886//intracellular protein transport;GO:0010051//xylem and phloem pattern formation;GO:0007264//small GTPase mediated signal t…	gi|212276274|ref|NP_001130204.1|/5.32958e-99/uncharacterized protein LOC100191298 [Zea mays]
	PH01000065G0400	1818	499	2625	9.30592	44.7361	2.26522	Up	1.4e-306	3.32966e-305	K13947|1|0.0|1043|osa:4340580|auxin efflux carrier family	GO:0009925//basal plasma membrane;GO:0000323//lytic vacuole;GO:0016021//integral to membrane;GO:0009921;GO:0045177//apical part of cell	GO:0010329//auxin efflux transmembrane transporter activity	GO:0055085//transmembrane transport;GO:0009958//positive gravitropism;GO:0010338//leaf formation;GO:0048830//adventitious root development;GO:0010358//leaf shaping;GO:0009926//auxin polar transport;GO:0009908//flower development;GO:0010051//xylem and phloem pattern formation;GO:0010229//inflorescence development;GO:0048826//cotyledon morphogenesis;GO:0009723//response to ethylene stimulus;GO:0010…	gi|111378664|gb|ABH09242.1|/0/putative auxin efflux carrier [Zea mays]
	PH01003710G0040	465	5	25	0.36456	1.66575	2.19194	Up	0.000489	0.000812842	K14488|1|3e-11|65.9|ppp:PHYPADRAFT_26859|SAUR family protein	GO:0009536//plastid;GO:0005739//mitochondrion	GO:0005516//calmodulin binding	GO:0009734//auxin mediated signaling pathway	gi|297726987|ref|NP_001175857.1|/2.61304e-67/Os09g0437100 [Oryza sativa Japonica Group]
	PH01000053G1380	291	79	386	9.20421	41.0977	2.15869	Up	5.67234e-44	2.95167e-43	-	GO:0005634//nucleus	GO:0003677//DNA binding	GO:0009739//response to gibberellin stimulus;GO:0009735//response to cytokinin stimulus;GO:0009741//response to brassinosteroid stimulus;GO:0009640//photomorphogenesis;GO:0009733//response to auxin stimulus;GO:0043392//negative regulation of DNA binding;GO:0009737//response to abscisic acid stimulus;GO:0048509//regulation of meristem development;GO:0045892//negative regulation of transcription, D…	gi|115483945|ref|NP_001065634.1|/1.03259e-40/Os11g0128300 [Oryza sativa Japonica Group]
	PH01001287G0430	2175	96	451	1.49646	6.42451	2.10204	Up	1.8058e-49	1.01589e-48	K08960|1|0.0|653|zma:100383522|casein kinase 1, epsilon [EC:2.7.11.1]	GO:0005634//nucleus	GO:0004674//protein serine/threonine kinase activity;GO:0005524//ATP binding	GO:0006468//protein phosphorylation;GO:0048364//root development;GO:0009850//auxin metabolic process;GO:0009741//response to brassinosteroid stimulus;GO:0009826//unidimensional cell growth	gi|115459418|ref|NP_001053309.1|/0/Os04g0514800 [Oryza sativa Japonica Group]
	PH01001681G0390	3510	52	236	0.502283	2.08318	2.05222	Up	7.08632e-26	2.66394e-25	K13462|1|1e-68|260|rcu:RCOM_0708240|guanine nucleotide-exchange factor	GO:0005737//cytoplasm;GO:0005886//plasma membrane	GO:0010292//GTP:GDP antiporter activity;GO:0005086//ARF guanyl-nucleotide exchange factor activity;GO:0042803//protein homodimerization activity	GO:0080119//ER body organization;GO:0006094//gluconeogenesis;GO:0010431//seed maturation;GO:0007155//cell adhesion;GO:0000911//cytokinesis by cell plate formation;GO:0045010//actin nucleation;GO:0007047//cellular cell wall organization;GO:0033044//regulation of chromosome organization;GO:0010498//proteasomal protein catabolic process;GO:0048209//regulation of vesicle targeting, to, from or within…	gi|222625510|gb|EEE59642.1|/0/hypothetical protein OsJ_12011 [Oryza sativa Japonica Group]
	PH01000041G1710	852	644	2693	25.6271	97.9309	1.9341	Up	2.87374e-257	5.85767e-256	K01658|1|6e-139|491|bdi:100825988|anthranilate synthase component II [EC:4.1.3.27]	GO:0009507//chloroplast	GO:0004049//anthranilate synthase activity	GO:0009851//auxin biosynthetic process;GO:0009617//response to bacterium;GO:0010386//lateral root primordium development;GO:0009723//response to ethylene stimulus;GO:0009651//response to salt stress	gi|195635517|gb|ACG37227.1|/3.86417e-140/anthranilate synthase component II [Zea mays]
	PH01000534G0160	1305	303	1240	7.87199	29.4397	1.90296	Up	5.59704e-117	5.81307e-116	K00924|1|2e-126|451|osa:4342410|[EC:2.7.1.-];K07198|3|2e-67|254|aly:ARALYDRAFT_317081|5'-AMP-activated protein kinase, catalytic alpha subunit [EC:2.7.11.11]	GO:0005886//plasma membrane	GO:0005524//ATP binding;GO:0005515//protein binding;GO:0004683//calmodulin-dependent protein kinase activity	GO:0010540//basipetal auxin transport;GO:0010118//stomatal movement;GO:0006468//protein phosphorylation;GO:0009414//response to water deprivation;GO:0042538//hyperosmotic salinity response;GO:0007275//multicellular organismal development;GO:0019722//calcium-mediated signaling	gi|326503554|dbj|BAJ86283.1|/0/predicted protein [Hordeum vulgare subsp. vulgare]
	PH01000025G1630	573	116	430	6.86366	23.2507	1.76023	Up	1.18082e-37	5.51447e-37	K14484|1|1e-41|167|ath:AT1G04240|auxin-responsive protein IAA	GO:0005634//nucleus	GO:0046983//protein dimerization activity	GO:0006417//regulation of translation;GO:0006355//regulation of transcription, DNA-dependent;GO:0009734//auxin mediated signaling pathway	gi|326494982|dbj|BAJ85586.1|/3.70641e-69/predicted protein [Hordeum vulgare subsp. vulgare]
	PH01269761G0010	309	50	183	5.4861	18.3491	1.74186	Up	1.13084e-16	3.37075e-16	K00924|1|5e-25|110|osa:4342410|[EC:2.7.1.-];K07198|5|7e-14|73.6|ota:Ot06g03970|5'-AMP-activated protein kinase, catalytic alpha subunit [EC:2.7.11.11]	-	GO:0005524//ATP binding;GO:0004674//protein serine/threonine kinase activity	GO:0042538//hyperosmotic salinity response;GO:0009414//response to water deprivation;GO:0007275//multicellular organismal development;GO:0006468//protein phosphorylation;GO:0007165//signal transduction;GO:0010540//basipetal auxin transport	gi|297740516|emb|CBI30698.3|/3.05947e-32/unnamed protein product [Vitis vinifera]
	PH01005434G0050	771	750	2726	32.9807	109.545	1.73184	Up	3.1501e-224	5.6877e-223	K14484|1|4e-48|189|aly:ARALYDRAFT_319024|auxin-responsive protein IAA	GO:0005634//nucleus	GO:0046983//protein dimerization activity	GO:0006417//regulation of translation;GO:0006355//regulation of transcription, DNA-dependent;GO:0009734//auxin mediated signaling pathway	gi|115467910|ref|NP_001057554.1|/3.16968e-119/Os06g0335500 [Oryza sativa Japonica Group]
	PH01000880G0580	1608	871	3101	18.3647	59.7501	1.702	Up	1.04921e-248	2.08164e-247	K01115|1|2e-07|55.8|vcn:VOLCADRAFT_99471|phospholipase D [EC:3.1.4.4];K14325|3|7e-07|53.9|pop:POPTR_823076|RNA-binding protein with serine-rich domain 1	-	GO:0005543//phospholipid binding	GO:0010087//phloem or xylem histogenesis;GO:0010305//leaf vascular tissue pattern formation;GO:0009734//auxin mediated signaling pathway	gi|357120837|ref|XP_003562131.1|/0/PREDICTED: uncharacterized protein LOC100828163 [Brachypodium distachyon]
	PH01000000G2120	1458	790	2748	18.3705	58.3959	1.66847	Up	1.46696e-214	2.54479e-213	K01762|1|0.0|842|osa:4336750|1-aminocyclopropane-1-carboxylate synthase [EC:4.4.1.14]	-	GO:0016847//1-aminocyclopropane-1-carboxylate synthase activity;GO:0016740//transferase activity;GO:0030170//pyridoxal phosphate binding	GO:0009753//response to jasmonic acid stimulus;GO:0042218//1-aminocyclopropane-1-carboxylate biosynthetic process;GO:0009611//response to wounding;GO:0008631//intrinsic apoptotic signaling pathway in response to oxidative stress;GO:0009733//response to auxin stimulus;GO:0009723//response to ethylene stimulus;GO:0009612//response to mechanical stimulus	gi|116309684|emb|CAH66732.1|/0/H0404F02.8 [Oryza sativa Indica Group]
	PH01000841G0210	2514	432	1467	5.82601	18.0796	1.63378	Up	4.29128e-112	4.32873e-111	K09338|1|1e-67|256|ath:AT4G16780|homeobox-leucine zipper protein	GO:0005634//nucleus	GO:0043565//sequence-specific DNA binding;GO:0042803//protein homodimerization activity	GO:0048364//root development;GO:0009735//response to cytokinin stimulus;GO:0010016//shoot morphogenesis;GO:0009733//response to auxin stimulus;GO:0009826//unidimensional cell growth;GO:0009641//shade avoidance;GO:0010218//response to far red light;GO:0045892//negative regulation of transcription, DNA-dependent;GO:0008283//cell proliferation;GO:0010017//red or far-red light signaling pathway	gi|242040187|ref|XP_002467488.1|/1.74117e-109/hypothetical protein SORBIDRAFT_01g029000 [Sorghum bicolor]
	PH01002979G0180	1497	248	796	5.61671	16.4746	1.55244	Up	2.17706e-57	1.35518e-56	K08960|1|0.0|660|bdi:100835656|casein kinase 1, epsilon [EC:2.7.11.1]	GO:0005634//nucleus	GO:0004674//protein serine/threonine kinase activity;GO:0005524//ATP binding	GO:0006468//protein phosphorylation;GO:0048364//root development;GO:0009850//auxin metabolic process;GO:0009741//response to brassinosteroid stimulus;GO:0009826//unidimensional cell growth	gi|115447371|ref|NP_001047465.1|/0/Os02g0622100 [Oryza sativa Japonica Group]
	PH01000046G0220	2205	987	3018	15.1761	42.4066	1.48249	Up	1.21662e-198	1.97677e-197	K14486|1|0.0|1221|sbi:SORBI_09g028450|auxin response factor	GO:0005634//nucleus	GO:0003677//DNA binding	GO:0009725//response to hormone stimulus;GO:0006355//regulation of transcription, DNA-dependent	gi|242088827|ref|XP_002440246.1|/0/hypothetical protein SORBIDRAFT_09g028450 [Sorghum bicolor]
	PH01002499G0250	1107	2443	7419	74.8218	207.645	1.47259	Up	0	0	K08770|1|2e-51|201|bdi:100831055|ubiquitin C	GO:0005886//plasma membrane;GO:0005829//cytosol	-	GO:0009790//embryo development;GO:0009693//ethylene biosynthetic process;GO:0045116//protein neddylation;GO:0006511//ubiquitin-dependent protein catabolic process;GO:0009733//response to auxin stimulus	gi|357494497|ref|XP_003617537.1|/4.98031e-59/Bi-ubiquitin [Medicago truncatula]
	PH01000845G0410	4533	132	390	0.987281	2.66564	1.43295	Up	6.61262e-26	2.48893e-25	K14486|1|3e-49|196|rcu:RCOM_1597120|auxin response factor	-	-	GO:0048731;GO:0044249//cellular biosynthetic process;GO:0044238//primary metabolic process;GO:0009725//response to hormone stimulus;GO:1901360;GO:0050794//regulation of cellular process;GO:0006725//cellular aromatic compound metabolic process	gi|357162852|ref|XP_003579544.1|/2.66884e-167/PREDICTED: auxin response factor 13-like [Brachypodium distachyon]
	PH01000533G0580	1671	1329	3911	26.965	72.5161	1.42721	Up	9.00924e-243	1.73882e-241	K14085|1|0.0|904|osa:4347172|aldehyde dehydrogenase family 7 member A1 [EC:1.2.1.31 1.2.1.8 1.2.1.3]	GO:0005829//cytosol	GO:0004028//3-chloroallyl aldehyde dehydrogenase activity	GO:0055114//oxidation-reduction process;GO:0009651//response to salt stress;GO:0009269//response to desiccation;GO:0009743//response to carbohydrate stimulus;GO:0015996//chlorophyll catabolic process;GO:0009733//response to auxin stimulus;GO:0009737//response to abscisic acid stimulus;GO:0000303//response to superoxide;GO:0009873//ethylene mediated signaling pathway	gi|115479375|ref|NP_001063281.1|/0/Os09g0440300 [Oryza sativa Japonica Group]
	PH01000032G0070	696	611	1793	29.7635	79.8167	1.42315	Up	6.85766e-112	6.90382e-111	K03809|1|2e-104|376|bdi:100829171|Trp repressor binding protein	GO:0005773//vacuole;GO:0005886//plasma membrane	GO:0016655//oxidoreductase activity, acting on NADH or NADPH, quinone or similar compound as acceptor;GO:0010181//FMN binding	GO:0055114//oxidation-reduction process;GO:0009733//response to auxin stimulus;GO:0045892//negative regulation of transcription, DNA-dependent	gi|326512488|dbj|BAJ99599.1|/1.26286e-105/predicted protein [Hordeum vulgare subsp. vulgare]
	PH01000826G0110	399	22	63	1.8694	4.89205	1.38786	Up	4.16228e-05	7.52149e-05	K11817|1|8e-52|199|vvi:100255199|indole-3-acetaldehyde oxidase [EC:1.2.3.7];K09842|5|3e-49|191|vvi:100265098|abscisic-aldehyde oxidase [EC:1.2.3.14]	GO:0005737//cytoplasm	GO:0018479//benzaldehyde dehydrogenase (NAD+) activity;GO:0051537//2 iron, 2 sulfur cluster binding;GO:0050302//indole-3-acetaldehyde oxidase activity;GO:0009055//electron carrier activity;GO:0016614//oxidoreductase activity, acting on CH-OH group of donors;GO:0043546//molybdopterin cofactor binding;GO:0010293//abscisic aldehyde oxidase activity;GO:0071949//FAD binding;GO:0005506//iron ion binding	GO:0055114//oxidation-reduction process;GO:0009851//auxin biosynthetic process;GO:0019760//glucosinolate metabolic process;GO:0009688//abscisic acid biosynthetic process	gi|326519088|dbj|BAJ96543.1|/4.35789e-63/predicted protein [Hordeum vulgare subsp. vulgare]
	PH01001285G0430	1812	177	496	3.31183	8.48099	1.35661	Up	4.59662e-30	1.88093e-29	K14486|1|4e-52|204|bdi:100823758|auxin response factor	-	GO:0005488//binding	GO:0080090//regulation of primary metabolic process;GO:0009733//response to auxin stimulus;GO:0031326;GO:0009755//hormone-mediated signaling pathway;GO:0048513//organ development;GO:0006351//transcription, DNA-dependent	gi|218191212|gb|EEC73639.1|/0/hypothetical protein OsI_08153 [Oryza sativa Indica Group]
	PH01001175G0280	588	1429	3964	82.3962	208.872	1.34197	Up	2.78814e-224	5.03714e-223	K14484|1|2e-43|172|aly:ARALYDRAFT_470401|auxin-responsive protein IAA	GO:0009536//plastid;GO:0005634//nucleus	GO:0046983//protein dimerization activity	GO:0006417//regulation of translation;GO:0006355//regulation of transcription, DNA-dependent;GO:0009734//auxin mediated signaling pathway	gi|357134418|ref|XP_003568814.1|/6.93606e-90/PREDICTED: auxin-responsive protein IAA15-like [Brachypodium distachyon]
	PH01003211G0130	558	499	1370	30.3193	76.0693	1.32708	Up	1.8364e-77	1.40511e-76	K10579|1|1e-79|293|sbi:SORBI_10g028930|ubiquitin-conjugating enzyme E2 M [EC:6.3.2.19]	-	GO:0005524//ATP binding;GO:0004842//ubiquitin-protein ligase activity	GO:0009790//embryo development;GO:0016567//protein ubiquitination;GO:0009733//response to auxin stimulus	gi|115481360|ref|NP_001064273.1|/2.19982e-79/Os10g0190000 [Oryza sativa Japonica Group]
	PH01001958G0130	2697	190	501	2.3885	5.75546	1.26883	Up	1.53361e-27	5.96362e-27	K08286|1|3e-110|398|ath:AT4G28490|protein-serine/threonine kinase [EC:2.7.11.-];K13415|4|5e-110|397|osa:4324691|protein brassinosteroid insensitive 1 [EC:2.7.10.1 2.7.11.1];K00924|5|9e-109|393|aly:ARALYDRAFT_476729|[EC:2.7.1.-]	GO:0016023//cytoplasmic membrane-bounded vesicle;GO:0005886//plasma membrane	GO:0004674//protein serine/threonine kinase activity;GO:0005524//ATP binding	GO:0006468//protein phosphorylation;GO:0009741//response to brassinosteroid stimulus;GO:0007169//transmembrane receptor protein tyrosine kinase signaling pathway;GO:0009733//response to auxin stimulus	gi|326500686|dbj|BAJ95009.1|/0/predicted protein [Hordeum vulgare subsp. vulgare]
	PH01000237G0420	1545	144	377	3.16	7.56024	1.25851	Up	7.28426e-21	2.43106e-20	K14486|1|4e-86|317|osa:4325895|auxin response factor	-	-	-	gi|357132990|ref|XP_003568111.1|/0/PREDICTED: auxin response factor 14-like [Brachypodium distachyon]
	PH01002175G0240	2004	130	332	2.19937	5.13291	1.22269	Up	8.37562e-18	2.57661e-17	K12450|1|0.0|1289|bdi:100829812|UDP-glucose 4,6-dehydratase [EC:4.2.1.76]	GO:0009507//chloroplast;GO:0005829//cytosol;GO:0009506//plasmodesma	GO:0008460//dTDP-glucose 4,6-dehydratase activity;GO:0000166//nucleotide binding;GO:0050377//UDP-glucose 4,6-dehydratase activity;GO:0050662//coenzyme binding;GO:0008831//dTDP-4-dehydrorhamnose reductase activity;GO:0010280//UDP-L-rhamnose synthase activity	GO:0009744//response to sucrose stimulus;GO:0010253//UDP-rhamnose biosynthetic process;GO:0045226//extracellular polysaccharide biosynthetic process;GO:0010214//seed coat development;GO:0051555//flavonol biosynthetic process;GO:0010224//response to UV-B;GO:0010315//auxin efflux;GO:0010192//mucilage biosynthetic process	gi|357140549|ref|XP_003571828.1|/0/PREDICTED: probable rhamnose biosynthetic enzyme 1-like [Brachypodium distachyon]
	PH01000501G0490	966	175	446	6.14205	14.3048	1.2197	Up	2.61636e-23	9.27782e-23	K09422|1|2e-143|506|osa:4329770|myb proto-oncogene protein, plant	-	-	GO:0009753//response to jasmonic acid stimulus;GO:0009739//response to gibberellin stimulus;GO:0048440//carpel development;GO:0009651//response to salt stress;GO:0048507//meristem development;GO:0009751//response to salicylic acid stimulus;GO:0009733//response to auxin stimulus;GO:0010091//trichome branching;GO:0010093//specification of floral organ identity;GO:0009723//response to ethylene stimu…	gi|115446899|ref|NP_001047229.1|/2.26709e-142/Os02g0579300 [Oryza sativa Japonica Group]
	PH01002069G0360	633	33	84	1.76751	4.11148	1.21794	Up	1.79939e-05	3.33434e-05	K14488|1|1e-29|127|zma:100281845|SAUR family protein	GO:0005739//mitochondrion	GO:0005516//calmodulin binding	GO:0009734//auxin mediated signaling pathway	gi|226509128|ref|NP_001148237.1|/1.36556e-28/SAUR25 - auxin-responsive SAUR family member [Zea mays]
	PH01000214G1340	1026	401	1020	13.251	30.8018	1.21691	Up	5.02474e-51	2.88205e-50	K14484|1|3e-41|167|ath:AT1G51950|auxin-responsive protein IAA	-	-	-	gi|357136356|ref|XP_003569771.1|/1.59942e-149/PREDICTED: auxin-responsive protein IAA6-like [Brachypodium distachyon]
	PH01000107G1720	1191	276	690	7.85687	17.9498	1.19194	Up	5.45284e-34	2.40376e-33	K00766|1|0.0|663|osa:4331468|anthranilate phosphoribosyltransferase [EC:2.4.2.18]	GO:0009941//chloroplast envelope;GO:0031965//nuclear membrane;GO:0009570//chloroplast stroma;GO:0005886//plasma membrane	GO:0005515//protein binding;GO:0004048//anthranilate phosphoribosyltransferase activity;GO:0003691//double-stranded telomeric DNA binding	GO:0000162//tryptophan biosynthetic process;GO:0009739//response to gibberellin stimulus;GO:0009873//ethylene mediated signaling pathway;GO:0009651//response to salt stress;GO:0009753//response to jasmonic acid stimulus;GO:0042742//defense response to bacterium;GO:0009751//response to salicylic acid stimulus;GO:0034976//response to endoplasmic reticulum stress;GO:0006569//tryptophan catabolic pro…	gi|125542211|gb|EAY88350.1|/0/hypothetical protein OsI_09808 [Oryza sativa Indica Group]
	PH01002219G0230	1107	76	189	2.32765	5.28977	1.18433	Up	2.6953e-10	6.44801e-10	K00660|1|0.0|691|osa:4350636|chalcone synthase [EC:2.3.1.74]	GO:0009705//plant-type vacuole membrane;GO:0005783//endoplasmic reticulum;GO:0005634//nucleus	GO:0016210//naringenin-chalcone synthase activity	GO:0006979//response to oxidative stress;GO:0009753//response to jasmonic acid stimulus;GO:0010224//response to UV-B;GO:0009926//auxin polar transport;GO:0009611//response to wounding;GO:0009715//chalcone biosynthetic process;GO:0031540//regulation of anthocyanin biosynthetic process;GO:0009629//response to gravity	gi|152013420|sp|A2ZEX7.1|CHS1_ORYSI/0/RecName: Full=Chalcone synthase 1; Short=OsCHS1; AltName: Full=Naregenin-chalcone synthase
	PH01003154G0050	2016	270	667	4.54073	10.2508	1.17474	Up	3.35978e-32	1.43405e-31	K01115|1|8e-19|94.0|vcn:VOLCADRAFT_99471|phospholipase D [EC:3.1.4.4]	GO:0009536//plastid;GO:0016324//apical plasma membrane;GO:0005634//nucleus	GO:0005089//Rho guanyl-nucleotide exchange factor activity;GO:0016301//kinase activity	GO:0009825//multidimensional cell growth;GO:0048767//root hair elongation;GO:0000271//polysaccharide biosynthetic process;GO:0010075//regulation of meristem growth;GO:0071555//cell wall organization;GO:0009926//auxin polar transport;GO:0008361//regulation of cell size;GO:0043481//anthocyanin accumulation in tissues in response to UV light;GO:0009860//pollen tube growth;GO:0008356//asymmetric cell…	gi|226494129|ref|NP_001152308.1|/1.37908e-146/pollen-specific kinase partner protein [Zea mays]
	PH01001504G0360	2238	96	237	1.45433	3.28104	1.1738	Up	2.12194e-12	5.51947e-12	K05658|1|0.0|1341|bdi:100843472|ATP-binding cassette, subfamily B (MDR/TAP), member 1	GO:0016021//integral to membrane;GO:0005886//plasma membrane	GO:0010329//auxin efflux transmembrane transporter activity;GO:0042626//ATPase activity, coupled to transmembrane movement of substances;GO:0005524//ATP binding	GO:0010048//vernalization response;GO:0010541//acropetal auxin transport;GO:0043481//anthocyanin accumulation in tissues in response to UV light;GO:0010540//basipetal auxin transport;GO:0010315//auxin efflux;GO:0055085//transmembrane transport;GO:0006200//ATP catabolic process;GO:0048440//carpel development	gi|222622344|gb|EEE56476.1|/0/hypothetical protein OsJ_05696 [Oryza sativa Japonica Group]
	PH01002861G0210	1134	5645	13819	168.773	377.56	1.16162	Up	0	0	K10355|1|0.0|754|osa:4349087|actin, other eukaryote	GO:0009941//chloroplast envelope;GO:0005618//cell wall;GO:0005730//nucleolus;GO:0005829//cytosol;GO:0009570//chloroplast stroma;GO:0005856//cytoskeleton;GO:0009506//plasmodesma;GO:0005886//plasma membrane;GO:0005739//mitochondrion	GO:0005515//protein binding;GO:0005524//ATP binding;GO:0005200//structural constituent of cytoskeleton	GO:0007010//cytoskeleton organization;GO:0006094//gluconeogenesis;GO:0009611//response to wounding;GO:0006007//glucose catabolic process;GO:0010498//proteasomal protein catabolic process;GO:0051301//cell division;GO:0048767//root hair elongation;GO:0032880//regulation of protein localization;GO:0009845//seed germination;GO:0009416//response to light stimulus;GO:0009733//response to auxin stimulus	gi|115482882|ref|NP_001065034.1|/0/Os10g0510000 [Oryza sativa Japonica Group]
	PH01000113G1040	3579	1582	3849	14.9864	33.3203	1.15275	Up	3.58106e-172	5.16655e-171	K00827|1|6e-137|487|bdi:100846647|alanine-glyoxylate transaminase / (R)-3-amino-2-methylpropionate-pyruvate transaminase [EC:2.6.1.44 2.6.1.40]	GO:0031965//nuclear membrane;GO:0005643//nuclear pore;GO:0005739//mitochondrion	GO:0005515//protein binding;GO:0015288//porin activity	GO:0000394//RNA splicing, via endonucleolytic cleavage and ligation;GO:0006406//mRNA export from nucleus;GO:0009910//negative regulation of flower development;GO:0009086//methionine biosynthetic process;GO:0009870//defense response signaling pathway, resistance gene-dependent;GO:0010074//maintenance of meristem identity;GO:0006606//protein import into nucleus;GO:0009733//response to auxin stimulus	gi|357113830|ref|XP_003558704.1|/0/PREDICTED: nuclear pore complex protein Nup98-Nup96-like [Brachypodium distachyon]
	PH01000979G0500	3393	1138	2683	11.3713	24.4996	1.10736	Up	3.31476e-113	3.36594e-112	K05658|1|0.0|1184|osa:4346344|ATP-binding cassette, subfamily B (MDR/TAP), member 1	GO:0016021//integral to membrane;GO:0009506//plasmodesma;GO:0005886//plasma membrane	GO:0015408;GO:0010329//auxin efflux transmembrane transporter activity;GO:0008559//xenobiotic-transporting ATPase activity;GO:0005516//calmodulin binding;GO:0005524//ATP binding	GO:0010048//vernalization response;GO:0010541//acropetal auxin transport;GO:0007155//cell adhesion;GO:0009793//embryo development ending in seed dormancy;GO:0045010//actin nucleation;GO:0009958//positive gravitropism;GO:0009624//response to nematode;GO:0043481//anthocyanin accumulation in tissues in response to UV light;GO:0009640//photomorphogenesis;GO:0010540//basipetal auxin transport;GO:00100…	gi|45735908|dbj|BAD12940.1|/0/putative P-glycoprotein 1 [Oryza sativa Japonica Group]
	PH01001892G0010	2343	69	162	0.998457	2.14223	1.10134	Up	3.50324e-08	7.59919e-08	K09338|1|0.0|1096|aly:ARALYDRAFT_314555|homeobox-leucine zipper protein	GO:0005634//nucleus	GO:0043565//sequence-specific DNA binding;GO:0003700//sequence-specific DNA binding transcription factor activity	GO:0010075//regulation of meristem growth;GO:0006355//regulation of transcription, DNA-dependent;GO:0009965//leaf morphogenesis;GO:0010072//primary shoot apical meristem specification;GO:0045597//positive regulation of cell differentiation;GO:0009733//response to auxin stimulus;GO:0010089//xylem development;GO:0008284//positive regulation of cell proliferation;GO:0080060//integument development;G…	gi|242051699|ref|XP_002454995.1|/0/hypothetical protein SORBIDRAFT_03g002660 [Sorghum bicolor]
	PH01000095G0580	588	1968	4612	113.475	243.016	1.09868	Up	9.0783e-191	1.41696e-189	K04392|1|2e-108|389|sbi:SORBI_04g001690|Ras-related C3 botulinum toxin substrate 1;K07975|4|7e-102|367|ath:AT3G51300|Rho family, other	GO:0030427//site of polarized growth;GO:0009524//phragmoplast;GO:0005730//nucleolus;GO:0005819//spindle;GO:0045177//apical part of cell;GO:0005886//plasma membrane	GO:0032794//GTPase activating protein binding;GO:0005525//GTP binding;GO:0004767//sphingomyelin phosphodiesterase activity;GO:0003924//GTPase activity	GO:0030834//regulation of actin filament depolymerization;GO:0000226//microtubule cytoskeleton organization;GO:0017157//regulation of exocytosis;GO:0010119//regulation of stomatal movement;GO:0051650//establishment of vesicle localization;GO:0009827//plant-type cell wall modification;GO:0030048//actin filament-based movement;GO:0009734//auxin mediated signaling pathway;GO:0006184//GTP catabolic p…	gi|162460255|ref|NP_001105615.1|/7.37625e-108/Rho-related protein from plants2 [Zea mays]
	PH01003420G0060	1680	164	384	3.30969	7.08182	1.09742	Up	2.21364e-17	6.73181e-17	K01115|1|6e-17|87.4|vcn:VOLCADRAFT_99471|phospholipase D [EC:3.1.4.4]	GO:0009536//plastid;GO:0016324//apical plasma membrane;GO:0005634//nucleus	GO:0005089//Rho guanyl-nucleotide exchange factor activity;GO:0016301//kinase activity	GO:0009825//multidimensional cell growth;GO:0048767//root hair elongation;GO:0000271//polysaccharide biosynthetic process;GO:0010075//regulation of meristem growth;GO:0071555//cell wall organization;GO:0009926//auxin polar transport;GO:0008361//regulation of cell size;GO:0043481//anthocyanin accumulation in tissues in response to UV light;GO:0009860//pollen tube growth;GO:0008356//asymmetric cell…	gi|115480477|ref|NP_001063832.1|/0/Os09g0544800 [Oryza sativa Japonica Group]
	PH01000161G0060	546	142	332	8.81756	18.8395	1.09531	Up	3.4695e-15	9.8629e-15	K07942|1|2e-100|362|zma:100191298|ADP-ribosylation factor-like 1	GO:0005795//Golgi stack;GO:0005886//plasma membrane;GO:0005634//nucleus	GO:0005515//protein binding;GO:0005525//GTP binding;GO:0003677//DNA binding;GO:0003700//sequence-specific DNA binding transcription factor activity	GO:0048438//floral whorl development;GO:0048519//negative regulation of biological process;GO:0009850//auxin metabolic process;GO:0006355//regulation of transcription, DNA-dependent;GO:0010050//vegetative phase change;GO:0009855//determination of bilateral symmetry;GO:0006886//intracellular protein transport;GO:0010051//xylem and phloem pattern formation;GO:0007264//small GTPase mediated signal t…	gi|212276274|ref|NP_001130204.1|/2.35664e-99/uncharacterized protein LOC100191298 [Zea mays]
	PH01000243G0860	426	30	69	2.38761	5.01837	1.07165	Up	0.000458326	0.000763685	K14486|1|1e-12|70.1|sbi:SORBI_09g028450|auxin response factor	-	-	-	gi|326528225|dbj|BAJ93294.1|/4.56568e-12/predicted protein [Hordeum vulgare subsp. vulgare]
	PH01001642G0360	1653	294	655	6.03013	12.277	1.02569	Up	9.50834e-26	3.56434e-25	-	GO:0005886//plasma membrane	-	-	gi|108710515|gb|ABF98310.1|/0/auxin-regulated protein, putative, expressed [Oryza sativa Japonica Group]
	PH01000006G3520	609	505	1118	28.1143	56.8784	1.01658	Up	3.45604e-42	1.74801e-41	-	GO:0005739//mitochondrion;GO:0005788//endoplasmic reticulum lumen	GO:0008270//zinc ion binding;GO:0004872//receptor activity;GO:0010011//auxin binding;GO:0003779//actin binding	GO:0032877//positive regulation of DNA endoreduplication;GO:0000910//cytokinesis;GO:0045793//positive regulation of cell size;GO:0051781//positive regulation of cell division;GO:0009826//unidimensional cell growth;GO:0009734//auxin mediated signaling pathway	gi|115488862|ref|NP_001066918.1|/6.70704e-99/Os12g0529400 [Oryza sativa Japonica Group]
	PH01000174G1510	4083	876	32	7.27407	0.242825	-4.90477	Down	5.76592e-232	1.07085e-230	K11817|1|0.0|2157|sbi:SORBI_01g005650|indole-3-acetaldehyde oxidase [EC:1.2.3.7];K09842|4|0.0|1471|vvi:100265098|abscisic-aldehyde oxidase [EC:1.2.3.14]	GO:0005737//cytoplasm	GO:0018479//benzaldehyde dehydrogenase (NAD+) activity;GO:0051537//2 iron, 2 sulfur cluster binding;GO:0050302//indole-3-acetaldehyde oxidase activity;GO:0009055//electron carrier activity;GO:0016614//oxidoreductase activity, acting on CH-OH group of donors;GO:0043546//molybdopterin cofactor binding;GO:0010293//abscisic aldehyde oxidase activity;GO:0071949//FAD binding;GO:0005506//iron ion binding	GO:0055114//oxidation-reduction process;GO:0009851//auxin biosynthetic process;GO:0019760//glucosinolate metabolic process;GO:0009688//abscisic acid biosynthetic process	gi|242032729|ref|XP_002463759.1|/0/hypothetical protein SORBIDRAFT_01g005650 [Sorghum bicolor]
	PH01004075G0080	2037	215	12	3.57849	0.182521	-4.29322	Down	1.21322e-53	7.19259e-53	K11817|1|0.0|1062|sbi:SORBI_01g005650|indole-3-acetaldehyde oxidase [EC:1.2.3.7];K09842|4|0.0|820|vvi:100265098|abscisic-aldehyde oxidase [EC:1.2.3.14]	GO:0005737//cytoplasm	GO:0018479//benzaldehyde dehydrogenase (NAD+) activity;GO:0051537//2 iron, 2 sulfur cluster binding;GO:0050302//indole-3-acetaldehyde oxidase activity;GO:0009055//electron carrier activity;GO:0016614//oxidoreductase activity, acting on CH-OH group of donors;GO:0043546//molybdopterin cofactor binding;GO:0010293//abscisic aldehyde oxidase activity;GO:0071949//FAD binding;GO:0005506//iron ion binding	GO:0055114//oxidation-reduction process;GO:0009851//auxin biosynthetic process;GO:0019760//glucosinolate metabolic process;GO:0009688//abscisic acid biosynthetic process	gi|242032729|ref|XP_002463759.1|/0/hypothetical protein SORBIDRAFT_01g005650 [Sorghum bicolor]
	PH01000460G0090	7341	1954	211	9.02447	0.890533	-3.3411	Down	0	0	K10691|1|0.0|3341|sbi:SORBI_07g010440|E3 ubiquitin-protein ligase UBR4 [EC:6.3.2.19]	GO:0005829//cytosol;GO:0009506//plasmodesma;GO:0016020//membrane	GO:0008270//zinc ion binding;GO:0004842//ubiquitin-protein ligase activity	GO:0009620//response to fungus;GO:0009926//auxin polar transport;GO:0009640//photomorphogenesis;GO:0010311//lateral root formation;GO:0009733//response to auxin stimulus;GO:0016567//protein ubiquitination;GO:0048283//indeterminate inflorescence morphogenesis;GO:0009826//unidimensional cell growth	gi|242078783|ref|XP_002444160.1|/0/hypothetical protein SORBIDRAFT_07g010440 [Sorghum bicolor]
	PH01004799G0030	501	76	9	5.14314	0.55658	-3.20799	Down	5.68144e-16	1.65439e-15	-	GO:0005777//peroxisome	GO:0016787//hydrolase activity	GO:0009414//response to water deprivation;GO:0009733//response to auxin stimulus;GO:0008152//metabolic process	gi|326515796|dbj|BAK07144.1|/2.59629e-72/predicted protein [Hordeum vulgare subsp. vulgare]
	PH01001886G0250	3594	86	12	0.811284	0.103449	-2.97129	Down	1.0255e-16	3.06066e-16	K11817|1|0.0|1237|zma:542228|indole-3-acetaldehyde oxidase [EC:1.2.3.7]	GO:0005737//cytoplasm	GO:0018479//benzaldehyde dehydrogenase (NAD+) activity;GO:0051537//2 iron, 2 sulfur cluster binding;GO:0050302//indole-3-acetaldehyde oxidase activity;GO:0009055//electron carrier activity;GO:0016614//oxidoreductase activity, acting on CH-OH group of donors;GO:0043546//molybdopterin cofactor binding;GO:0010293//abscisic aldehyde oxidase activity;GO:0071949//FAD binding;GO:0005506//iron ion binding	GO:0055114//oxidation-reduction process;GO:0009851//auxin biosynthetic process;GO:0019760//glucosinolate metabolic process;GO:0009688//abscisic acid biosynthetic process	gi|357119054|ref|XP_003561261.1|/0/PREDICTED: putative aldehyde oxidase-like protein-like [Brachypodium distachyon]
	PH01000015G0160	516	2308	386	151.649	23.1772	-2.70996	Down	0	0	K13448|1|4e-60|228|zma:100286349|calcium-binding protein CML	GO:0005886//plasma membrane	GO:0005509//calcium ion binding	GO:0009646//response to absence of light;GO:0009739//response to gibberellin stimulus;GO:0009409//response to cold;GO:0009611//response to wounding;GO:0009909//regulation of flower development;GO:0045087//innate immune response;GO:0009408//response to heat;GO:0009733//response to auxin stimulus;GO:0010200//response to chitin;GO:0048574//long-day photoperiodism, flowering;GO:0009737//response to a…	gi|297596049|ref|NP_001041950.2|/8.09176e-72/Os01g0135700 [Oryza sativa Japonica Group]
	PH01000028G0160	549	112	20	6.91669	1.12871	-2.61541	Down	7.9185e-19	2.50467e-18	K14488|1|1e-63|192|bdi:100846166|SAUR family protein	GO:0005739//mitochondrion	GO:0005516//calmodulin binding	GO:0009734//auxin mediated signaling pathway	gi|357164988|ref|XP_003580232.1|/1.3803e-62/PREDICTED: uncharacterized protein LOC100846166 [Brachypodium distachyon]
	PH01002328G0120	534	388	70	24.6345	4.06144	-2.60062	Down	3.98968e-61	2.582e-60	K14325|1|5e-07|52.0|rcu:RCOM_1576190|RNA-binding protein with serine-rich domain 1;K00064|5|6e-06|48.5|rcu:RCOM_0156370|D-threo-aldose 1-dehydrogenase [EC:1.1.1.122]	-	GO:0008270//zinc ion binding	GO:0010363//regulation of plant-type hypersensitive response;GO:0009414//response to water deprivation;GO:0009867//jasmonic acid mediated signaling pathway;GO:0010286//heat acclimation;GO:0009611//response to wounding;GO:0042538//hyperosmotic salinity response;GO:0009733//response to auxin stimulus;GO:0010200//response to chitin;GO:0006612//protein targeting to membrane;GO:0009863//salicylic acid…	gi|115478953|ref|NP_001063070.1|/7.53611e-87/Os09g0385700 [Oryza sativa Japonica Group]
	PH01000548G0160	690	21	4	1.03186	0.179611	-2.5223	Down	0.000227292	0.000388222	K14303|1|2e-69|260|zma:100501287|nuclear pore complex protein Nup160	GO:0005774//vacuolar membrane;GO:0031965//nuclear membrane;GO:0005829//cytosol;GO:0019898//extrinsic to membrane;GO:0009506//plasmodesma;GO:0005783//endoplasmic reticulum;GO:0009504//cell plate;GO:0005886//plasma membrane	GO:0005515//protein binding	GO:0009908//flower development;GO:0006406//mRNA export from nucleus;GO:0072661//protein targeting to plasma membrane;GO:0044267//cellular protein metabolic process;GO:0048513//organ development;GO:0016192//vesicle-mediated transport;GO:0009733//response to auxin stimulus;GO:0009920//cell plate formation involved in plant-type cell wall biogenesis;GO:0050793//regulation of developmental process	gi|42409328|dbj|BAD10644.1|/3.21063e-93/Nucleoporin-like protein [Oryza sativa Japonica Group]
	PH01000183G0480	819	260	55	10.7632	2.08066	-2.37099	Down	2.03018e-37	9.45641e-37	K08286|1|2e-57|163|ath:AT3G27580|protein-serine/threonine kinase [EC:2.7.11.-];K08282|5|2e-44|125|ota:Ot16g02900|non-specific serine/threonine protein kinase [EC:2.7.11.1]	GO:0009536//plastid;GO:0009986//cell surface;GO:0005634//nucleus	GO:0005515//protein binding;GO:0004674//protein serine/threonine kinase activity;GO:0005524//ATP binding	GO:0048766//root hair initiation;GO:0009958//positive gravitropism;GO:0009734//auxin mediated signaling pathway;GO:0080167//response to karrikin;GO:0048825//cotyledon development;GO:0043481//anthocyanin accumulation in tissues in response to UV light;GO:0048767//root hair elongation;GO:0009640//photomorphogenesis;GO:0008361//regulation of cell size;GO:0006468//protein phosphorylation;GO:0009637//…	gi|115489562|ref|NP_001067268.1|/1.34177e-107/Os12g0614600 [Oryza sativa Japonica Group]
	PH01013787G0010	603	28	6	1.57432	0.308288	-2.35238	Down	3.92476e-05	7.10447e-05	-	GO:0009507//chloroplast;GO:0005634//nucleus	GO:0035091//phosphatidylinositol binding	GO:0042127//regulation of cell proliferation;GO:0010087//phloem or xylem histogenesis;GO:0010305//leaf vascular tissue pattern formation;GO:0009734//auxin mediated signaling pathway	gi|293336271|ref|NP_001169434.1|/3.94554e-19/uncharacterized protein LOC100383305 [Zea mays]
	PH01002657G0310	429	92	21	7.27081	1.51665	-2.26123	Down	1.80371e-13	4.86376e-13	K05658|1|3e-73|271|osa:4332438|ATP-binding cassette, subfamily B (MDR/TAP), member 1	GO:0016021//integral to membrane;GO:0005886//plasma membrane;GO:0005634//nucleus	GO:0042626//ATPase activity, coupled to transmembrane movement of substances;GO:0005524//ATP binding	GO:0010048//vernalization response;GO:0043481//anthocyanin accumulation in tissues in response to UV light;GO:0009926//auxin polar transport;GO:0055085//transmembrane transport;GO:0006200//ATP catabolic process;GO:0048440//carpel development	gi|297600728|ref|NP_001049736.2|/2.29283e-72/Os03g0280000 [Oryza sativa Japonica Group]
	PH01000069G1630	381	8841	2039	786.736	165.812	-2.24633	Down	0	0	K13448|1|2e-08|55.5|pop:POPTR_709761|calcium-binding protein CML;K13171|3|3e-08|54.7|aly:ARALYDRAFT_901882|serine/arginine repetitive matrix protein 1	-	GO:0005509//calcium ion binding	GO:0009733//response to auxin stimulus;GO:0080167//response to karrikin	gi|357123476|ref|XP_003563436.1|/4.93047e-59/PREDICTED: calcium-binding protein PBP1-like [Brachypodium distachyon]
	PH01002694G0160	681	143	34	7.11937	1.54687	-2.20239	Down	1.4829e-19	4.76961e-19	-	GO:0016020//membrane	-	-	gi|357114621|ref|XP_003559097.1|/5.16106e-88/PREDICTED: auxin-induced protein 5NG4-like [Brachypodium distachyon]
	PH01000176G0540	3366	7461	1881	75.1511	17.314	-2.11785	Down	0	0	K14486|1|0.0|890|pop:POPTR_589324|auxin response factor	GO:0005634//nucleus	GO:0003677//DNA binding;GO:0046983//protein dimerization activity	GO:0006355//regulation of transcription, DNA-dependent;GO:0009734//auxin mediated signaling pathway	gi|357123645|ref|XP_003563519.1|/0/PREDICTED: auxin response factor 19-like [Brachypodium distachyon]
	PH01000097G0900	2547	4784	1302	63.6817	15.8382	-2.00747	Down	0	0	K14515|1|1e-22|107|ppp:PHYPADRAFT_199083|EIN3-binding F-box protein;K10268|4|1e-20|100|bdi:100843200|F-box and leucine-rich repeat protein 2/20	GO:0005737//cytoplasm	GO:0004842//ubiquitin-protein ligase activity	GO:0048645//organ formation;GO:0000956//nuclear-transcribed mRNA catabolic process;GO:0006511//ubiquitin-dependent protein catabolic process;GO:0010252//auxin homeostasis	gi|222612779|gb|EEE50911.1|/0/hypothetical protein OsJ_31423 [Oryza sativa Japonica Group]
	PH01000056G0420	498	7651	2086	520.884	129.78	-2.00489	Down	0	0	-	-	GO:0005509//calcium ion binding	GO:0009733//response to auxin stimulus;GO:0080167//response to karrikin	gi|357123476|ref|XP_003563436.1|/1.92778e-36/PREDICTED: calcium-binding protein PBP1-like [Brachypodium distachyon]
	PH01000093G0690	579	2766	789	161.967	42.2203	-1.93969	Down	1.98286e-295	4.54583e-294	K14486|1|2e-72|269|pop:POPTR_589324|auxin response factor	GO:0005634//nucleus	GO:0003677//DNA binding;GO:0046983//protein dimerization activity	GO:0006355//regulation of transcription, DNA-dependent;GO:0009908//flower development;GO:0009734//auxin mediated signaling pathway	gi|357150158|ref|XP_003575362.1|/2.98136e-106/PREDICTED: auxin response factor 6-like [Brachypodium distachyon]
	PH01000044G0540	1320	34	10	0.873288	0.234719	-1.89552	Down	7.43312e-05	0.000132007	K14486|1|5e-40|163|ath:AT1G19850|auxin response factor	-	GO:0005488//binding	GO:0080090//regulation of primary metabolic process;GO:0009725//response to hormone stimulus;GO:0031326;GO:0048513//organ development;GO:0006351//transcription, DNA-dependent	gi|357162852|ref|XP_003579544.1|/1.05099e-154/PREDICTED: auxin response factor 13-like [Brachypodium distachyon]
	PH01001026G0300	2235	1607	473	24.3776	6.55702	-1.89444	Down	3.95204e-167	5.56752e-166	K14486|1|6e-76|283|pop:POPTR_589324|auxin response factor	GO:0005634//nucleus	GO:0003677//DNA binding;GO:0046983//protein dimerization activity	GO:0048437//floral organ development;GO:0006355//regulation of transcription, DNA-dependent;GO:0048438//floral whorl development;GO:0009734//auxin mediated signaling pathway	gi|115469600|ref|NP_001058399.1|/0/Os06g0685700 [Oryza sativa Japonica Group]
	PH01005644G0020	2100	2828	841	45.6576	12.4079	-1.87959	Down	1.75091e-289	3.9227e-288	K10268|1|4e-19|95.1|mtr:MTR_2g021030|F-box and leucine-rich repeat protein 2/20	-	-	GO:0048645//organ formation;GO:0000956//nuclear-transcribed mRNA catabolic process;GO:0006511//ubiquitin-dependent protein catabolic process;GO:0010252//auxin homeostasis	gi|222612779|gb|EEE50911.1|/0/hypothetical protein OsJ_31423 [Oryza sativa Japonica Group]
	PH01000222G0180	2253	7214	2213	108.559	30.4329	-1.83478	Down	0	0	K14486|1|0.0|1034|bdi:100842263|auxin response factor	-	-	-	gi|115458558|ref|NP_001052879.1|/0/Os04g0442000 [Oryza sativa Japonica Group]
	PH01002702G0240	1425	29	9	0.689979	0.195682	-1.81804	Down	0.000385508	0.000647087	K14487|1|1e-139|494|osa:4343785|auxin responsive GH3 gene family	GO:0016023//cytoplasmic membrane-bounded vesicle;GO:0009536//plastid	GO:0010279//indole-3-acetic acid amido synthetase activity	GO:0032940//secretion by cell;GO:0009733//response to auxin stimulus;GO:0009416//response to light stimulus;GO:0010252//auxin homeostasis	gi|342316045|gb|AEL22119.1|/5.63009e-141/GH31 [Echinochloa crus-galli]
	PH01002025G0060	441	47	15	3.61336	1.05384	-1.77768	Down	7.70958e-06	1.46491e-05	K14488|1|3e-47|185|sbi:SORBI_06g031740|SAUR family protein	GO:0005739//mitochondrion	GO:0005516//calmodulin binding	GO:0009734//auxin mediated signaling pathway	gi|242077524|ref|XP_002448698.1|/2.19678e-46/hypothetical protein SORBIDRAFT_06g031740 [Sorghum bicolor]
	PH01000525G0630	1773	2511	808	48.0165	14.1197	-1.76582	Down	3.8006e-236	7.18535e-235	K13171|1|3e-10|65.5|aly:ARALYDRAFT_901882|serine/arginine repetitive matrix protein 1;K14325|5|1e-07|56.6|sbi:SORBI_03g046480|RNA-binding protein with serine-rich domain 1	GO:0005829//cytosol;GO:0005618//cell wall;GO:0009506//plasmodesma;GO:0016023//cytoplasmic membrane-bounded vesicle;GO:0005576//extracellular region;GO:0016020//membrane;GO:0005783//endoplasmic reticulum	GO:0016682//oxidoreductase activity, acting on diphenols and related substances as donors, oxygen as acceptor;GO:0005507//copper ion binding	GO:0055114//oxidation-reduction process;GO:0009620//response to fungus;GO:0009926//auxin polar transport;GO:0009640//photomorphogenesis;GO:0010073//meristem maintenance;GO:0010311//lateral root formation;GO:0009733//response to auxin stimulus;GO:0048283//indeterminate inflorescence morphogenesis;GO:0009826//unidimensional cell growth;GO:0016036//cellular response to phosphate starvation;GO:008016…	gi|53791272|dbj|BAD52537.1|/0/spore coat protein -like [Oryza sativa Japonica Group]
	PH01001678G0350	1839	2725	945	50.2386	15.9211	-1.65786	Down	2.49894e-234	4.68095e-233	K11643|1|0.0|847|bdi:100827866|chromodomain-helicase-DNA-binding protein 4 [EC:3.6.4.12]	GO:0005634//nucleus	GO:0008270//zinc ion binding;GO:0004386//helicase activity;GO:0003677//DNA binding;GO:0005524//ATP binding	GO:0009788//negative regulation of abscisic acid mediated signaling pathway;GO:0006346//methylation-dependent chromatin silencing;GO:0016246//RNA interference;GO:0009739//response to gibberellin stimulus;GO:2000023//regulation of lateral root development;GO:0008283//cell proliferation;GO:0009736//cytokinin mediated signaling pathway;GO:0009733//response to auxin stimulus	gi|55771379|dbj|BAD72546.1|/0/chromatin-remodeling factor CHD3 [Oryza sativa Japonica Group]
	PH01000757G0560	1578	164	57	3.52362	1.11916	-1.65465	Down	1.35028e-15	3.88519e-15	K14487|1|0.0|802|sbi:SORBI_01g032020|auxin responsive GH3 gene family	GO:0043231//intracellular membrane-bounded organelle;GO:0044444//cytoplasmic part	GO:0010279//indole-3-acetic acid amido synthetase activity	GO:0009733//response to auxin stimulus;GO:0009416//response to light stimulus	gi|342316045|gb|AEL22119.1|/0/GH31 [Echinochloa crus-galli]
	PH01001876G0170	6678	930	329	4.7216	1.52641	-1.62913	Down	2.91124e-79	2.26097e-78	-	GO:0005634//nucleus	-	GO:0009790//embryo development;GO:0001708//cell fate specification;GO:0019827//stem cell maintenance;GO:0009926//auxin polar transport;GO:0010305//leaf vascular tissue pattern formation;GO:0048364//root development	gi|242032627|ref|XP_002463708.1|/0/hypothetical protein SORBIDRAFT_01g004640 [Sorghum bicolor]
	PH01000173G0090	1881	849	304	15.3028	5.00735	-1.61168	Down	2.01564e-71	1.44991e-70	K14485|1|5e-161|566|rcu:RCOM_0556140|transport inhibitor response 1	GO:0005739//mitochondrion;GO:0005634//nucleus	GO:0000822//inositol hexakisphosphate binding;GO:0004842//ubiquitin-protein ligase activity	GO:0006511//ubiquitin-dependent protein catabolic process;GO:0010103//stomatal complex morphogenesis;GO:0048443//stamen development;GO:0002237//response to molecule of bacterial origin;GO:0009734//auxin mediated signaling pathway	gi|115448807|ref|NP_001048183.1|/0/Os02g0759700 [Oryza sativa Japonica Group]
	PH01000824G0700	921	103	37	3.79167	1.2447	-1.60703	Down	5.9577e-10	1.40175e-09	K14486|1|9e-07|41.2|vvi:100264303|auxin response factor	-	-	-	gi|115441981|ref|NP_001045270.1|/1.84253e-10/Os01g0927600 [Oryza sativa Japonica Group]
	PH01003299G0090	1851	279	101	5.11035	1.69059	-1.5959	Down	2.93206e-24	1.06258e-23	-	GO:0005770//late endosome;GO:0005886//plasma membrane	GO:0004871//signal transducer activity	GO:0010540//basipetal auxin transport;GO:0045176//apical protein localization;GO:0009416//response to light stimulus;GO:0009911//positive regulation of flower development;GO:0010229//inflorescence development;GO:0007165//signal transduction;GO:0048825//cotyledon development	gi|115479213|ref|NP_001063200.1|/0/Os09g0420900 [Oryza sativa Japonica Group]
	PH01000705G0540	2892	504	187	5.9086	2.00339	-1.56037	Down	3.38872e-41	1.68547e-40	K01904|1|0.0|870|bdi:100845934|4-coumarate--CoA ligase [EC:6.2.1.12]	GO:0005777//peroxisome	GO:0004321//fatty-acyl-CoA synthase activity;GO:0016491//oxidoreductase activity;GO:0016207//4-coumarate-CoA ligase activity	GO:0009851//auxin biosynthetic process;GO:0009695//jasmonic acid biosynthetic process	gi|209572803|sp|Q0DV32.2|4CLL1_ORYSJ/0/RecName: Full=4-coumarate--CoA ligase-like 1
	PH01003771G0170	528	3809	1430	244.585	83.9122	-1.54338	Down	1.40322e-294	3.20254e-293	K13448|1|4e-63|238|zma:100286349|calcium-binding protein CML	GO:0005886//plasma membrane	GO:0005509//calcium ion binding	GO:0009646//response to absence of light;GO:0009739//response to gibberellin stimulus;GO:0009409//response to cold;GO:0009611//response to wounding;GO:0009909//regulation of flower development;GO:0045087//innate immune response;GO:0009408//response to heat;GO:0009733//response to auxin stimulus;GO:0010200//response to chitin;GO:0048574//long-day photoperiodism, flowering;GO:0009737//response to a…	gi|297596049|ref|NP_001041950.2|/6.40721e-75/Os01g0135700 [Oryza sativa Japonica Group]
	PH01001634G0030	1500	717	270	16.2062	5.57693	-1.539	Down	9.41346e-57	5.8158e-56	K12489|1|3e-148|496|sbi:SORBI_07g025880|Arf-GAP with coiled-coil, ANK repeat and PH domain-containing protein	GO:0030139//endocytic vesicle;GO:0030140//trans-Golgi network transport vesicle;GO:0005829//cytosol;GO:0005886//plasma membrane	GO:0035091//phosphatidylinositol binding;GO:0008060//ARF GTPase activator activity;GO:0016772//transferase activity, transferring phosphorus-containing groups;GO:0008270//zinc ion binding;GO:0005515//protein binding	GO:0009965//leaf morphogenesis;GO:0048439//flower morphogenesis;GO:0010051//xylem and phloem pattern formation;GO:0048765//root hair cell differentiation;GO:0048519//negative regulation of biological process;GO:0022402//cell cycle process;GO:0016049//cell growth;GO:0033044//regulation of chromosome organization;GO:0048449//floral organ formation;GO:0010090//trichome morphogenesis;GO:0010014//meri…	gi|38175545|dbj|BAD01238.1|/4.72661e-154/putative ARF GTPase-activating domain-containing protein [Oryza sativa Japonica Group]
	PH01000911G0360	15240	14631	5532	32.5493	11.2466	-1.53314	Down	0	0	K10691|1|0.0|7954|sbi:SORBI_07g010440|E3 ubiquitin-protein ligase UBR4 [EC:6.3.2.19]	GO:0005829//cytosol;GO:0009506//plasmodesma;GO:0016020//membrane	GO:0008270//zinc ion binding;GO:0004842//ubiquitin-protein ligase activity	GO:0009620//response to fungus;GO:0009926//auxin polar transport;GO:0009640//photomorphogenesis;GO:0010311//lateral root formation;GO:0009733//response to auxin stimulus;GO:0016567//protein ubiquitination;GO:0048283//indeterminate inflorescence morphogenesis;GO:0009826//unidimensional cell growth	gi|242078783|ref|XP_002444160.1|/0/hypothetical protein SORBIDRAFT_07g010440 [Sorghum bicolor]
	PH01000093G0670	2253	10500	3990	158.009	54.87	-1.52591	Down	0	0	K14486|1|2e-106|385|vvi:100254074|auxin response factor	GO:0005634//nucleus	GO:0003677//DNA binding;GO:0046983//protein dimerization activity	GO:0006355//regulation of transcription, DNA-dependent;GO:0009908//flower development;GO:0009734//auxin mediated signaling pathway	gi|115444427|ref|NP_001045993.1|/0/Os02g0164900 [Oryza sativa Japonica Group]
	PH01000375G0300	651	84	32	4.37473	1.52297	-1.5223	Down	7.88496e-08	1.67959e-07	K05275|1|1e-25|114|zma:100272747|pyridoxine 4-dehydrogenase [EC:1.1.1.65]	-	-	-	gi|359477985|ref|XP_003632048.1|/2.40521e-84/PREDICTED: auxin-induced protein PCNT115 isoform 2 [Vitis vinifera]
	PH01000639G0480	957	5560	2128	196.977	68.8942	-1.51557	Down	0	0	K12134|1|4e-25|113|aly:ARALYDRAFT_904154|circadian clock associated 1;K12133|3|1e-24|112|ath:AT1G01060|LATE ELONGATED HYPOCOTYL	GO:0009536//plastid	GO:0003677//DNA binding	GO:0009753//response to jasmonic acid stimulus;GO:0009739//response to gibberellin stimulus;GO:0046686//response to cadmium ion;GO:0009751//response to salicylic acid stimulus;GO:0009733//response to auxin stimulus;GO:0009737//response to abscisic acid stimulus;GO:0009723//response to ethylene stimulus;GO:0009651//response to salt stress	gi|115465920|ref|NP_001056559.1|/3.22432e-141/Os06g0105800 [Oryza sativa Japonica Group]
	PH01002882G0030	3720	12496	4963	113.889	41.3356	-1.46217	Down	0	0	K14486|1|7e-19|95.1|ath:AT5G20730|auxin response factor	-	-	GO:0044249//cellular biosynthetic process;GO:0006631//fatty acid metabolic process	gi|399529258|gb|AFP44686.1|/0/hypothetical protein [Eragrostis tef]
	PH01001555G0390	2637	13890	5572	178.585	65.4672	-1.44777	Down	0	0	K14486|1|4e-168|590|pop:POPTR_589324|auxin response factor	GO:0005634//nucleus	GO:0003677//DNA binding;GO:0046983//protein dimerization activity	GO:0006355//regulation of transcription, DNA-dependent;GO:0009908//flower development;GO:0009734//auxin mediated signaling pathway	gi|115469522|ref|NP_001058360.1|/0/Os06g0677800 [Oryza sativa Japonica Group]
	PH01000384G0170	2292	5844	2352	86.4466	31.794	-1.44305	Down	0	0	K14486|1|0.0|843|bdi:100842263|auxin response factor	-	-	-	gi|115458558|ref|NP_001052879.1|/0/Os04g0442000 [Oryza sativa Japonica Group]
	PH01002649G0270	1086	581	238	18.1384	6.79	-1.41756	Down	3.71998e-41	1.84932e-40	K09250|1|2e-06|51.6|sbi:SORBI_04g001720|cellular nucleic acid-binding protein;K01115|3|5e-06|50.4|vcn:VOLCADRAFT_99471|phospholipase D [EC:3.1.4.4]	-	GO:0008270//zinc ion binding;GO:0003677//DNA binding	GO:0009753//response to jasmonic acid stimulus;GO:0009739//response to gibberellin stimulus;GO:0009651//response to salt stress;GO:0009733//response to auxin stimulus;GO:0009723//response to ethylene stimulus;GO:0046686//response to cadmium ion	gi|357125894|ref|XP_003564624.1|/6.5496e-165/PREDICTED: uncharacterized protein LOC100828575 [Brachypodium distachyon]
	PH01000227G0020	2727	3533	1454	43.9249	16.5197	-1.41085	Down	3.05288e-239	5.81859e-238	K14486|1|3e-163|574|vvi:100254074|auxin response factor	-	-	-	gi|115444427|ref|NP_001045993.1|/0/Os02g0164900 [Oryza sativa Japonica Group]
	PH01001109G0280	2478	16229	6745	222.046	84.3342	-1.39667	Down	0	0	K12450|1|0.0|1323|osa:4332425|UDP-glucose 4,6-dehydratase [EC:4.2.1.76]	GO:0009507//chloroplast;GO:0005829//cytosol;GO:0009506//plasmodesma	GO:0008460//dTDP-glucose 4,6-dehydratase activity;GO:0000166//nucleotide binding;GO:0050377//UDP-glucose 4,6-dehydratase activity;GO:0050662//coenzyme binding;GO:0008831//dTDP-4-dehydrorhamnose reductase activity;GO:0010280//UDP-L-rhamnose synthase activity	GO:0009744//response to sucrose stimulus;GO:0010253//UDP-rhamnose biosynthetic process;GO:0045226//extracellular polysaccharide biosynthetic process;GO:0010214//seed coat development;GO:0051555//flavonol biosynthetic process;GO:0010224//response to UV-B;GO:0010315//auxin efflux;GO:0010192//mucilage biosynthetic process	gi|115452247|ref|NP_001049724.1|/0/Os03g0278200 [Oryza sativa Japonica Group]
	PH01000356G1070	906	1451	609	54.299	20.8263	-1.38252	Down	1.89821e-96	1.71215e-95	K14484|1|5e-33|139|aly:ARALYDRAFT_470436|auxin-responsive protein IAA	-	-	-	gi|148839536|sp|A2XB18.2|IAA10_ORYSI/2.60369e-105/RecName: Full=Auxin-responsive protein IAA10; AltName: Full=Indoleacetic acid-induced protein 10
	PH01003158G0110	1086	4984	2108	155.597	60.14	-1.37141	Down	0	0	K14487|1|2e-180|629|osa:4343785|auxin responsive GH3 gene family	GO:0043231//intracellular membrane-bounded organelle;GO:0044444//cytoplasmic part	GO:0010279//indole-3-acetic acid amido synthetase activity	GO:0009733//response to auxin stimulus;GO:0009416//response to light stimulus	gi|115473129|ref|NP_001060163.1|/2.09718e-179/Os07g0592600 [Oryza sativa Japonica Group]
	PH01000579G0030	4134	642	274	5.26523	2.05354	-1.35838	Down	1.49415e-42	7.6013e-42	K11817|1|0.0|1554|sbi:SORBI_01g005650|indole-3-acetaldehyde oxidase [EC:1.2.3.7];K09842|4|0.0|1488|vvi:100265098|abscisic-aldehyde oxidase [EC:1.2.3.14]	-	GO:0018479//benzaldehyde dehydrogenase (NAD+) activity;GO:0051537//2 iron, 2 sulfur cluster binding;GO:0050302//indole-3-acetaldehyde oxidase activity;GO:0009055//electron carrier activity;GO:0016614//oxidoreductase activity, acting on CH-OH group of donors;GO:0043546//molybdopterin cofactor binding;GO:0010293//abscisic aldehyde oxidase activity;GO:0071949//FAD binding;GO:0005506//iron ion binding	GO:0055114//oxidation-reduction process;GO:0009851//auxin biosynthetic process;GO:0019760//glucosinolate metabolic process;GO:0009688//abscisic acid biosynthetic process	gi|326506834|dbj|BAJ91458.1|/0/predicted protein [Hordeum vulgare subsp. vulgare]
	PH01005322G0010	2379	15124	6473	215.538	84.3013	-1.35432	Down	0	0	K14486|1|3e-125|447|gmx:100793224|auxin response factor	-	-	GO:0009908//flower development;GO:0048513//organ development;GO:0050794//regulation of cellular process	gi|115485689|ref|NP_001067988.1|/0/Os11g0523800 [Oryza sativa Japonica Group]
	PH01000001G1450	774	182	78	7.97229	3.12231	-1.35238	Down	4.31912e-13	1.14843e-12	K14488|1|1e-53|207|osa:4336520|SAUR family protein	GO:0005739//mitochondrion	GO:0005516//calmodulin binding	GO:0009734//auxin mediated signaling pathway	gi|125591115|gb|EAZ31465.1|/7.00249e-58/hypothetical protein OsJ_15602 [Oryza sativa Japonica Group]
	PH01000483G0220	2601	17918	7803	233.562	92.9489	-1.32929	Down	0	0	K14486|1|2e-167|587|pop:POPTR_589324|auxin response factor	GO:0005634//nucleus	GO:0003677//DNA binding;GO:0046983//protein dimerization activity	GO:0006355//regulation of transcription, DNA-dependent;GO:0009908//flower development;GO:0009734//auxin mediated signaling pathway	gi|115469522|ref|NP_001058360.1|/0/Os06g0677800 [Oryza sativa Japonica Group]
	PH01002186G0270	1323	579	254	14.8379	5.94835	-1.31872	Down	6.77002e-37	3.13428e-36	K03006|1|2e-12|72.4|sbi:SORBI_07g003680|DNA-directed RNA polymerase II subunit RPB1 [EC:2.7.7.6]	GO:0005739//mitochondrion;GO:0005730//nucleolus;GO:0009505//plant-type cell wall;GO:0016023//cytoplasmic membrane-bounded vesicle;GO:0009507//chloroplast;GO:0005773//vacuole;GO:0005886//plasma membrane;GO:0045271//respiratory chain complex I	-	GO:0016049//cell growth;GO:0009651//response to salt stress;GO:0051301//cell division;GO:0009733//response to auxin stimulus;GO:0007005//mitochondrion organization;GO:0048527//lateral root development;GO:0071731//response to nitric oxide	gi|357149787|ref|XP_003575232.1|/1.33685e-141/PREDICTED: prohibitin-1, mitochondrial-like [Brachypodium distachyon]
	PH01002565G0140	1890	192	88	3.44423	1.44259	-1.25552	Down	2.14684e-12	5.58281e-12	K14325|1|2e-07|56.2|ppp:PHYPADRAFT_166555|RNA-binding protein with serine-rich domain 1;K09566|5|5e-07|54.7|rcu:RCOM_0924670|peptidyl-prolyl isomerase G (cyclophilin G) [EC:5.2.1.8]	-	GO:0003677//DNA binding	GO:0046686//response to cadmium ion;GO:0009739//response to gibberellin stimulus;GO:0009651//response to salt stress;GO:0009733//response to auxin stimulus;GO:0009751//response to salicylic acid stimulus;GO:0009753//response to jasmonic acid stimulus	gi|357128264|ref|XP_003565794.1|/1.44032e-116/PREDICTED: uncharacterized protein LOC100840715 [Brachypodium distachyon]
	PH01002160G0180	2274	7936	3659	118.322	49.8534	-1.24695	Down	0	0	K14486|1|4e-145|513|osa:4329672|auxin response factor	GO:0005634//nucleus	GO:0003677//DNA binding;GO:0046983//protein dimerization activity	GO:0006355//regulation of transcription, DNA-dependent;GO:0009908//flower development;GO:0048513//organ development;GO:0009734//auxin mediated signaling pathway	gi|218189656|gb|EEC72083.1|/0/hypothetical protein OsI_05027 [Oryza sativa Indica Group]
	PH01000134G0870	2244	389	180	5.87732	2.48526	-1.24176	Down	3.38352e-23	1.19662e-22	K14325|1|1e-08|60.5|gmx:100804778|RNA-binding protein with serine-rich domain 1;K13171|4|3e-08|59.3|aly:ARALYDRAFT_901882|serine/arginine repetitive matrix protein 1	GO:0009536//plastid;GO:0005634//nucleus	GO:0052658//inositol-1,4,5-trisphosphate 5-phosphatase activity	GO:0046855//inositol phosphate dephosphorylation;GO:0048364//root development;GO:0009611//response to wounding;GO:0007584//response to nutrient;GO:0010087//phloem or xylem histogenesis;GO:0009637//response to blue light;GO:0009860//pollen tube growth;GO:0009737//response to abscisic acid stimulus;GO:0010252//auxin homeostasis;GO:0046854//phosphatidylinositol phosphorylation;GO:0010182//sugar medi…	gi|326531068|dbj|BAK04885.1|/0/predicted protein [Hordeum vulgare subsp. vulgare]
	PH01000005G3030	1860	1195	554	21.7825	9.22826	-1.23904	Down	1.45406e-67	1.00247e-66	K14506|1|0.0|1079|osa:4339756|jasmonic acid-amino synthetase;K14487|4|0.0|981|sbi:SORBI_03g028240|auxin responsive GH3 gene family	GO:0009507//chloroplast;GO:0005773//vacuole	GO:0080123//jasmonate-amino synthetase activity;GO:0070566//adenylyltransferase activity	GO:0009864//induced systemic resistance, jasmonic acid mediated signaling pathway;GO:0009585//red, far-red light phototransduction;GO:0010193//response to ozone;GO:0009694//jasmonic acid metabolic process;GO:0031348//negative regulation of defense response;GO:0009640//photomorphogenesis;GO:0010119//regulation of stomatal movement;GO:0009627//systemic acquired resistance;GO:0009733//response to au…	gi|115465721|ref|NP_001056460.1|/0/Os05g0586200 [Oryza sativa Japonica Group]
	PH01000875G0030	1248	194	90	5.27035	2.23435	-1.23805	Down	2.8732e-12	7.43431e-12	K11816|1|0.0|708|sbi:SORBI_06g001210|YUCCA family monooxygenase [EC:1.14.13.-]	-	GO:0050660//flavin adenine dinucleotide binding;GO:0050661//NADP binding;GO:0004499//N,N-dimethylaniline monooxygenase activity	GO:0009851//auxin biosynthetic process;GO:0009742//brassinosteroid mediated signaling pathway;GO:0055114//oxidation-reduction process	gi|242075026|ref|XP_002447449.1|/0/hypothetical protein SORBIDRAFT_06g001210 [Sorghum bicolor]
	PH01000059G0350	5802	556	259	3.249	1.38307	-1.23212	Down	4.35876e-32	1.85681e-31	K11450|1|0.0|859|ppp:PHYPADRAFT_169206|lysine-specific histone demethylase 1 [EC:1.-.-.-]	GO:0043231//intracellular membrane-bounded organelle	GO:0016491//oxidoreductase activity	GO:0009851//auxin biosynthetic process;GO:0010229//inflorescence development;GO:0048825//cotyledon development	gi|110289472|gb|ABB47924.2|/0/amine oxidase, flavin-containing family protein, expressed [Oryza sativa Japonica Group]
	PH01000020G1330	1866	3011	1404	54.7081	23.3119	-1.23069	Down	1.35428e-165	1.89302e-164	K07739|1|0.0|1109|sbi:SORBI_06g020610|elongator complex protein 3 [EC:2.3.1.48]	GO:0005719//nuclear euchromatin;GO:0005829//cytosol;GO:0033588//Elongator holoenzyme complex	GO:0004402//histone acetyltransferase activity;GO:0051536//iron-sulfur cluster binding	GO:0035265//organ growth;GO:2000025//regulation of leaf formation;GO:0051604//protein maturation;GO:0008283//cell proliferation;GO:0009294//DNA mediated transformation;GO:0010928//regulation of auxin mediated signaling pathway;GO:0002098//tRNA wobble uridine modification;GO:0010084//specification of organ axis polarity;GO:0016573//histone acetylation	gi|242076282|ref|XP_002448077.1|/0/hypothetical protein SORBIDRAFT_06g020610 [Sorghum bicolor]
	PH01000020G1010	1074	679	317	21.4347	9.14488	-1.22891	Down	1.15609e-38	5.50515e-38	K00517|1|1e-69|261|ath:AT3G48360|[EC:1.14.-.-];K12400|3|7e-10|63.2|cre:CHLREDRAFT_195459|AP-4 complex subunit epsilon-1;K14325|4|1e-09|58.5|osa:4325394|RNA-binding protein with serine-rich domain 1	GO:0005737//cytoplasm;GO:0005634//nucleus	GO:0008270//zinc ion binding;GO:0004402//histone acetyltransferase activity;GO:0003712//transcription cofactor activity;GO:0005516//calmodulin binding	GO:0009611//response to wounding;GO:0042542//response to hydrogen peroxide;GO:0009734//auxin mediated signaling pathway;GO:0006355//regulation of transcription, DNA-dependent;GO:0009651//response to salt stress;GO:0009753//response to jasmonic acid stimulus;GO:0009751//response to salicylic acid stimulus;GO:0051973//positive regulation of telomerase activity;GO:0010182//sugar mediated signaling p…	gi|357164236|ref|XP_003579991.1|/9.3412e-148/PREDICTED: BTB/POZ and TAZ domain-containing protein 1-like [Brachypodium distachyon]
	PH01002490G0060	2016	257	121	4.3221	1.85959	-1.21675	Down	2.15944e-15	6.18077e-15	K08776|1|0.0|1099|osa:4328737|puromycin-sensitive aminopeptidase [EC:3.4.11.-]	GO:0005829//cytosol;GO:0005886//plasma membrane	GO:0008270//zinc ion binding;GO:0004177//aminopeptidase activity;GO:0008237//metallopeptidase activity;GO:0005319//lipid transporter activity	GO:0010498//proteasomal protein catabolic process;GO:0009926//auxin polar transport;GO:0010359//regulation of anion channel activity;GO:0007010//cytoskeleton organization;GO:0006869//lipid transport;GO:0006094//gluconeogenesis	gi|115445047|ref|NP_001046303.1|/0/Os02g0218200 [Oryza sativa Japonica Group]
	PH01000121G0340	1902	1179	565	21.0163	9.20367	-1.19123	Down	9.25136e-63	6.09053e-62	K14487|1|0.0|1033|sbi:SORBI_03g028240|auxin responsive GH3 gene family;K14506|2|0.0|1019|zma:100381512|jasmonic acid-amino synthetase	GO:0009507//chloroplast;GO:0005773//vacuole	GO:0080123//jasmonate-amino synthetase activity;GO:0070566//adenylyltransferase activity	GO:0009864//induced systemic resistance, jasmonic acid mediated signaling pathway;GO:0009585//red, far-red light phototransduction;GO:0010193//response to ozone;GO:0009694//jasmonic acid metabolic process;GO:0031348//negative regulation of defense response;GO:0009640//photomorphogenesis;GO:0010119//regulation of stomatal movement;GO:0009627//systemic acquired resistance;GO:0009733//response to au…	gi|242058059|ref|XP_002458175.1|/0/hypothetical protein SORBIDRAFT_03g028240 [Sorghum bicolor]
	PH01000497G0760	621	479	232	26.1515	11.575	-1.17589	Down	5.4078e-26	2.04023e-25	K14484|1|2e-46|183|aly:ARALYDRAFT_319024|auxin-responsive protein IAA	GO:0005634//nucleus	GO:0046983//protein dimerization activity	GO:0010102//lateral root morphogenesis;GO:0009753//response to jasmonic acid stimulus;GO:0006417//regulation of translation;GO:0009414//response to water deprivation;GO:0009416//response to light stimulus;GO:0006355//regulation of transcription, DNA-dependent;GO:0009611//response to wounding;GO:0009630//gravitropism;GO:0009734//auxin mediated signaling pathway	gi|242033007|ref|XP_002463898.1|/6.58828e-89/hypothetical protein SORBIDRAFT_01g008480 [Sorghum bicolor]
	PH01000432G0810	2166	6607	3226	103.419	46.1454	-1.16423	Down	0	0	K03260|1|2e-12|72.8|rcu:RCOM_0013460|translation initiation factor 4G	GO:0005634//nucleus	GO:0003743//translation initiation factor activity;GO:0016853//isomerase activity	GO:0009744//response to sucrose stimulus;GO:0006413//translational initiation;GO:0009734//auxin mediated signaling pathway;GO:0009750//response to fructose stimulus	gi|357164247|ref|XP_003579994.1|/0/PREDICTED: eukaryotic translation initiation factor 4 gamma 2-like [Brachypodium distachyon]
	PH01000002G3110	2487	5918	2989	80.6774	37.2369	-1.11543	Down	1.13321e-276	2.44891e-275	K14486|1|3e-142|504|mtr:MTR_2g005240|auxin response factor	GO:0005634//nucleus	GO:0003677//DNA binding;GO:0046983//protein dimerization activity	GO:0048731;GO:0006355//regulation of transcription, DNA-dependent;GO:0044702;GO:0009734//auxin mediated signaling pathway	gi|218189656|gb|EEC72083.1|/0/hypothetical protein OsI_05027 [Oryza sativa Indica Group]
	PH01000577G0140	2742	114	58	1.40958	0.655365	-1.10489	Down	1.04572e-06	2.0898e-06	K12843|1|2e-69|262|vvi:100248403|U4/U6 small nuclear ribonucleoprotein PRP3;K05681|2|3e-64|245|cme:CMS467C|ATP-binding cassette, subfamily G (WHITE), member 2;K14486|4|2e-25|85.9|pop:POPTR_589324|auxin response factor	GO:0005634//nucleus;GO:0005886//plasma membrane	GO:0015416//organic phosphonate transmembrane-transporting ATPase activity;GO:0005524//ATP binding	GO:0010025//wax biosynthetic process;GO:0009651//response to salt stress;GO:0006200//ATP catabolic process;GO:0009062//fatty acid catabolic process;GO:0009737//response to abscisic acid stimulus;GO:0080167//response to karrikin	gi|115462705|ref|NP_001054952.1|/0/Os05g0222200 [Oryza sativa Japonica Group]
	PH01000023G0640	2172	2838	1493	44.3001	21.2972	-1.05665	Down	1.29579e-122	1.39617e-121	K13171|1|2e-12|73.2|ath:AT2G29210|serine/arginine repetitive matrix protein 1;K01115|4|3e-09|62.4|vcn:VOLCADRAFT_99471|phospholipase D [EC:3.1.4.4]	GO:0009536//plastid	GO:0045549//9-cis-epoxycarotenoid dioxygenase activity	GO:0010223//secondary shoot formation;GO:0016121//carotene catabolic process;GO:0009733//response to auxin stimulus	gi|125549260|gb|EAY95082.1|/2.48797e-133/hypothetical protein OsI_16898 [Oryza sativa Indica Group]
Cytokinin	PH01000516G0220	1083	0	359	0.001	10.2704	13.3262	Up	6.5307e-102	6.12597e-101	K14489|1|1e-18|92.4|vvi:100263145|arabidopsis histidine kinase 2/3/4 (cytokinin receptor) [EC:2.7.13.3];K01115|2|6e-15|80.1|vcn:VOLCADRAFT_99471|phospholipase D [EC:3.1.4.4]	GO:0016023//cytoplasmic membrane-bounded vesicle	GO:0016787//hydrolase activity	-	gi|125531558|gb|EAY78123.1|/1.12807e-116/hypothetical protein OsI_33170 [Oryza sativa Indica Group]
	PH01000214G1110	720	0	105	0.001	4.51835	12.1416	Up	2.62434e-30	1.07938e-29	K14489|1|1e-13|75.1|vvi:100263145|arabidopsis histidine kinase 2/3/4 (cytokinin receptor) [EC:2.7.13.3];K11323|2|3e-08|57.0|vcn:VOLCADRAFT_121342|histone arginine demethylase JMJD6 [EC:1.14.11.-]	-	-	-	gi|357136338|ref|XP_003569762.1|/3.36377e-72/PREDICTED: glucan endo-1,3-beta-glucosidase 13-like [Brachypodium distachyon]
	PH01000901G0150	2337	0	221	0.001	2.92992	11.5166	Up	5.2234e-63	3.44695e-62	K09566|1|1e-09|63.9|vvi:100264514|peptidyl-prolyl isomerase G (cyclophilin G) [EC:5.2.1.8];K14489|4|2e-09|62.8|vvi:100263145|arabidopsis histidine kinase 2/3/4 (cytokinin receptor) [EC:2.7.13.3];K14325|5|5e-08|58.5|pop:POPTR_823076|RNA-binding protein with serine-rich domain 1	GO:0005576//extracellular region	GO:0004553//hydrolase activity, hydrolyzing O-glycosyl compounds;GO:0043169//cation binding	GO:0005975//carbohydrate metabolic process	gi|242077710|ref|XP_002448791.1|/0/hypothetical protein SORBIDRAFT_06g033250 [Sorghum bicolor]
	PH01003084G0080	1098	0	96	0.001	2.70889	11.4035	Up	9.04008e-28	3.53245e-27	-	GO:0005634//nucleus	GO:0003677//DNA binding	GO:0009735//response to cytokinin stimulus;GO:0009741//response to brassinosteroid stimulus;GO:0010089//xylem development;GO:0009737//response to abscisic acid stimulus;GO:0045893//positive regulation of transcription, DNA-dependent	gi|242094356|ref|XP_002437668.1|/3.53151e-166/hypothetical protein SORBIDRAFT_10g000460 [Sorghum bicolor]
	PH01000083G0120	399	0	28	0.001	2.17424	11.0863	Up	1.33587e-08	2.96154e-08	-	GO:0005634//nucleus	GO:0003677//DNA binding	GO:0009735//response to cytokinin stimulus;GO:0009741//response to brassinosteroid stimulus;GO:0010089//xylem development;GO:0009737//response to abscisic acid stimulus;GO:0045893//positive regulation of transcription, DNA-dependent	gi|242094356|ref|XP_002437668.1|/5.88986e-60/hypothetical protein SORBIDRAFT_10g000460 [Sorghum bicolor]
	PH01002433G0160	1383	0	96	0.001	2.15066	11.0706	Up	9.04008e-28	3.5329e-27	K13030|1|5e-84|310|sbi:SORBI_01g001220|cyanohydrin beta-glucosyltransferase [EC:2.4.1.85];K13692|2|2e-56|218|vvi:100252177|UDP-glucose:(indol-3-yl)acetate beta-D-glucosyltransferase [EC:2.4.1.121];K13493|3|3e-54|211|ath:AT5G05860|cytokinin-N-glucosyltransferase [EC:2.4.1.-];K13068|5|2e-53|207|ath:AT3G21560|sinapate 1-glucosyltransferase [EC:2.4.1.120]	-	GO:0016757//transferase activity, transferring glycosyl groups	-	gi|357149702|ref|XP_003575203.1|/2.32226e-176/PREDICTED: UDP-glycosyltransferase 85A3-like [Brachypodium distachyon]
	PH01001179G0470	957	0	56	0.001	1.81301	10.8242	Up	1.70766e-16	5.05409e-16	K14505|1|4e-14|48.9|ath:AT4G34160|cyclin D3, plant	GO:0005634//nucleus	-	GO:0009744//response to sucrose stimulus;GO:0009735//response to cytokinin stimulus;GO:0009741//response to brassinosteroid stimulus;GO:0042127//regulation of cell proliferation;GO:0000082//G1/S transition of mitotic cell cycle	gi|125562737|gb|EAZ08117.1|/9.93851e-87/hypothetical protein OsI_30380 [Oryza sativa Indica Group]
	PH01000083G0130	462	0	25	0.001	1.67657	10.7113	Up	9.36442e-08	1.98545e-07	-	GO:0005634//nucleus	GO:0003677//DNA binding	GO:0009735//response to cytokinin stimulus;GO:0009741//response to brassinosteroid stimulus;GO:0010089//xylem development;GO:0009737//response to abscisic acid stimulus;GO:0045893//positive regulation of transcription, DNA-dependent	gi|387598832|gb|AFJ91964.1|/2.71901e-77/SWN4 [Brachypodium distachyon]
	PH01000811G0300	1380	0	53	0.001	1.18993	10.2167	Up	1.19707e-15	3.44956e-15	K00924|1|2e-159|560|osa:4342410|[EC:2.7.1.-];K07198|4|7e-74|276|ppp:PHYPADRAFT_228849|5'-AMP-activated protein kinase, catalytic alpha subunit [EC:2.7.11.11]	GO:0005739//mitochondrion;GO:0016023//cytoplasmic membrane-bounded vesicle;GO:0005634//nucleus	GO:0005524//ATP binding;GO:0004683//calmodulin-dependent protein kinase activity	GO:0006468//protein phosphorylation;GO:0009735//response to cytokinin stimulus;GO:0009628//response to abiotic stimulus;GO:0009737//response to abscisic acid stimulus;GO:0007165//signal transduction	gi|357121432|ref|XP_003562424.1|/0/PREDICTED: CBL-interacting protein kinase 31-like [Brachypodium distachyon]
	PH01002038G0240	1365	0	16	0.001	0.36317	8.5045	Up	3.22576e-05	5.87471e-05	K14489|1|1e-17|89.4|vvi:100263145|arabidopsis histidine kinase 2/3/4 (cytokinin receptor) [EC:2.7.13.3];K13171|2|2e-06|52.0|vvi:100262120|serine/arginine repetitive matrix protein 1	GO:0016023//cytoplasmic membrane-bounded vesicle	GO:0004553//hydrolase activity, hydrolyzing O-glycosyl compounds	GO:0005975//carbohydrate metabolic process	gi|242050446|ref|XP_002462967.1|/9.3452e-146/hypothetical protein SORBIDRAFT_02g035480 [Sorghum bicolor]
	PH01001938G0190	1479	0	14	0.001	0.29328	8.19614	Up	0.000118153	0.000206265	K13680|1|0.0|786|bdi:100836506|beta-mannan synthase [EC:2.4.1.32]	GO:0005739//mitochondrion;GO:0005794//Golgi apparatus	GO:0051753//mannan synthase activity	GO:0009651//response to salt stress;GO:0009294//DNA mediated transformation;GO:0009617//response to bacterium;GO:0006816//calcium ion transport;GO:0007030//Golgi organization;GO:0042546//cell wall biogenesis;GO:0009736//cytokinin mediated signaling pathway	gi|357160259|ref|XP_003578707.1|/0/PREDICTED: mannan synthase 1-like [Brachypodium distachyon]
	PH01000048G1450	357	4	497	0.379878	43.1331	6.82712	Up	1.11955e-132	1.29894e-131	K14489|1|2e-10|62.4|vvi:100263145|arabidopsis histidine kinase 2/3/4 (cytokinin receptor) [EC:2.7.13.3]	GO:0016023//cytoplasmic membrane-bounded vesicle	-	-	gi|115435616|ref|NP_001042566.1|/2.13269e-57/Os01g0243700 [Oryza sativa Japonica Group]
	PH01000882G0420	549	48	3431	2.96429	193.629	6.02947	Up	0	0	K14489|1|2e-15|79.7|vvi:100263145|arabidopsis histidine kinase 2/3/4 (cytokinin receptor) [EC:2.7.13.3];K08874|2|8e-06|48.1|cre:CHLREDRAFT_141477|transformation/transcription domain-associated protein	GO:0016023//cytoplasmic membrane-bounded vesicle	-	-	gi|115453571|ref|NP_001050386.1|/1.28035e-68/Os03g0421800 [Oryza sativa Japonica Group]
	PH01001208G0460	855	5	315	0.19827	11.4148	5.84729	Up	1.15059e-80	9.07919e-80	K14489|1|1e-15|82.0|vvi:100263145|arabidopsis histidine kinase 2/3/4 (cytokinin receptor) [EC:2.7.13.3];K14297|2|2e-07|54.3|gmx:100789177|nuclear pore complex protein Nup98-Nup96;K13171|3|1e-06|52.0|ath:AT2G29210|serine/arginine repetitive matrix protein 1	-	-	-	gi|125526950|gb|EAY75064.1|/4.63559e-109/hypothetical protein OsI_02956 [Oryza sativa Indica Group]
	PH01002968G0190	606	362	16347	20.253	835.773	5.36691	Up	0	0	K14489|1|9e-17|84.7|vvi:100263145|arabidopsis histidine kinase 2/3/4 (cytokinin receptor) [EC:2.7.13.3];K10601|2|7e-06|48.5|cme:CMG190C|E3 ubiquitin-protein ligase synoviolin [EC:6.3.2.19];K14692|3|1e-05|48.1|smo:SELMODRAFT_453384|solute carrier family 30 (zinc transporter), member 5;K12605|4|1e-05|48.1|cme:CMJ013C|CCR4-NOT transcription complex subunit 2	GO:0016023//cytoplasmic membrane-bounded vesicle	-	-	gi|115473199|ref|NP_001060198.1|/7.11448e-85/Os07g0600700 [Oryza sativa Japonica Group]
	PH01002803G0230	1656	2	55	0.040947	1.02902	4.65137	Up	1.2799e-13	3.46415e-13	K15639|1|8e-166|582|aly:ARALYDRAFT_901457|cytochrome P450, family 734, subfamily A, polypeptide 1 (PHYB activation tagged suppressor 1) [EC:1.14.-.-];K10717|3|1e-80|298|zma:100501848|cytokinin trans-hydroxylase	-	GO:0009055//electron carrier activity;GO:0005506//iron ion binding;GO:0020037//heme binding;GO:0016705//oxidoreductase activity, acting on paired donors, with incorporation or reduction of molecular oxygen;GO:0008395//steroid hydroxylase activity	GO:0010268//brassinosteroid homeostasis;GO:0016131//brassinosteroid metabolic process;GO:0009741//response to brassinosteroid stimulus;GO:0009416//response to light stimulus;GO:0055114//oxidation-reduction process	gi|357139041|ref|XP_003571094.1|/0/PREDICTED: cytochrome P450 734A2-like [Brachypodium distachyon]
	PH01000291G0470	363	16	377	1.4944	32.1779	4.42844	Up	4.98706e-84	4.05152e-83	K14489|1|2e-11|65.1|vvi:100263145|arabidopsis histidine kinase 2/3/4 (cytokinin receptor) [EC:2.7.13.3]	-	-	-	gi|115435616|ref|NP_001042566.1|/4.12277e-61/Os01g0243700 [Oryza sativa Japonica Group]
	PH01000490G0040	510	435	9940	28.9182	603.864	4.38417	Up	0	0	K14489|1|1e-15|80.9|vvi:100263145|arabidopsis histidine kinase 2/3/4 (cytokinin receptor) [EC:2.7.13.3]	GO:0016023//cytoplasmic membrane-bounded vesicle	-	-	gi|326522462|dbj|BAK07693.1|/3.66241e-64/predicted protein [Hordeum vulgare subsp. vulgare]
	PH01000028G2640	1143	2	37	0.0593248	1.00295	4.07947	Up	7.29422e-09	1.63731e-08	K13493|1|8e-36|149|ath:AT5G05870|cytokinin-N-glucosyltransferase [EC:2.4.1.-];K13228|2|5e-35|146|zma:100274317|UDP-glucosyltransferase BX9 [EC:2.4.1.202];K13691|3|6e-34|143|gmx:100781244|pathogen-inducible salicylic acid glucosyltransferase [EC:2.4.1.-]	-	GO:0016757//transferase activity, transferring glycosyl groups	-	gi|218195241|gb|EEC77668.1|/7.87658e-140/hypothetical protein OsI_16703 [Oryza sativa Indica Group]
	PH01000311G0640	1437	39	713	0.920154	15.3729	4.06237	Up	9.4885e-149	1.21143e-147	K14489|1|2e-17|89.0|vvi:100263145|arabidopsis histidine kinase 2/3/4 (cytokinin receptor) [EC:2.7.13.3];K13171|2|2e-10|65.9|gmx:100790051|serine/arginine repetitive matrix protein 1	-	-	-	gi|115448961|ref|NP_001048260.1|/0/Os02g0771700 [Oryza sativa Japonica Group]
	PH01001285G0370	729	8	118	0.372062	5.01507	3.75266	Up	2.21682e-24	8.05382e-24	K06966|1|4e-121|431|bdi:100841756|	GO:0005829//cytosol;GO:0005634//nucleus	GO:0016787//hydrolase activity;GO:0016829//lyase activity	-	gi|298351727|sp|B9F166.1|LOGL2_ORYSJ/2.27546e-124/RecName: Full=Probable cytokinin riboside 5'-monophosphate phosphoribohydrolase LOGL2; AltName: Full=Protein LONELY GUY-like 2
	PH01000465G0750	1464	4	51	0.0926342	1.07932	3.54244	Up	9.10652e-11	2.21574e-10	K01115|1|7e-11|50.4|vcn:VOLCADRAFT_99471|phospholipase D [EC:3.1.4.4]	GO:0046658//anchored to plasma membrane;GO:0016023//cytoplasmic membrane-bounded vesicle	GO:0004553//hydrolase activity, hydrolyzing O-glycosyl compounds;GO:0043169//cation binding	GO:0005975//carbohydrate metabolic process;GO:0008356//asymmetric cell division;GO:0009736//cytokinin mediated signaling pathway	gi|357112671|ref|XP_003558131.1|/0/PREDICTED: glucan endo-1,3-beta-glucosidase 9-like [Brachypodium distachyon]
	PH01002692G0140	1605	8	99	0.168993	1.9111	3.49937	Up	1.34157e-19	4.32278e-19	K14489|1|7e-18|90.5|vvi:100263145|arabidopsis histidine kinase 2/3/4 (cytokinin receptor) [EC:2.7.13.3];K12891|3|4e-06|51.6|ath:AT5G64200|splicing factor, arginine/serine-rich 2;K13171|4|6e-06|50.8|aly:ARALYDRAFT_901882|serine/arginine repetitive matrix protein 1	GO:0016023//cytoplasmic membrane-bounded vesicle	GO:0003824//catalytic activity	-	gi|326490716|dbj|BAJ90025.1|/0/predicted protein [Hordeum vulgare subsp. vulgare]
	PH01000101G1180	1512	95	1058	2.13022	21.6799	3.34728	Up	2.9958e-188	4.62387e-187	K14489|1|6e-19|94.0|vvi:100263145|arabidopsis histidine kinase 2/3/4 (cytokinin receptor) [EC:2.7.13.3];K13171|2|1e-09|62.8|mtr:MTR_4g064740|serine/arginine repetitive matrix protein 1;K09566|3|5e-08|57.8|mtr:MTR_3g107660|peptidyl-prolyl isomerase G (cyclophilin G) [EC:5.2.1.8];K03006|5|3e-07|55.1|sbi:SORBI_07g003680|DNA-directed RNA polymerase II subunit RPB1 [EC:2.7.7.6]	GO:0046658//anchored to plasma membrane;GO:0016023//cytoplasmic membrane-bounded vesicle	GO:0043169//cation binding;GO:0042973//glucan endo-1,3-beta-D-glucosidase activity	GO:0005975//carbohydrate metabolic process	gi|115451625|ref|NP_001049413.1|/0/Os03g0221500 [Oryza sativa Japonica Group]
	PH01002869G0040	1443	74	810	1.73867	17.3917	3.32234	Up	1.42855e-143	1.77055e-142	K14489|1|7e-17|87.0|vvi:100263145|arabidopsis histidine kinase 2/3/4 (cytokinin receptor) [EC:2.7.13.3];K03006|2|1e-08|59.7|cre:CHLREDRAFT_196948|DNA-directed RNA polymerase II subunit RPB1 [EC:2.7.7.6]	GO:0016023//cytoplasmic membrane-bounded vesicle	GO:0004553//hydrolase activity, hydrolyzing O-glycosyl compounds	GO:0005975//carbohydrate metabolic process	gi|326520667|dbj|BAJ92697.1|/3.12081e-163/predicted protein [Hordeum vulgare subsp. vulgare]
	PH01000084G1400	804	9	96	0.379524	3.69946	3.28505	Up	4.25212e-18	1.31859e-17	K03031|1|4e-103|372|sbi:SORBI_07g006120|26S proteasome regulatory subunit N12	GO:0005838//proteasome regulatory particle;GO:0009941//chloroplast envelope	-	GO:0043161//proteasomal ubiquitin-dependent protein catabolic process;GO:0043248//proteasome assembly;GO:0009735//response to cytokinin stimulus;GO:0051788//response to misfolded protein;GO:0009908//flower development;GO:0009647//skotomorphogenesis;GO:0009408//response to heat;GO:0009733//response to auxin stimulus;GO:0031540//regulation of anthocyanin biosynthetic process;GO:0048366//leaf develo…	gi|357168431|ref|XP_003581644.1|/8.19248e-105/PREDICTED: 26S proteasome non-ATPase regulatory subunit RPN12A-like [Brachypodium distachyon]
	PH01004589G0020	720	18	171	0.847603	7.35845	3.11794	Up	8.64798e-30	3.5241e-29	K06966|1|9e-92|334|rcu:RCOM_1597390|	GO:0005829//cytosol;GO:0009536//plastid;GO:0005634//nucleus	GO:0016829//lyase activity;GO:0016787//hydrolase activity	GO:0010076//maintenance of floral meristem identity;GO:0010083;GO:0010077//maintenance of inflorescence meristem identity;GO:0009691//cytokinin biosynthetic process;GO:0048832	gi|340248744|dbj|BAK52670.1|/4.22568e-91/cytokinin riboside 5'-monophosphate phosphoribohydrolase [Petunia x hybrida]
	PH01000072G1090	1590	67	507	1.42866	9.87947	2.78977	Up	1.77151e-76	1.33735e-75	K00279|1|0.0|928|osa:4327887|cytokinin dehydrogenase [EC:1.5.99.12]	GO:0009536//plastid;GO:0016023//cytoplasmic membrane-bounded vesicle;GO:0005576//extracellular region	GO:0019139//cytokinin dehydrogenase activity;GO:0050660//flavin adenine dinucleotide binding;GO:0008762//UDP-N-acetylmuramate dehydrogenase activity	GO:0009823//cytokinin catabolic process;GO:0009753//response to jasmonic acid stimulus;GO:0022900//electron transport chain;GO:0009694//jasmonic acid metabolic process;GO:0032940//secretion by cell	gi|115440259|ref|NP_001044409.1|/0/Os01g0775400 [Oryza sativa Japonica Group]
	PH01000423G0190	624	362	2739	19.6687	135.997	2.7896	Up	0	0	K14489|1|6e-14|75.5|vvi:100263145|arabidopsis histidine kinase 2/3/4 (cytokinin receptor) [EC:2.7.13.3];K01115|2|4e-08|56.2|vcn:VOLCADRAFT_99471|phospholipase D [EC:3.1.4.4];K01051|3|8e-08|55.1|gmx:100776781|pectinesterase [EC:3.1.1.11];K13171|4|4e-07|52.8|ath:AT2G29210|serine/arginine repetitive matrix protein 1;K14325|5|7e-07|52.0|osa:4325394|RNA-binding protein with serine-rich domain 1	GO:0016023//cytoplasmic membrane-bounded vesicle	-	-	gi|125552963|gb|EAY98672.1|/9.97862e-77/hypothetical protein OsI_20600 [Oryza sativa Indica Group]
	PH01001734G0370	513	7	44	0.462629	2.65741	2.52209	Up	3.72354e-07	7.63935e-07	K14490|1|1e-68|256|sbi:SORBI_09g005800|histidine-containing phosphotransfer peotein	GO:0005737//cytoplasm;GO:0005634//nucleus	GO:0009927//histidine phosphotransfer kinase activity	GO:0000160//two-component signal transduction system (phosphorelay);GO:0080036//regulation of cytokinin mediated signaling pathway	gi|215768644|dbj|BAH00873.1|/6.299e-69/unnamed protein product [Oryza sativa Japonica Group]
	PH01000654G0610	549	652	4085	40.265	230.538	2.51741	Up	0	0	K14489|1|3e-16|82.8|vvi:100263145|arabidopsis histidine kinase 2/3/4 (cytokinin receptor) [EC:2.7.13.3]	GO:0016023//cytoplasmic membrane-bounded vesicle	-	-	gi|357121357|ref|XP_003562387.1|/1.32189e-73/PREDICTED: glucan endo-1,3-beta-glucosidase-like protein At1g69295-like [Brachypodium distachyon]
	PH01004568G0140	1539	7	43	0.15421	0.865671	2.48892	Up	6.19248e-07	1.2552e-06	K03715|1|0.0|835|sbi:SORBI_07g027910|1,2-diacylglycerol 3-beta-galactosyltransferase [EC:2.4.1.46]	GO:0009707//chloroplast outer membrane	GO:0046509//1,2-diacylglycerol 3-beta-galactosyltransferase activity;GO:0030246//carbohydrate binding	GO:0006631//fatty acid metabolic process;GO:0009739//response to gibberellin stimulus;GO:0009414//response to water deprivation;GO:0009651//response to salt stress;GO:0009735//response to cytokinin stimulus;GO:0009416//response to light stimulus;GO:0009409//response to cold;GO:0030912;GO:0019374//galactolipid metabolic process;GO:0009247//glycolipid biosynthetic process;GO:0016036//cellular respo…	gi|34015390|gb|AAQ56578.1|/0/putative monogalactosyldiacylglycerol synthase [Oryza sativa Japonica Group]
	PH01000355G0770	1449	25	152	0.584957	3.25011	2.47409	Up	3.3837e-21	1.1395e-20	K13030|1|2e-118|424|sbi:SORBI_01g001220|cyanohydrin beta-glucosyltransferase [EC:2.4.1.85];K13692|2|7e-64|243|rcu:RCOM_1154190|UDP-glucose:(indol-3-yl)acetate beta-D-glucosyltransferase [EC:2.4.1.121];K13228|3|1e-63|242|zma:100274317|UDP-glucosyltransferase BX9 [EC:2.4.1.202];K13691|4|2e-62|238|pop:POPTR_810275|pathogen-inducible salicylic acid glucosyltransferase [EC:2.4.1.-];K13493|5|2e-62|238|…	-	-	-	gi|125541186|gb|EAY87581.1|/0/hypothetical protein OsI_08991 [Oryza sativa Indica Group]
	PH01005037G0050	669	147	863	7.44978	39.9676	2.42356	Up	1.74768e-110	1.73935e-109	K14489|1|5e-15|79.3|vvi:100263145|arabidopsis histidine kinase 2/3/4 (cytokinin receptor) [EC:2.7.13.3];K12837|2|9e-11|46.2|vcn:VOLCADRAFT_82970|splicing factor U2AF 65 kDa subunit;K10839|4|5e-09|59.3|vvi:100267246|UV excision repair protein RAD23	GO:0016023//cytoplasmic membrane-bounded vesicle	-	-	gi|125552963|gb|EAY98672.1|/2.72076e-94/hypothetical protein OsI_20600 [Oryza sativa Indica Group]
	PH01000627G0450	678	22	122	1.10013	5.57511	2.34132	Up	2.6716e-16	7.85747e-16	K14489|1|9e-14|75.1|vvi:100263145|arabidopsis histidine kinase 2/3/4 (cytokinin receptor) [EC:2.7.13.3];K11323|2|9e-09|58.5|vcn:VOLCADRAFT_121342|histone arginine demethylase JMJD6 [EC:1.14.11.-]	GO:0016023//cytoplasmic membrane-bounded vesicle;GO:0046658//anchored to plasma membrane;GO:0009505//plant-type cell wall	GO:0043169//cation binding;GO:0042973//glucan endo-1,3-beta-D-glucosidase activity	GO:0000226//microtubule cytoskeleton organization;GO:0006346//methylation-dependent chromatin silencing;GO:0031048//chromatin silencing by small RNA;GO:0042127//regulation of cell proliferation;GO:0000911//cytokinesis by cell plate formation;GO:0051567//histone H3-K9 methylation;GO:0048449//floral organ formation;GO:0009965//leaf morphogenesis;GO:0005975//carbohydrate metabolic process;GO:0006306…	gi|357136338|ref|XP_003569762.1|/8.20142e-70/PREDICTED: glucan endo-1,3-beta-glucosidase 13-like [Brachypodium distachyon]
	PH01000053G1380	291	79	386	9.20421	41.0977	2.15869	Up	5.67234e-44	2.95167e-43	-	GO:0005634//nucleus	GO:0003677//DNA binding	GO:0009739//response to gibberellin stimulus;GO:0009735//response to cytokinin stimulus;GO:0009741//response to brassinosteroid stimulus;GO:0009640//photomorphogenesis;GO:0009733//response to auxin stimulus;GO:0043392//negative regulation of DNA binding;GO:0009737//response to abscisic acid stimulus;GO:0048509//regulation of meristem development;GO:0045892//negative regulation of transcription, D…	gi|115483945|ref|NP_001065634.1|/1.03259e-40/Os11g0128300 [Oryza sativa Japonica Group]
	PH01002121G0220	1173	25	122	0.722594	3.22244	2.1569	Up	6.91706e-15	1.94909e-14	K08741|1|1e-109|394|bdi:100831648|DNA mismatch repair protein MSH5	GO:0000795//synaptonemal complex;GO:0032300//mismatch repair complex	GO:0008094//DNA-dependent ATPase activity;GO:0003684//damaged DNA binding;GO:0030983//mismatched DNA binding;GO:0005524//ATP binding	GO:0043247//telomere maintenance in response to DNA damage;GO:0006312//mitotic recombination;GO:0010332//response to gamma radiation;GO:0007131//reciprocal meiotic recombination;GO:0032504//multicellular organism reproduction;GO:0009691//cytokinin biosynthetic process;GO:0000710//meiotic mismatch repair;GO:0042138//meiotic DNA double-strand break formation;GO:0006302//double-strand break repair;G…	gi|357139550|ref|XP_003571344.1|/1.27442e-108/PREDICTED: mutS protein homolog 5-like [Brachypodium distachyon]
	PH01000716G0370	525	147	664	9.49315	39.1861	2.04538	Up	1.28537e-69	9.07073e-69	K14489|1|1e-15|80.9|vvi:100263145|arabidopsis histidine kinase 2/3/4 (cytokinin receptor) [EC:2.7.13.3];K00850|2|6e-06|48.5|osa:4336113|6-phosphofructokinase [EC:2.7.1.11];K03509|3|1e-05|47.8|vcn:VOLCADRAFT_116690|DNA polymerase eta subunit [EC:2.7.7.7]	GO:0046658//anchored to plasma membrane;GO:0009506//plasmodesma;GO:0016023//cytoplasmic membrane-bounded vesicle	GO:0001872//(1->3)-beta-D-glucan binding	-	gi|115455431|ref|NP_001051316.1|/5.71331e-68/Os03g0756300 [Oryza sativa Japonica Group]
	PH01001061G0030	414	8	35	0.655152	2.61933	1.9993	Up	8.79968e-05	0.000155291	K13228|1|9e-07|50.4|zma:100274317|UDP-glucosyltransferase BX9 [EC:2.4.1.202];K13493|2|1e-06|49.7|ath:AT5G05870|cytokinin-N-glucosyltransferase [EC:2.4.1.-]	-	GO:0080044//quercetin 7-O-glucosyltransferase activity;GO:0080043//quercetin 3-O-glucosyltransferase activity	-	gi|357119089|ref|XP_003561278.1|/9.9814e-15/PREDICTED: UDP-glycosyltransferase 76F1-like [Brachypodium distachyon]
	PH01001459G0050	1938	503	2200	8.79968	35.1716	1.99889	Up	8.23992e-220	1.46182e-218	K01179|1|0.0|998|zma:100285405|endoglucanase [EC:3.2.1.4]	GO:0009504//cell plate;GO:0005769//early endosome;GO:0005794//Golgi apparatus;GO:0005886//plasma membrane	GO:0004553//hydrolase activity, hydrolyzing O-glycosyl compounds	GO:0009735//response to cytokinin stimulus;GO:0005975//carbohydrate metabolic process;GO:0042538//hyperosmotic salinity response;GO:0043622//cortical microtubule organization;GO:0009826//unidimensional cell growth;GO:0048367//shoot development;GO:0009624//response to nematode	gi|115452807|ref|NP_001050004.1|/0/Os03g0329500 [Oryza sativa Japonica Group]
	PH01000498G0560	1311	318	1203	8.22388	28.4306	1.78955	Up	1.36284e-104	1.30077e-103	K00924|1|4e-178|622|ath:AT1G30270|[EC:2.7.1.-];K07198|3|3e-74|277|pop:POPTR_818055|5'-AMP-activated protein kinase, catalytic alpha subunit [EC:2.7.11.11]	GO:0005634//nucleus;GO:0005739//mitochondrion	GO:0004683//calmodulin-dependent protein kinase activity;GO:0005524//ATP binding	GO:0009628//response to abiotic stimulus;GO:0006468//protein phosphorylation;GO:0009737//response to abscisic acid stimulus;GO:0007165//signal transduction;GO:0009735//response to cytokinin stimulus	gi|125535689|gb|EAY82177.1|/0/hypothetical protein OsI_37378 [Oryza sativa Indica Group]
	PH01005670G0050	720	27	94	1.2714	4.045	1.66972	Up	8.94266e-09	1.99939e-08	K06966|1|3e-124|442|osa:4324445|	GO:0009536//plastid	GO:0016829//lyase activity	GO:0010076//maintenance of floral meristem identity;GO:0010083;GO:0010077//maintenance of inflorescence meristem identity;GO:0009691//cytokinin biosynthetic process;GO:0048832	gi|115438024|ref|NP_001043439.1|/3.20561e-123/Os01g0588900 [Oryza sativa Japonica Group]
	PH01002981G0080	1458	154	532	3.58109	11.3052	1.65851	Up	1.25095e-42	6.36829e-42	K00688|1|4e-06|51.2|vcn:VOLCADRAFT_89705|starch phosphorylase [EC:2.4.1.1]	GO:0009507//chloroplast;GO:0005829//cytosol;GO:0009986//cell surface;GO:0030139//endocytic vesicle;GO:0005886//plasma membrane	GO:0019199//transmembrane receptor protein kinase activity;GO:0016597//amino acid binding;GO:0042803//protein homodimerization activity	GO:0007000//nucleolus organization;GO:0009786//regulation of asymmetric cell division;GO:0050826//response to freezing;GO:0006521//regulation of cellular amino acid metabolic process;GO:0000911//cytokinesis by cell plate formation;GO:0010311//lateral root formation;GO:0048829//root cap development;GO:0048825//cotyledon development;GO:0009640//photomorphogenesis;GO:0019915//lipid storage;GO:001018…	gi|125586650|gb|EAZ27314.1|/0/hypothetical protein OsJ_11253 [Oryza sativa Japonica Group]
	PH01000841G0210	2514	432	1467	5.82601	18.0796	1.63378	Up	4.29128e-112	4.32873e-111	K09338|1|1e-67|256|ath:AT4G16780|homeobox-leucine zipper protein	GO:0005634//nucleus	GO:0043565//sequence-specific DNA binding;GO:0042803//protein homodimerization activity	GO:0048364//root development;GO:0009735//response to cytokinin stimulus;GO:0010016//shoot morphogenesis;GO:0009733//response to auxin stimulus;GO:0009826//unidimensional cell growth;GO:0009641//shade avoidance;GO:0010218//response to far red light;GO:0045892//negative regulation of transcription, DNA-dependent;GO:0008283//cell proliferation;GO:0010017//red or far-red light signaling pathway	gi|242040187|ref|XP_002467488.1|/1.74117e-109/hypothetical protein SORBIDRAFT_01g029000 [Sorghum bicolor]
	PH01001463G0120	1278	23	72	0.610168	1.74552	1.51638	Up	2.79444e-06	5.44123e-06	K15336|1|6e-30|130|vvi:100259391|tRNA (cytosine38-C5)-methyltransferase [EC:2.1.1.204]	GO:0005739//mitochondrion	-	GO:0009560//embryo sac egg cell differentiation;GO:0007131//reciprocal meiotic recombination;GO:0009691//cytokinin biosynthetic process	gi|125544731|gb|EAY90870.1|/0/hypothetical protein OsI_12477 [Oryza sativa Indica Group]
	PH01001981G0270	1422	674	2054	16.0699	44.7532	1.47763	Up	3.59988e-135	4.23791e-134	K15639|1|2e-97|354|ath:AT2G26710|cytochrome P450, family 734, subfamily A, polypeptide 1 (PHYB activation tagged suppressor 1) [EC:1.14.-.-];K10717|3|1e-87|322|vvi:100258332|cytokinin trans-hydroxylase	GO:0016023//cytoplasmic membrane-bounded vesicle;GO:0005739//mitochondrion	GO:0009055//electron carrier activity;GO:0004497//monooxygenase activity;GO:0005506//iron ion binding;GO:0020037//heme binding;GO:0016705//oxidoreductase activity, acting on paired donors, with incorporation or reduction of molecular oxygen	GO:0022900//electron transport chain	gi|357112155|ref|XP_003557875.1|/0/PREDICTED: cytochrome P450 734A6-like [Brachypodium distachyon]
	PH01001054G0400	1230	38	102	1.04744	2.56932	1.29451	Up	6.99668e-07	1.41192e-06	K00279|1|9e-97|352|vvi:100256802|cytokinin dehydrogenase [EC:1.5.99.12]	GO:0016023//cytoplasmic membrane-bounded vesicle	GO:0050660//flavin adenine dinucleotide binding;GO:0008762//UDP-N-acetylmuramate dehydrogenase activity;GO:0019139//cytokinin dehydrogenase activity	GO:0009690//cytokinin metabolic process;GO:0032940//secretion by cell;GO:0022900//electron transport chain	gi|357140693|ref|XP_003571898.1|/0/PREDICTED: cytokinin dehydrogenase 3-like [Brachypodium distachyon]
	PH01000184G0020	1350	69	180	1.73288	4.13106	1.25334	Up	1.17199e-10	2.84232e-10	-	GO:0009507//chloroplast;GO:0005829//cytosol;GO:0009986//cell surface;GO:0030139//endocytic vesicle;GO:0005886//plasma membrane	GO:0019199//transmembrane receptor protein kinase activity;GO:0016597//amino acid binding;GO:0042803//protein homodimerization activity	GO:0007000//nucleolus organization;GO:0009786//regulation of asymmetric cell division;GO:0050826//response to freezing;GO:0006521//regulation of cellular amino acid metabolic process;GO:0000911//cytokinesis by cell plate formation;GO:0010311//lateral root formation;GO:0048829//root cap development;GO:0048825//cotyledon development;GO:0009640//photomorphogenesis;GO:0019915//lipid storage;GO:001018…	gi|115454015|ref|NP_001050608.1|/0/Os03g0598100 [Oryza sativa Japonica Group]
	PH01000086G1110	1269	440	1028	11.7556	25.0989	1.09428	Up	1.13204e-43	5.8627e-43	K14489|1|1e-18|92.4|vvi:100263145|arabidopsis histidine kinase 2/3/4 (cytokinin receptor) [EC:2.7.13.3]	GO:0046658//anchored to plasma membrane	GO:0004553//hydrolase activity, hydrolyzing O-glycosyl compounds;GO:0043169//cation binding	GO:0005975//carbohydrate metabolic process	gi|218199892|gb|EEC82319.1|/0/hypothetical protein OsI_26597 [Oryza sativa Indica Group]
	PH01002892G0260	594	23	2	1.31279	0.10432	-3.65355	Down	3.76648e-06	7.2893e-06	K09534|1|5e-20|95.5|osa:4352775|DnaJ homolog subfamily C member 14;K14490|4|8e-18|88.2|osa:4326166|histidine-containing phosphotransfer peotein	GO:0016020//membrane;GO:0005634//nucleus;GO:0005739//mitochondrion	GO:0009927//histidine phosphotransfer kinase activity;GO:0031072//heat shock protein binding;GO:0051082//unfolded protein binding	GO:0006457//protein folding;GO:0000160//two-component signal transduction system (phosphorelay);GO:0080036//regulation of cytokinin mediated signaling pathway	gi|222617465|gb|EEE53597.1|/5.02886e-19/hypothetical protein OsJ_36847 [Oryza sativa Japonica Group]
	PH01000048G0370	600	895	78	50.5736	4.02778	-3.65033	Down	2.38908e-193	3.7831e-192	K13416|1|4e-38|155|aly:ARALYDRAFT_491347|brassinosteroid insensitive 1-associated receptor kinase 1 [EC:2.7.10.1 2.7.11.1];K13418|3|1e-36|150|vvi:100247683|somatic embryogenesis receptor kinase 1 [EC:2.7.10.1 2.7.11.1]	GO:0016021//integral to membrane;GO:0005576//extracellular region;GO:0005886//plasma membrane	GO:0005515//protein binding;GO:0032440//2-alkenal reductase [NAD(P)] activity;GO:0004674//protein serine/threonine kinase activity;GO:0005524//ATP binding	GO:0009825//multidimensional cell growth;GO:0010075//regulation of meristem growth;GO:0051607//defense response to virus;GO:0043481//anthocyanin accumulation in tissues in response to UV light;GO:0048767//root hair elongation;GO:0010817//regulation of hormone levels;GO:0006468//protein phosphorylation;GO:0000271//polysaccharide biosynthetic process;GO:0009736//cytokinin mediated signaling pathway…	gi|255584308|ref|XP_002532890.1|/3.18305e-69/BRASSINOSTEROID INSENSITIVE 1-associated receptor kinase 1 precursor, putative [Ricinus communis]
	PH01001606G0050	2412	5148	452	72.3625	5.80609	-3.6396	Down	0	0	K10760|1|3e-20|99.0|vvi:100247527|adenylate isopentenyltransferase (cytokinin synthase);K05356|2|5e-10|65.1|sbi:SORBI_0011s005450|all-trans-nonaprenyl-diphosphate synthase [EC:2.5.1.84 2.5.1.85];K13171|3|2e-06|53.5|vcn:VOLCADRAFT_121090|serine/arginine repetitive matrix protein 1;K04728|4|4e-06|52.0|gmx:100788458|ataxia telangiectasia mutated family protein [EC:2.7.11.1]	GO:0009536//plastid;GO:0005634//nucleus	GO:0005516//calmodulin binding	GO:0031348//negative regulation of defense response;GO:0009595//detection of biotic stimulus;GO:0010119//regulation of stomatal movement;GO:0009867//jasmonic acid mediated signaling pathway;GO:0009697//salicylic acid biosynthetic process;GO:0009862//systemic acquired resistance, salicylic acid mediated signaling pathway;GO:0006944//cellular membrane fusion;GO:0010363//regulation of plant-type hyp…	gi|115437760|ref|NP_001043374.1|/0/Os01g0570800 [Oryza sativa Japonica Group]
	PH01001008G0510	1491	500	62	11.3696	1.28836	-3.14157	Down	3.5872e-95	3.20245e-94	K15638|1|4e-97|353|ath:AT1G17060|cytochrome P450, family 72, subfamily C, polypeptide 1;K15639|3|1e-92|338|aly:ARALYDRAFT_901457|cytochrome P450, family 734, subfamily A, polypeptide 1 (PHYB activation tagged suppressor 1) [EC:1.14.-.-];K10717|5|2e-82|305|osa:9269428|cytokinin trans-hydroxylase	GO:0005783//endoplasmic reticulum	GO:0020037//heme binding;GO:0016705//oxidoreductase activity, acting on paired donors, with incorporation or reduction of molecular oxygen;GO:0004497//monooxygenase activity;GO:0005506//iron ion binding;GO:0009055//electron carrier activity	GO:0055114//oxidation-reduction process	gi|357135619|ref|XP_003569406.1|/0/PREDICTED: secologanin synthase-like [Brachypodium distachyon]
	PH01000845G0490	873	130	17	5.04872	0.603334	-3.06489	Down	2.72564e-25	1.01205e-24	-	GO:0005634//nucleus	GO:0003700//sequence-specific DNA binding transcription factor activity	GO:0045492//xylan biosynthetic process;GO:0007155//cell adhesion;GO:0045010//actin nucleation;GO:0010090//trichome morphogenesis;GO:0048765//root hair cell differentiation;GO:0010413//glucuronoxylan metabolic process;GO:0010014//meristem initiation;GO:0009737//response to abscisic acid stimulus;GO:0045893//positive regulation of transcription, DNA-dependent;GO:0009741//response to brassinosteroid…	gi|212723110|ref|NP_001131327.1|/9.68422e-110/uncharacterized protein LOC100192643 [Zea mays]
	PH01002113G0300	1590	526	75	11.2161	1.46146	-2.94009	Down	1.04183e-93	9.19865e-93	K15638|1|2e-109|394|aly:ARALYDRAFT_494050|cytochrome P450, family 72, subfamily C, polypeptide 1;K15639|3|2e-105|381|ath:AT2G26710|cytochrome P450, family 734, subfamily A, polypeptide 1 (PHYB activation tagged suppressor 1) [EC:1.14.-.-];K10717|5|2e-87|321|zma:100501848|cytokinin trans-hydroxylase	GO:0005783//endoplasmic reticulum	GO:0020037//heme binding;GO:0016705//oxidoreductase activity, acting on paired donors, with incorporation or reduction of molecular oxygen;GO:0004497//monooxygenase activity;GO:0005506//iron ion binding;GO:0009055//electron carrier activity	GO:0055114//oxidation-reduction process	gi|357135623|ref|XP_003569408.1|/0/PREDICTED: secologanin synthase-like [Brachypodium distachyon]
	PH01002113G0350	1584	546	81	11.6866	1.58436	-2.88289	Down	2.82952e-95	2.52752e-94	K15638|1|1e-109|395|ath:AT1G17060|cytochrome P450, family 72, subfamily C, polypeptide 1;K15639|3|3e-108|390|ath:AT2G26710|cytochrome P450, family 734, subfamily A, polypeptide 1 (PHYB activation tagged suppressor 1) [EC:1.14.-.-];K10717|5|2e-88|324|zma:100501848|cytokinin trans-hydroxylase	GO:0005783//endoplasmic reticulum	GO:0020037//heme binding;GO:0016705//oxidoreductase activity, acting on paired donors, with incorporation or reduction of molecular oxygen;GO:0004497//monooxygenase activity;GO:0005506//iron ion binding;GO:0009055//electron carrier activity	GO:0055114//oxidation-reduction process	gi|357135623|ref|XP_003569408.1|/0/PREDICTED: secologanin synthase-like [Brachypodium distachyon]
	PH01003981G0110	1482	39	8	0.892214	0.167249	-2.41539	Down	7.3056e-07	1.473e-06	K13030|1|1e-119|428|sbi:SORBI_01g001220|cyanohydrin beta-glucosyltransferase [EC:2.4.1.85];K13068|2|2e-63|241|aly:ARALYDRAFT_479675|sinapate 1-glucosyltransferase [EC:2.4.1.120];K13228|4|3e-61|234|zma:100274317|UDP-glucosyltransferase BX9 [EC:2.4.1.202];K13692|5|4e-60|230|rcu:RCOM_1154190|UDP-glucose:(indol-3-yl)acetate beta-D-glucosyltransferase [EC:2.4.1.121]	GO:0005739//mitochondrion	GO:0050403//trans-zeatin O-beta-D-glucosyltransferase activity;GO:0050502//cis-zeatin O-beta-D-glucosyltransferase activity	GO:0008152//metabolic process	gi|226532148|ref|NP_001148091.1|/0/cytokinin-O-glucosyltransferase 2 [Zea mays]
	PH01003810G0090	1188	206	43	5.879	1.12144	-2.39022	Down	3.0154e-30	1.23922e-29	K00279|1|0.0|657|bdi:100825123|cytokinin dehydrogenase [EC:1.5.99.12]	GO:0005576//extracellular region	GO:0019139//cytokinin dehydrogenase activity;GO:0050660//flavin adenine dinucleotide binding;GO:0008762//UDP-N-acetylmuramate dehydrogenase activity	GO:0009823//cytokinin catabolic process;GO:0055114//oxidation-reduction process	gi|75225489|sp|Q6Z955.1|CKX11_ORYSJ/0/RecName: Full=Cytokinin dehydrogenase 11; AltName: Full=Cytokinin oxidase 11; Short=OsCKX11; Flags: Precursor
	PH01000999G0470	675	7680	1622	385.754	74.4509	-2.37332	Down	0	0	K14492|1|3e-90|329|osa:4351462|two-component response regulator ARR-A family	GO:0009536//plastid;GO:0005634//nucleus	GO:0000156//two-component response regulator activity	GO:0000160//two-component signal transduction system (phosphorelay);GO:0035556//intracellular signal transduction;GO:0006355//regulation of transcription, DNA-dependent;GO:0007623//circadian rhythm;GO:0009736//cytokinin mediated signaling pathway	gi|346703374|emb|CBX25471.1|/9.23148e-90/hypothetical_protein [Oryza glaberrima]
	PH01000756G0110	1458	384	89	8.92948	1.89128	-2.23921	Down	6.4113e-51	3.67182e-50	K13030|1|5e-116|416|sbi:SORBI_01g001220|cyanohydrin beta-glucosyltransferase [EC:2.4.1.85];K13493|2|9e-65|246|ath:AT5G05870|cytokinin-N-glucosyltransferase [EC:2.4.1.-];K13691|3|1e-64|245|vvi:100242294|pathogen-inducible salicylic acid glucosyltransferase [EC:2.4.1.-];K13692|4|3e-63|241|rcu:RCOM_1154190|UDP-glucose:(indol-3-yl)acetate beta-D-glucosyltransferase [EC:2.4.1.121];K13068|5|6e-61|233|a…	GO:0005739//mitochondrion	GO:0050403//trans-zeatin O-beta-D-glucosyltransferase activity;GO:0050502//cis-zeatin O-beta-D-glucosyltransferase activity	GO:0008152//metabolic process	gi|326497805|dbj|BAJ94765.1|/0/predicted protein [Hordeum vulgare subsp. vulgare]
	PH01001771G0290	636	75	21	3.99813	1.02302	-1.96649	Down	1.26909e-09	2.94532e-09	K14489|1|2e-40|163|zma:541642|arabidopsis histidine kinase 2/3/4 (cytokinin receptor) [EC:2.7.13.3]	GO:0005622//intracellular;GO:0005886//plasma membrane	GO:0004721//phosphoprotein phosphatase activity;GO:0005034//osmosensor activity;GO:0043424//protein histidine kinase binding;GO:0009884//cytokinin receptor activity;GO:0042802//identical protein binding;GO:0000155//two-component sensor activity;GO:0000156//two-component response regulator activity;GO:0005524//ATP binding	GO:0031537//regulation of anthocyanin metabolic process;GO:0009414//response to water deprivation;GO:0018106//peptidyl-histidine phosphorylation;GO:0023014//signal transduction by phosphorylation;GO:0006355//regulation of transcription, DNA-dependent;GO:0009651//response to salt stress;GO:0048509//regulation of meristem development;GO:0080117//secondary growth;GO:0048831//regulation of shoot deve…	gi|162461250|ref|NP_001104867.1|/2.26981e-39/histidine kinase3 [Zea mays]
	PH01001590G0270	411	34	10	2.80472	0.753843	-1.89552	Down	7.43312e-05	0.000131999	-	GO:0009506//plasmodesma;GO:0005737//cytoplasm;GO:0005634//nucleus;GO:0005886//plasma membrane	GO:0004673//protein histidine kinase activity;GO:0000156//two-component response regulator activity;GO:0004674//protein serine/threonine kinase activity;GO:0042803//protein homodimerization activity	GO:0046777//protein autophosphorylation;GO:0009553//embryo sac development;GO:0010087//phloem or xylem histogenesis;GO:0080117//secondary growth;GO:0009736//cytokinin mediated signaling pathway	gi|242094944|ref|XP_002437962.1|/4.3323e-31/hypothetical protein SORBIDRAFT_10g005590 [Sorghum bicolor]
	PH01002944G0190	1413	37	11	0.887794	0.241198	-1.88001	Down	3.88404e-05	7.03202e-05	K13030|1|5e-57|220|sbi:SORBI_01g001220|cyanohydrin beta-glucosyltransferase [EC:2.4.1.85];K13493|2|8e-50|196|ath:AT5G05870|cytokinin-N-glucosyltransferase [EC:2.4.1.-];K13692|3|4e-45|180|osa:4333790|UDP-glucose:(indol-3-yl)acetate beta-D-glucosyltransferase [EC:2.4.1.121];K13228|5|7e-43|173|zma:100274317|UDP-glucosyltransferase BX9 [EC:2.4.1.202]	GO:0016023//cytoplasmic membrane-bounded vesicle	GO:0016757//transferase activity, transferring glycosyl groups	-	gi|125558368|gb|EAZ03904.1|/5.89119e-175/hypothetical protein OsI_26038 [Oryza sativa Indica Group]
	PH01004098G0040	1431	316	97	7.48686	2.10017	-1.83385	Down	7.5792e-33	3.28324e-32	K14441|1|1e-23|109|cme:CMQ410C|ribosomal protein S12 methylthiotransferase [EC:2.-.-.-];K15865|2|1e-20|99.4|gmx:100798865|CDK5 regulatory subunit-associated protein 1-like 1	GO:0009507//chloroplast;GO:0005739//mitochondrion	GO:0051539//4 iron, 4 sulfur cluster binding;GO:0016740//transferase activity;GO:0032440//2-alkenal reductase [NAD(P)] activity	GO:0010155//regulation of proton transport;GO:0006655//phosphatidylglycerol biosynthetic process;GO:0007131//reciprocal meiotic recombination;GO:0009793//embryo development ending in seed dormancy;GO:0006400//tRNA modification;GO:0009691//cytokinin biosynthetic process;GO:0016226//iron-sulfur cluster assembly;GO:0046777//protein autophosphorylation;GO:0055114//oxidation-reduction process;GO:00090…	gi|357156278|ref|XP_003577401.1|/0/PREDICTED: CDK5RAP1-like protein-like [Brachypodium distachyon]
	PH01000383G0200	1614	131	41	2.75182	0.787052	-1.80586	Down	3.17896e-14	8.75634e-14	K00279|1|1e-09|63.2|smo:SELMODRAFT_98722|cytokinin dehydrogenase [EC:1.5.99.12];K00102|2|5e-08|57.8|olu:OSTLU_46355|D-lactate dehydrogenase (cytochrome) [EC:1.1.2.4]	-	-	-	gi|326524950|dbj|BAK04411.1|/0/predicted protein [Hordeum vulgare subsp. vulgare]
	PH01000286G0010	1575	807	267	17.3718	5.25235	-1.72571	Down	8.6669e-75	6.44243e-74	K15639|1|5e-112|403|aly:ARALYDRAFT_901457|cytochrome P450, family 734, subfamily A, polypeptide 1 (PHYB activation tagged suppressor 1) [EC:1.14.-.-];K10717|3|7e-100|362|vvi:100258332|cytokinin trans-hydroxylase	-	-	-	gi|242092268|ref|XP_002436624.1|/0/hypothetical protein SORBIDRAFT_10g006050 [Sorghum bicolor]
	PH01001678G0350	1839	2725	945	50.2386	15.9211	-1.65786	Down	2.49894e-234	4.68095e-233	K11643|1|0.0|847|bdi:100827866|chromodomain-helicase-DNA-binding protein 4 [EC:3.6.4.12]	GO:0005634//nucleus	GO:0008270//zinc ion binding;GO:0004386//helicase activity;GO:0003677//DNA binding;GO:0005524//ATP binding	GO:0009788//negative regulation of abscisic acid mediated signaling pathway;GO:0006346//methylation-dependent chromatin silencing;GO:0016246//RNA interference;GO:0009739//response to gibberellin stimulus;GO:2000023//regulation of lateral root development;GO:0008283//cell proliferation;GO:0009736//cytokinin mediated signaling pathway;GO:0009733//response to auxin stimulus	gi|55771379|dbj|BAD72546.1|/0/chromatin-remodeling factor CHD3 [Oryza sativa Japonica Group]
	PH01004098G0080	513	132	49	8.72387	2.95939	-1.55967	Down	6.72866e-12	1.71399e-11	-	GO:0009507//chloroplast;GO:0005739//mitochondrion	GO:0051539//4 iron, 4 sulfur cluster binding;GO:0016740//transferase activity;GO:0032440//2-alkenal reductase [NAD(P)] activity	GO:0010155//regulation of proton transport;GO:0006655//phosphatidylglycerol biosynthetic process;GO:0007131//reciprocal meiotic recombination;GO:0009793//embryo development ending in seed dormancy;GO:0006400//tRNA modification;GO:0009691//cytokinin biosynthetic process;GO:0016226//iron-sulfur cluster assembly;GO:0046777//protein autophosphorylation;GO:0055114//oxidation-reduction process;GO:00090…	gi|242071517|ref|XP_002451035.1|/5.14097e-79/hypothetical protein SORBIDRAFT_05g023010 [Sorghum bicolor]
	PH01000797G0270	3240	9268	3499	96.9825	33.4597	-1.5353	Down	0	0	K14489|1|0.0|1427|bdi:100834755|arabidopsis histidine kinase 2/3/4 (cytokinin receptor) [EC:2.7.13.3]	GO:0005622//intracellular;GO:0016020//membrane	GO:0000156//two-component response regulator activity;GO:0019955//cytokine binding;GO:0005034//osmosensor activity;GO:0005524//ATP binding;GO:0000155//two-component sensor activity;GO:0004721//phosphoprotein phosphatase activity	GO:0010029//regulation of seed germination;GO:0000160//two-component signal transduction system (phosphorelay);GO:0035556//intracellular signal transduction;GO:0009414//response to water deprivation;GO:0048831//regulation of shoot development;GO:0042742//defense response to bacterium;GO:0018106//peptidyl-histidine phosphorylation;GO:0006355//regulation of transcription, DNA-dependent;GO:0023014//…	gi|357117708|ref|XP_003560605.1|/0/PREDICTED: histidine kinase 4-like [Brachypodium distachyon]
	PH01000068G1240	627	3948	1498	213.482	74.0231	-1.52807	Down	8.13174e-301	1.89994e-299	K14489|1|1e-17|87.8|vvi:100263145|arabidopsis histidine kinase 2/3/4 (cytokinin receptor) [EC:2.7.13.3]	GO:0016023//cytoplasmic membrane-bounded vesicle	GO:0004553//hydrolase activity, hydrolyzing O-glycosyl compounds;GO:0043169//cation binding	GO:0005975//carbohydrate metabolic process	gi|222637523|gb|EEE67655.1|/4.71947e-50/hypothetical protein OsJ_25253 [Oryza sativa Japonica Group]
	PH01001647G0320	1611	399	155	8.39711	2.98098	-1.49411	Down	5.16916e-31	2.15805e-30	K15638|1|5e-115|413|ath:AT1G17060|cytochrome P450, family 72, subfamily C, polypeptide 1;K15639|3|3e-113|407|aly:ARALYDRAFT_901457|cytochrome P450, family 734, subfamily A, polypeptide 1 (PHYB activation tagged suppressor 1) [EC:1.14.-.-];K10717|5|2e-91|334|osa:9269428|cytokinin trans-hydroxylase	GO:0016023//cytoplasmic membrane-bounded vesicle;GO:0005783//endoplasmic reticulum	GO:0009055//electron carrier activity;GO:0004497//monooxygenase activity;GO:0005506//iron ion binding;GO:0020037//heme binding;GO:0016705//oxidoreductase activity, acting on paired donors, with incorporation or reduction of molecular oxygen	GO:0022900//electron transport chain	gi|357130563|ref|XP_003566917.1|/0/PREDICTED: secologanin synthase-like [Brachypodium distachyon]
	PH01000026G1400	927	2209	922	80.792	30.8158	-1.39054	Down	4.1983e-147	5.31123e-146	K03715|1|7e-162|567|osa:4331045|1,2-diacylglycerol 3-beta-galactosyltransferase [EC:2.4.1.46]	GO:0009707//chloroplast outer membrane;GO:0005739//mitochondrion	GO:0030246//carbohydrate binding;GO:0046509//1,2-diacylglycerol 3-beta-galactosyltransferase activity	GO:0016036//cellular response to phosphate starvation;GO:0019375//galactolipid biosynthetic process;GO:0009739//response to gibberellin stimulus;GO:0009414//response to water deprivation;GO:0030912;GO:0009651//response to salt stress;GO:0045892//negative regulation of transcription, DNA-dependent;GO:0030259//lipid glycosylation;GO:0006631//fatty acid metabolic process;GO:0009416//response to ligh…	gi|205815293|sp|Q0DWQ1.2|MGDG3_ORYSJ/7.74508e-161/RecName: Full=Probable monogalactosyldiacylglycerol synthase 3, chloroplastic; Short=OsMGD3; Flags: Precursor
	PH01001590G0260	690	71	30	3.48868	1.34709	-1.37284	Down	5.006e-06	9.60772e-06	K14489|1|8e-15|78.6|pop:POPTR_554773|arabidopsis histidine kinase 2/3/4 (cytokinin receptor) [EC:2.7.13.3]	GO:0005622//intracellular;GO:0016020//membrane	GO:0009927//histidine phosphotransfer kinase activity;GO:0000156//two-component response regulator activity;GO:0005034//osmosensor activity;GO:0005524//ATP binding;GO:0005515//protein binding;GO:0000155//two-component sensor activity	GO:0000160//two-component signal transduction system (phosphorelay);GO:0035556//intracellular signal transduction;GO:0010431//seed maturation;GO:0009414//response to water deprivation;GO:0018106//peptidyl-histidine phosphorylation;GO:0006355//regulation of transcription, DNA-dependent;GO:0023014//signal transduction by phosphorylation;GO:0006970//response to osmotic stress	gi|125596271|gb|EAZ36051.1|/1.96597e-58/hypothetical protein OsJ_20358 [Oryza sativa Japonica Group]
	PH01002898G0190	1416	932	400	22.3154	8.75225	-1.35032	Down	1.90567e-60	1.22472e-59	K13228|1|6e-103|372|zma:100274317|UDP-glucosyltransferase BX9 [EC:2.4.1.202];K13493|2|4e-97|353|ath:AT5G05860|cytokinin-N-glucosyltransferase [EC:2.4.1.-];K13227|4|6e-87|319|zma:100277344|UDP-glucosyltransferase BX8 [EC:2.4.1.202];K13691|5|4e-52|204|pop:POPTR_810275|pathogen-inducible salicylic acid glucosyltransferase [EC:2.4.1.-]	GO:0005739//mitochondrion	GO:0035251//UDP-glucosyltransferase activity	GO:0008152//metabolic process	gi|357111095|ref|XP_003557350.1|/0/PREDICTED: UDP-glycosyltransferase 76C2-like [Brachypodium distachyon]
	PH01000122G0480	1455	104	47	2.42339	1.00082	-1.27584	Down	1.71308e-07	3.58304e-07	K03404|1|1e-152|537|bdi:100824575|magnesium chelatase subunit D [EC:6.6.1.1]	GO:0010007//magnesium chelatase complex;GO:0009534//chloroplast thylakoid;GO:0009570//chloroplast stroma	GO:0017111//nucleoside-triphosphatase activity;GO:0016851//magnesium chelatase activity;GO:0005524//ATP binding	GO:0019288//isopentenyl diphosphate biosynthetic process, mevalonate-independent pathway;GO:0015995//chlorophyll biosynthetic process;GO:0015979//photosynthesis;GO:0009690//cytokinin metabolic process	gi|357124505|ref|XP_003563940.1|/1.61332e-151/PREDICTED: magnesium-chelatase subunit chlD, chloroplastic-like [Brachypodium distachyon]
	PH01000591G0920	1839	1558	711	28.7236	11.9787	-1.26176	Down	5.1796e-90	4.42842e-89	K15747|1|7e-17|87.4|gmx:100791400|cytochrome P450, family 97, subfamily A (beta-ring hydroxylase) [EC:1.14.-.-];K10717|2|7e-17|87.4|zma:100501848|cytokinin trans-hydroxylase;K00517|4|9e-17|87.0|aly:ARALYDRAFT_682995|[EC:1.14.-.-]	-	GO:0046872//metal ion binding;GO:0016705//oxidoreductase activity, acting on paired donors, with incorporation or reduction of molecular oxygen;GO:0004497//monooxygenase activity	-	gi|326520279|dbj|BAK07398.1|/0/predicted protein [Hordeum vulgare subsp. vulgare]
	PH01128416G0010	801	95	45	4.02109	1.74062	-1.20799	Down	1.7087e-06	3.37079e-06	K10858|1|6e-122|434|osa:4329835|DNA mismatch repair protein PMS2	GO:0032389//MutLalpha complex	GO:0005524//ATP binding;GO:0016887//ATPase activity;GO:0030983//mismatched DNA binding	GO:0010182//sugar mediated signaling pathway;GO:0010267//production of ta-siRNAs involved in RNA interference;GO:0048825//cotyledon development;GO:0006298//mismatch repair;GO:0043687//post-translational protein modification;GO:0051301//cell division;GO:0006261//DNA-dependent DNA replication;GO:0007140//male meiosis;GO:0050826//response to freezing;GO:0006306//DNA methylation;GO:0016567//protein u…	gi|115447025|ref|NP_001047292.1|/6.20126e-121/Os02g0592300 [Oryza sativa Japonica Group]
	PH01000602G0120	1965	2329	1122	40.1846	17.691	-1.18362	Down	6.19622e-121	6.59935e-120	K10760|1|4e-15|81.6|vvi:100247527|adenylate isopentenyltransferase (cytokinin synthase)	GO:0016020//membrane	-	-	gi|119359748|dbj|BAF41924.1|/1.52484e-150/Na+/H+ antiporter [Phragmites australis]
	PH01001491G0460	6777	1437	720	7.18905	3.29168	-1.12698	Down	8.94342e-70	6.32297e-69	K11262|1|0.0|4169|bdi:100834926|acetyl-CoA carboxylase / biotin carboxylase [EC:6.4.1.2 6.3.4.14]	GO:0005886//plasma membrane	GO:0003989//acetyl-CoA carboxylase activity;GO:0046872//metal ion binding;GO:0005524//ATP binding;GO:0004075//biotin carboxylase activity	GO:0048364//root development;GO:0009735//response to cytokinin stimulus;GO:0010072//primary shoot apical meristem specification;GO:0030497//fatty acid elongation	gi|75160051|sp|Q8S6N5.1|ACC1_ORYSJ/0/RecName: Full=Acetyl-CoA carboxylase 1; Includes: RecName: Full=Biotin carboxylase
	PH01000677G0470	366	63	32	5.83596	2.70889	-1.10727	Down	0.000284832	0.000483122	K14489|1|8e-44|172|zma:541642|arabidopsis histidine kinase 2/3/4 (cytokinin receptor) [EC:2.7.13.3]	GO:0005622//intracellular;GO:0005886//plasma membrane	GO:0004721//phosphoprotein phosphatase activity;GO:0005034//osmosensor activity;GO:0043424//protein histidine kinase binding;GO:0009884//cytokinin receptor activity;GO:0042802//identical protein binding;GO:0000155//two-component sensor activity;GO:0000156//two-component response regulator activity;GO:0005524//ATP binding	GO:0031537//regulation of anthocyanin metabolic process;GO:0009414//response to water deprivation;GO:0018106//peptidyl-histidine phosphorylation;GO:0023014//signal transduction by phosphorylation;GO:0006355//regulation of transcription, DNA-dependent;GO:0009651//response to salt stress;GO:0048509//regulation of meristem development;GO:0080117//secondary growth;GO:0048831//regulation of shoot deve…	gi|218184380|gb|EEC66807.1|/4.5629e-44/hypothetical protein OsI_33219 [Oryza sativa Indica Group]
	PH01000677G0440	987	87	45	2.98851	1.4126	-1.08108	Down	2.82014e-05	5.16126e-05	K14489|1|2e-113|406|zma:541642|arabidopsis histidine kinase 2/3/4 (cytokinin receptor) [EC:2.7.13.3]	GO:0016020//membrane;GO:0044464//cell part	GO:0004721//phosphoprotein phosphatase activity;GO:0004673//protein histidine kinase activity;GO:0005034//osmosensor activity;GO:0043424//protein histidine kinase binding;GO:0009884//cytokinin receptor activity;GO:0042802//identical protein binding	GO:0044260;GO:0031537//regulation of anthocyanin metabolic process;GO:0009414//response to water deprivation;GO:0009651//response to salt stress;GO:0016310//phosphorylation;GO:0048509//regulation of meristem development;GO:0080117//secondary growth;GO:0048831//regulation of shoot development;GO:0034757//negative regulation of iron ion transport;GO:0010271//regulation of chlorophyll catabolic proc…	gi|110288960|gb|AAP53311.2|/5.39925e-115/histidine kinase 3, putative, expressed [Oryza sativa Japonica Group]
	PH01000039G0390	1227	372	201	10.279	5.07545	-1.01809	Down	1.41428e-16	4.20044e-16	K03553|1|0.0|754|bdi:100841100|recombination protein RecA	GO:0009536//plastid	GO:0005388//calcium-transporting ATPase activity;GO:0003684//damaged DNA binding;GO:0005524//ATP binding;GO:0003697//single-stranded DNA binding;GO:0008094//DNA-dependent ATPase activity	GO:0006281//DNA repair;GO:0009432//SOS response;GO:0007131//reciprocal meiotic recombination;GO:0009691//cytokinin biosynthetic process	gi|357120609|ref|XP_003562018.1|/0/PREDICTED: DNA repair protein recA homolog 1, chloroplastic-like isoform 1 [Brachypodium distachyon]
Gibberellin	PH01000068G0110	450	0	577	0.001	39.727	15.2778	Up	2.28826e-163	3.16806e-162	K14493|1|1e-14|77.0|ppp:PHYPADRAFT_118478|gibberellin receptor GID1 [EC:3.-.-.-]	GO:0005739//mitochondrion	GO:0016787//hydrolase activity	-	gi|357116242|ref|XP_003559891.1|/1.2247e-47/PREDICTED: probable carboxylesterase 18-like [Brachypodium distachyon]
	PH01001113G0650	303	0	23	0.001	2.35184	11.1996	Up	3.42998e-07	7.05891e-07	K01115|1|2e-09|58.5|vcn:VOLCADRAFT_99471|phospholipase D [EC:3.1.4.4]	GO:0005634//nucleus	-	GO:0009062//fatty acid catabolic process;GO:0009739//response to gibberellin stimulus	gi|357130880|ref|XP_003567072.1|/5.79588e-39/PREDICTED: uncharacterized protein LOC100834304 [Brachypodium distachyon]
	PH01000068G0090	846	4	1344	0.160303	49.2212	8.26233	Up	0	0	K14493|1|7e-57|218|ppp:PHYPADRAFT_118478|gibberellin receptor GID1 [EC:3.-.-.-]	GO:0005739//mitochondrion	GO:0004091//carboxylesterase activity	GO:0008152//metabolic process;GO:0009860//pollen tube growth	gi|125555059|gb|EAZ00665.1|/3.24586e-123/hypothetical protein OsI_22686 [Oryza sativa Indica Group]
	PH01000727G0250	246	2	287	0.275643	36.1468	7.03492	Up	1.2464e-77	9.54397e-77	-	-	-	GO:0050896//response to stimulus	gi|357124573|ref|XP_003563973.1|/1.41578e-29/PREDICTED: gibberellin-regulated protein 4-like [Brachypodium distachyon]
	PH01001258G0260	873	102	12095	3.96131	429.254	6.75971	Up	0	0	K08235|1|3e-156|548|osa:4341944|xyloglucan:xyloglucosyl transferase [EC:2.4.1.207];K14504|3|7e-148|521|sbi:SORBI_10g028580|xyloglucan:xyloglucosyl transferase TCH4 [EC:2.4.1.207]	GO:0009505//plant-type cell wall;GO:0016023//cytoplasmic membrane-bounded vesicle;GO:0005886//plasma membrane;GO:0048046//apoplast	GO:0004553//hydrolase activity, hydrolyzing O-glycosyl compounds;GO:0016762//xyloglucan:xyloglucosyl transferase activity;GO:0080039//xyloglucan endotransglucosylase activity	GO:0010411//xyloglucan metabolic process;GO:0080022//primary root development;GO:0009739//response to gibberellin stimulus;GO:0009409//response to cold;GO:0009741//response to brassinosteroid stimulus;GO:0009408//response to heat;GO:0042545//cell wall modification;GO:0009733//response to auxin stimulus;GO:0007568//aging;GO:0009612//response to mechanical stimulus	gi|144952810|gb|ABP04059.1|/6.17604e-165/xyloglucan endo-transglucosylase/hydrolase 1 [Bambusa oldhamii]
	PH01000274G0980	555	4	141	0.244354	7.87135	5.00957	Up	1.81498e-34	8.06618e-34	K04125|1|7e-66|247|pop:POPTR_550316|gibberellin 2-oxidase [EC:1.14.11.13]	-	-	-	gi|326522773|dbj|BAJ88432.1|/9.40579e-83/predicted protein [Hordeum vulgare subsp. vulgare]
	PH01000273G0650	624	2	67	0.108667	3.3267	4.9361	Up	7.69228e-17	2.30413e-16	K04125|1|2e-66|249|pop:POPTR_550316|gibberellin 2-oxidase [EC:1.14.11.13]	-	-	-	gi|326522773|dbj|BAJ88432.1|/8.70124e-89/predicted protein [Hordeum vulgare subsp. vulgare]
	PH01000061G1920	729	26	585	1.2092	24.8629	4.36187	Up	2.4825e-128	2.78496e-127	K13424|1|2e-16|84.3|sbi:SORBI_09g023270|WRKY transcription factor 33	GO:0005634//nucleus	GO:0043565//sequence-specific DNA binding;GO:0003700//sequence-specific DNA binding transcription factor activity	GO:0006952//defense response;GO:0006355//regulation of transcription, DNA-dependent;GO:0009685//gibberellin metabolic process	gi|394997085|gb|AFN44008.1|/6.03684e-45/WRKY79 transcription factor [Triticum aestivum]
	PH01001976G0110	870	33	577	1.28602	20.5485	3.99805	Up	2.58098e-119	2.73174e-118	K08235|1|1e-155|546|osa:4341944|xyloglucan:xyloglucosyl transferase [EC:2.4.1.207];K14504|3|4e-147|518|sbi:SORBI_10g028580|xyloglucan:xyloglucosyl transferase TCH4 [EC:2.4.1.207]	GO:0009505//plant-type cell wall;GO:0016023//cytoplasmic membrane-bounded vesicle;GO:0005886//plasma membrane;GO:0048046//apoplast	GO:0004553//hydrolase activity, hydrolyzing O-glycosyl compounds;GO:0016762//xyloglucan:xyloglucosyl transferase activity;GO:0080039//xyloglucan endotransglucosylase activity	GO:0010411//xyloglucan metabolic process;GO:0080022//primary root development;GO:0009739//response to gibberellin stimulus;GO:0009409//response to cold;GO:0009741//response to brassinosteroid stimulus;GO:0009408//response to heat;GO:0042545//cell wall modification;GO:0009733//response to auxin stimulus;GO:0007568//aging;GO:0009612//response to mechanical stimulus	gi|144952810|gb|ABP04059.1|/1.04724e-164/xyloglucan endo-transglucosylase/hydrolase 1 [Bambusa oldhamii]
	PH01001982G0100	1392	1	15	0.0243564	0.333868	3.7769	Up	0.000533388	0.00088393	K13258|1|8e-63|239|gmx:547489|2-hydroxyisoflavanone dehydratase [EC:4.2.1.105];K14493|2|3e-34|144|aly:ARALYDRAFT_486805|gibberellin receptor GID1 [EC:3.-.-.-]	-	-	-	gi|242092420|ref|XP_002436700.1|/9.84437e-175/hypothetical protein SORBIDRAFT_10g007224 [Sorghum bicolor]
	PH01000708G0820	2952	170	2238	1.95247	23.4891	3.58862	Up	0	0	K00924|1|3e-132|471|ath:AT1G75820|[EC:2.7.1.-]	GO:0016023//cytoplasmic membrane-bounded vesicle;GO:0016021//integral to membrane;GO:0005576//extracellular region	GO:0004721//phosphoprotein phosphatase activity;GO:0004674//protein serine/threonine kinase activity;GO:0005524//ATP binding	GO:0010103//stomatal complex morphogenesis;GO:0009827//plant-type cell wall modification;GO:0009740//gibberellic acid mediated signaling pathway;GO:0001708//cell fate specification;GO:0048507//meristem development;GO:0009965//leaf morphogenesis;GO:0006468//protein phosphorylation;GO:0009845//seed germination;GO:0009553//embryo sac development;GO:0009909//regulation of flower development;GO:000223…	gi|52075629|dbj|BAD44800.1|/0/putative transmembrane protein kinase [Oryza sativa Japonica Group]
	PH01001124G0470	1113	73	784	2.22372	21.8245	3.2949	Up	5.50556e-138	6.61665e-137	K04125|1|1e-146|517|sbi:SORBI_09g025470|gibberellin 2-oxidase [EC:1.14.11.13]	GO:0016023//cytoplasmic membrane-bounded vesicle	GO:0052634//C-19 gibberellin 2-beta-dioxygenase activity;GO:0016702//oxidoreductase activity, acting on single donors with incorporation of molecular oxygen, incorporation of two atoms of oxygen;GO:0005506//iron ion binding	GO:0045487//gibberellin catabolic process;GO:0055114//oxidation-reduction process;GO:0010114//response to red light;GO:0032940//secretion by cell	gi|49065954|gb|AAT49062.1|/9.83954e-156/GA 2-oxidase 4 [Hordeum vulgare subsp. vulgare]
	PH01000685G0370	1119	3	30	0.0908958	0.830642	3.19194	Up	2.63638e-06	5.14101e-06	K04125|1|2e-79|294|pop:POPTR_822902|gibberellin 2-oxidase [EC:1.14.11.13]	GO:0016020//membrane	GO:0052634//C-19 gibberellin 2-beta-dioxygenase activity;GO:0016216;GO:0005506//iron ion binding	GO:0045487//gibberellin catabolic process;GO:0055114//oxidation-reduction process;GO:0017000//antibiotic biosynthetic process;GO:0009639//response to red or far red light	gi|115462223|ref|NP_001054711.1|/1.29253e-163/Os05g0158600 [Oryza sativa Japonica Group]
	PH01000140G0260	339	75	728	7.50091	66.5357	3.14899	Up	5.22204e-123	5.64454e-122	-	-	-	-	gi|357123048|ref|XP_003563225.1|/5.96021e-36/PREDICTED: gibberellin-regulated protein 3-like [Brachypodium distachyon]
	PH01001777G0070	819	242	2342	10.0181	88.5984	3.14468	Up	0	0	K13424|1|4e-21|100|zma:100281160|WRKY transcription factor 33	GO:0005634//nucleus	GO:0043565//sequence-specific DNA binding;GO:0003700//sequence-specific DNA binding transcription factor activity	GO:0006952//defense response;GO:0009685//gibberellin metabolic process	gi|115469234|ref|NP_001058216.1|/9.26615e-104/Os06g0649000 [Oryza sativa Japonica Group]
	PH01000141G0020	1299	14	135	0.365402	3.21994	3.13948	Up	5.90808e-24	2.12618e-23	K05282|1|1e-107|388|aly:ARALYDRAFT_492287|gibberellin 20-oxidase [EC:1.14.11.12]	-	GO:0005506//iron ion binding;GO:0045544//gibberellin 20-oxidase activity	GO:0009628//response to abiotic stimulus;GO:0009826//unidimensional cell growth;GO:0009686//gibberellin biosynthetic process;GO:0055114//oxidation-reduction process	gi|242055211|ref|XP_002456751.1|/0/hypothetical protein SORBIDRAFT_03g041900 [Sorghum bicolor]
	PH01000515G0150	801	260	2292	11.0051	88.6554	3.01004	Up	0	0	K14493|1|2e-38|157|ppp:PHYPADRAFT_118478|gibberellin receptor GID1 [EC:3.-.-.-]	-	-	-	gi|115470699|ref|NP_001058948.1|/2.43292e-125/Os07g0162500 [Oryza sativa Japonica Group]
	PH01002122G0230	504	13	93	0.874511	5.71709	2.70873	Up	9.03188e-15	2.53191e-14	K09422|1|3e-82|301|zma:542488|myb proto-oncogene protein, plant	GO:0005739//mitochondrion;GO:0005730//nucleolus;GO:0000793//condensed chromosome	GO:0003677//DNA binding;GO:0042803//protein homodimerization activity	GO:0009615//response to virus;GO:0009944//polarity specification of adaxial/abaxial axis;GO:0009753//response to jasmonic acid stimulus;GO:0010338//leaf formation;GO:0009739//response to gibberellin stimulus;GO:0009651//response to salt stress;GO:0042742//defense response to bacterium;GO:0006355//regulation of transcription, DNA-dependent;GO:0009751//response to salicylic acid stimulus;GO:0009733…	gi|218775077|dbj|BAH03544.1|/1.2657e-82/Myb transcription factor [Triticum aestivum]
	PH01004568G0140	1539	7	43	0.15421	0.865671	2.48892	Up	6.19248e-07	1.2552e-06	K03715|1|0.0|835|sbi:SORBI_07g027910|1,2-diacylglycerol 3-beta-galactosyltransferase [EC:2.4.1.46]	GO:0009707//chloroplast outer membrane	GO:0046509//1,2-diacylglycerol 3-beta-galactosyltransferase activity;GO:0030246//carbohydrate binding	GO:0006631//fatty acid metabolic process;GO:0009739//response to gibberellin stimulus;GO:0009414//response to water deprivation;GO:0009651//response to salt stress;GO:0009735//response to cytokinin stimulus;GO:0009416//response to light stimulus;GO:0009409//response to cold;GO:0030912;GO:0019374//galactolipid metabolic process;GO:0009247//glycolipid biosynthetic process;GO:0016036//cellular respo…	gi|34015390|gb|AAQ56578.1|/0/putative monogalactosyldiacylglycerol synthase [Oryza sativa Japonica Group]
	PH01000053G1380	291	79	386	9.20421	41.0977	2.15869	Up	5.67234e-44	2.95167e-43	-	GO:0005634//nucleus	GO:0003677//DNA binding	GO:0009739//response to gibberellin stimulus;GO:0009735//response to cytokinin stimulus;GO:0009741//response to brassinosteroid stimulus;GO:0009640//photomorphogenesis;GO:0009733//response to auxin stimulus;GO:0043392//negative regulation of DNA binding;GO:0009737//response to abscisic acid stimulus;GO:0048509//regulation of meristem development;GO:0045892//negative regulation of transcription, D…	gi|115483945|ref|NP_001065634.1|/1.03259e-40/Os11g0128300 [Oryza sativa Japonica Group]
	PH01000284G0450	1155	53	226	1.55577	6.06247	1.96227	Up	1.59688e-23	5.6911e-23	K05933|1|4e-07|54.3|bdi:100838946|aminocyclopropanecarboxylate oxidase [EC:1.14.17.4];K06892|2|5e-07|53.9|sbi:SORBI_01g031160|;K01115|3|8e-07|53.1|vcn:VOLCADRAFT_99471|phospholipase D [EC:3.1.4.4];K04125|5|2e-06|51.6|aly:ARALYDRAFT_316746|gibberellin 2-oxidase [EC:1.14.11.13]	-	-	-	gi|115439887|ref|NP_001044223.1|/2.3114e-163/Os01g0744200 [Oryza sativa Japonica Group]
	PH01010104G0010	528	22	88	1.41267	5.16383	1.87001	Up	1.81369e-09	4.18536e-09	K04122|1|8e-82|300|zma:100274015|ent-kaurene oxidase [EC:1.14.13.78]	GO:0016023//cytoplasmic membrane-bounded vesicle;GO:0009707//chloroplast outer membrane;GO:0005783//endoplasmic reticulum	GO:0016705//oxidoreductase activity, acting on paired donors, with incorporation or reduction of molecular oxygen;GO:0009055//electron carrier activity;GO:0004497//monooxygenase activity;GO:0019825//oxygen binding;GO:0020037//heme binding;GO:0005506//iron ion binding	GO:0022900//electron transport chain;GO:0032940//secretion by cell;GO:0009686//gibberellin biosynthetic process;GO:0010241//ent-kaurene oxidation to kaurenoic acid	gi|163943841|gb|ABY49045.1|/2.86941e-83/ent-kaurene oxidase [Chikusichloa aquatica]
	PH01001317G0310	321	27	102	2.85175	9.84505	1.78755	Up	3.2877e-10	7.83451e-10	K14416|1|4e-29|124|aly:ARALYDRAFT_325603|elongation factor 1 alpha-like protein;K13171|2|4e-06|47.8|aly:ARALYDRAFT_901882|serine/arginine repetitive matrix protein 1;K10990|3|5e-06|47.4|bdi:100828863|RecQ-mediated genome instability protein 1	-	-	GO:0009739//response to gibberellin stimulus;GO:0009911//positive regulation of flower development	gi|345650992|gb|AEO14653.1|/9.97604e-52/RAA1 [Hordeum vulgare]
	PH01001511G0140	1008	37	125	1.2445	3.84213	1.62635	Up	7.15008e-11	1.74738e-10	K14493|1|4e-60|229|ppp:PHYPADRAFT_118478|gibberellin receptor GID1 [EC:3.-.-.-]	GO:0009536//plastid	GO:0004091//carboxylesterase activity	GO:0008152//metabolic process;GO:0009860//pollen tube growth	gi|242068027|ref|XP_002449290.1|/6.74682e-153/hypothetical protein SORBIDRAFT_05g007290 [Sorghum bicolor]
	PH01000731G0290	807	370	1240	15.5446	47.607	1.61476	Up	1.74892e-93	1.54238e-92	K06892|1|1e-16|85.1|ath:AT3G19010|;K05282|3|2e-16|84.3|sbi:SORBI_01g000580|gibberellin 20-oxidase [EC:1.14.11.12]	GO:0016020//membrane	GO:0016706//oxidoreductase activity, acting on paired donors, with incorporation or reduction of molecular oxygen, 2-oxoglutarate as one donor, and incorporation of one atom each of oxygen into both donors	GO:0055114//oxidation-reduction process	gi|218191080|gb|EEC73507.1|/1.30539e-110/hypothetical protein OsI_07873 [Oryza sativa Indica Group]
	PH01000018G1890	1089	23	60	0.716065	1.70705	1.25334	Up	0.000218374	0.000373995	K04125|1|1e-163|573|osa:4325145|gibberellin 2-oxidase [EC:1.14.11.13]	GO:0016023//cytoplasmic membrane-bounded vesicle	GO:0052634//C-19 gibberellin 2-beta-dioxygenase activity;GO:0016702//oxidoreductase activity, acting on single donors with incorporation of molecular oxygen, incorporation of two atoms of oxygen;GO:0005506//iron ion binding	GO:0045487//gibberellin catabolic process;GO:0055114//oxidation-reduction process;GO:0010114//response to red light;GO:0032940//secretion by cell	gi|380851111|gb|AFE85999.1|/4.11971e-167/gibberellin 2-oxidase 3 isozyme B1 [Triticum aestivum]
	PH01000501G0490	966	175	446	6.14205	14.3048	1.2197	Up	2.61636e-23	9.27782e-23	K09422|1|2e-143|506|osa:4329770|myb proto-oncogene protein, plant	-	-	GO:0009753//response to jasmonic acid stimulus;GO:0009739//response to gibberellin stimulus;GO:0048440//carpel development;GO:0009651//response to salt stress;GO:0048507//meristem development;GO:0009751//response to salicylic acid stimulus;GO:0009733//response to auxin stimulus;GO:0010091//trichome branching;GO:0010093//specification of floral organ identity;GO:0009723//response to ethylene stimu…	gi|115446899|ref|NP_001047229.1|/2.26709e-142/Os02g0579300 [Oryza sativa Japonica Group]
	PH01000107G1720	1191	276	690	7.85687	17.9498	1.19194	Up	5.45284e-34	2.40376e-33	K00766|1|0.0|663|osa:4331468|anthranilate phosphoribosyltransferase [EC:2.4.2.18]	GO:0009941//chloroplast envelope;GO:0031965//nuclear membrane;GO:0009570//chloroplast stroma;GO:0005886//plasma membrane	GO:0005515//protein binding;GO:0004048//anthranilate phosphoribosyltransferase activity;GO:0003691//double-stranded telomeric DNA binding	GO:0000162//tryptophan biosynthetic process;GO:0009739//response to gibberellin stimulus;GO:0009873//ethylene mediated signaling pathway;GO:0009651//response to salt stress;GO:0009753//response to jasmonic acid stimulus;GO:0042742//defense response to bacterium;GO:0009751//response to salicylic acid stimulus;GO:0034976//response to endoplasmic reticulum stress;GO:0006569//tryptophan catabolic pro…	gi|125542211|gb|EAY88350.1|/0/hypothetical protein OsI_09808 [Oryza sativa Indica Group]
	PH01001272G0030	1299	1180	2783	30.7982	66.3784	1.10787	Up	1.93832e-117	2.02139e-116	K01176|1|0.0|777|sbi:SORBI_02g023790|alpha-amylase [EC:3.2.1.1]	GO:0016023//cytoplasmic membrane-bounded vesicle;GO:0048046//apoplast	GO:0005509//calcium ion binding;GO:0004556//alpha-amylase activity	GO:0009739//response to gibberellin stimulus;GO:0005983//starch catabolic process;GO:0032940//secretion by cell;GO:0005987//sucrose catabolic process;GO:0009737//response to abscisic acid stimulus	gi|229610881|emb|CAX51372.1|/0/alpha-amylase [Hordeum vulgare subsp. vulgare]
	PH01000002G4150	336	690	1567	69.6245	144.495	1.05335	Up	8.00696e-62	5.22061e-61	K14416|1|3e-29|124|aly:ARALYDRAFT_325603|elongation factor 1 alpha-like protein;K14325|2|2e-07|52.0|osa:4325394|RNA-binding protein with serine-rich domain 1	GO:0005634//nucleus	-	GO:0009739//response to gibberellin stimulus;GO:0009911//positive regulation of flower development;GO:0010228//vegetative to reproductive phase transition of meristem	gi|357126680|ref|XP_003565015.1|/4.88161e-46/PREDICTED: uncharacterized protein LOC100842532 [Brachypodium distachyon]
	PH01000436G0270	1005	103	0	3.47475	0.001	-11.7627	Down	8.19136e-34	3.60056e-33	K14493|1|2e-62|237|ppp:PHYPADRAFT_118478|gibberellin receptor GID1 [EC:3.-.-.-]	GO:0005739//mitochondrion	GO:0016787//hydrolase activity	GO:0008152//metabolic process	gi|326513536|dbj|BAJ87787.1|/2.02652e-141/predicted protein [Hordeum vulgare subsp. vulgare]
	PH01003454G0070	1362	335	11	8.33912	0.250229	-5.05857	Down	4.1518e-91	3.58788e-90	K04123|1|0.0|693|osa:4339885|ent-kaurenoic acid hydroxylase [EC:1.14.13.79]	GO:0016023//cytoplasmic membrane-bounded vesicle;GO:0016021//integral to membrane	GO:0009055//electron carrier activity;GO:0004497//monooxygenase activity;GO:0005506//iron ion binding;GO:0020037//heme binding;GO:0016705//oxidoreductase activity, acting on paired donors, with incorporation or reduction of molecular oxygen	GO:0009686//gibberellin biosynthetic process;GO:0055114//oxidation-reduction process	gi|218190622|gb|EEC73049.1|/0/hypothetical protein OsI_07000 [Oryza sativa Indica Group]
	PH01000021G2170	1128	1876	67	56.3866	1.8403	-4.93734	Down	0	0	K01710|1|3e-09|61.2|olu:OSTLU_28493|dTDP-glucose 4,6-dehydratase [EC:4.2.1.46];K14325|3|6e-07|53.5|rcu:RCOM_1576190|RNA-binding protein with serine-rich domain 1;K12450|4|2e-06|52.0|zma:100285088|UDP-glucose 4,6-dehydratase [EC:4.2.1.76]	GO:0005777//peroxisome;GO:0010319//stromule;GO:0009506//plasmodesma;GO:0009941//chloroplast envelope;GO:0010287//plastoglobule;GO:0005794//Golgi apparatus;GO:0005773//vacuole;GO:0005840//ribosome;GO:0048046//apoplast;GO:0016020//membrane	GO:0003824//catalytic activity;GO:0045735//nutrient reservoir activity;GO:0010297//heteropolysaccharide binding;GO:0000166//nucleotide binding;GO:0050662//coenzyme binding;GO:0005515//protein binding;GO:0003723//RNA binding	GO:0010182//sugar mediated signaling pathway;GO:0009793//embryo development ending in seed dormancy;GO:0009686//gibberellin biosynthetic process;GO:0009697//salicylic acid biosynthetic process;GO:0009965//leaf morphogenesis;GO:0016117//carotenoid biosynthetic process;GO:0009853//photorespiration;GO:0010114//response to red light;GO:0010363//regulation of plant-type hypersensitive response;GO:0010…	gi|115488340|ref|NP_001066657.1|/0/Os12g0420200 [Oryza sativa Japonica Group]
	PH01001197G0410	1566	1111	115	24.0533	2.27525	-3.40214	Down	1.94414e-225	3.51859e-224	K14494|1|6e-64|243|pop:POPTR_645273|DELLA protein	GO:0005737//cytoplasm	GO:0004871//signal transducer activity	GO:0010200//response to chitin;GO:0007165//signal transduction;GO:0009640//photomorphogenesis;GO:0006355//regulation of transcription, DNA-dependent	gi|357146080|ref|XP_003573869.1|/0/PREDICTED: chitin-inducible gibberellin-responsive protein 2-like [Brachypodium distachyon]
	PH01000149G0250	936	1427	209	51.6893	6.9182	-2.9014	Down	1.02822e-247	2.03601e-246	K13258|1|8e-63|238|gmx:547489|2-hydroxyisoflavanone dehydratase [EC:4.2.1.105];K14493|2|2e-31|134|ath:AT3G63010|gibberellin receptor GID1 [EC:3.-.-.-]	GO:0009536//plastid	-	-	gi|326511525|dbj|BAJ91907.1|/4.62454e-153/predicted protein [Hordeum vulgare subsp. vulgare]
	PH01000015G0160	516	2308	386	151.649	23.1772	-2.70996	Down	0	0	K13448|1|4e-60|228|zma:100286349|calcium-binding protein CML	GO:0005886//plasma membrane	GO:0005509//calcium ion binding	GO:0009646//response to absence of light;GO:0009739//response to gibberellin stimulus;GO:0009409//response to cold;GO:0009611//response to wounding;GO:0009909//regulation of flower development;GO:0045087//innate immune response;GO:0009408//response to heat;GO:0009733//response to auxin stimulus;GO:0010200//response to chitin;GO:0048574//long-day photoperiodism, flowering;GO:0009737//response to a…	gi|297596049|ref|NP_001041950.2|/8.09176e-72/Os01g0135700 [Oryza sativa Japonica Group]
	PH01000557G0660	1320	396	73	10.1712	1.71345	-2.56952	Down	1.58221e-61	1.0281e-60	K04120|1|0.0|709|sbi:SORBI_01g021990|ent-copalyl diphosphate synthase [EC:5.5.1.13]	GO:0009507//chloroplast	GO:0010333//terpene synthase activity;GO:0009905//ent-copalyl diphosphate synthase activity;GO:0000287//magnesium ion binding	GO:0051504//diterpene phytoalexin precursor biosynthetic process pathway;GO:0009686//gibberellin biosynthetic process	gi|242034461|ref|XP_002464625.1|/0/hypothetical protein SORBIDRAFT_01g021990 [Sorghum bicolor]
	PH01000068G0120	882	179	33	6.88077	1.15923	-2.56941	Down	1.12785e-28	4.49225e-28	K14493|1|2e-45|181|ppp:PHYPADRAFT_118478|gibberellin receptor GID1 [EC:3.-.-.-]	-	-	-	gi|125601266|gb|EAZ40842.1|/1.56627e-123/hypothetical protein OsJ_25321 [Oryza sativa Japonica Group]
	PH01000515G0230	603	792	156	44.5308	8.01549	-2.47394	Down	3.51698e-116	3.63664e-115	K14493|1|2e-19|93.6|vvi:100249385|gibberellin receptor GID1 [EC:3.-.-.-]	-	-	-	gi|308044289|ref|NP_001183655.1|/3.45777e-55/uncharacterized protein LOC100502249 [Zea mays]
	PH01001228G0480	1650	107	25	2.19863	0.469439	-2.2276	Down	3.48284e-15	9.89897e-15	K13258|1|7e-58|223|gmx:547489|2-hydroxyisoflavanone dehydratase [EC:4.2.1.105];K14493|2|5e-35|147|aly:ARALYDRAFT_477795|gibberellin receptor GID1 [EC:3.-.-.-]	-	GO:0016787//hydrolase activity	GO:0008152//metabolic process	gi|125563985|gb|EAZ09365.1|/3.95946e-141/hypothetical protein OsI_31638 [Oryza sativa Indica Group]
	PH01000841G0290	939	8642	2116	312.033	69.8189	-2.16001	Down	0	0	K01115|1|1e-06|52.4|vcn:VOLCADRAFT_99471|phospholipase D [EC:3.1.4.4]	-	GO:0003677//DNA binding;GO:0008270//zinc ion binding	GO:0046686//response to cadmium ion;GO:0009739//response to gibberellin stimulus;GO:0009737//response to abscisic acid stimulus;GO:0009651//response to salt stress;GO:0009751//response to salicylic acid stimulus;GO:0009753//response to jasmonic acid stimulus;GO:0009723//response to ethylene stimulus	gi|194396109|gb|ACF60472.1|/1.1795e-164/myb transcription factor [Oryza sativa Japonica Group]
	PH01000493G0880	1143	69	19	2.04671	0.515027	-1.99058	Down	4.42104e-09	1.00226e-08	K13258|1|1e-61|235|gmx:547489|2-hydroxyisoflavanone dehydratase [EC:4.2.1.105];K14493|2|2e-33|141|ath:AT5G27320|gibberellin receptor GID1 [EC:3.-.-.-]	GO:0009536//plastid	GO:0016787//hydrolase activity	GO:0008152//metabolic process	gi|115479589|ref|NP_001063388.1|/8.35705e-166/Os09g0460300 [Oryza sativa Japonica Group]
	PH01002417G0180	1788	21600	7477	409.58	129.564	-1.66049	Down	0	0	K14494|1|2e-58|225|rcu:RCOM_0826140|DELLA protein	-	-	GO:0006355//regulation of transcription, DNA-dependent	gi|357122514|ref|XP_003562960.1|/0/PREDICTED: chitin-inducible gibberellin-responsive protein 1-like isoform 1 [Brachypodium distachyon]
	PH01001678G0350	1839	2725	945	50.2386	15.9211	-1.65786	Down	2.49894e-234	4.68095e-233	K11643|1|0.0|847|bdi:100827866|chromodomain-helicase-DNA-binding protein 4 [EC:3.6.4.12]	GO:0005634//nucleus	GO:0008270//zinc ion binding;GO:0004386//helicase activity;GO:0003677//DNA binding;GO:0005524//ATP binding	GO:0009788//negative regulation of abscisic acid mediated signaling pathway;GO:0006346//methylation-dependent chromatin silencing;GO:0016246//RNA interference;GO:0009739//response to gibberellin stimulus;GO:2000023//regulation of lateral root development;GO:0008283//cell proliferation;GO:0009736//cytokinin mediated signaling pathway;GO:0009733//response to auxin stimulus	gi|55771379|dbj|BAD72546.1|/0/chromatin-remodeling factor CHD3 [Oryza sativa Japonica Group]
	PH01000171G1160	924	6902	2543	253.254	85.2702	-1.57047	Down	0	0	-	-	GO:0003677//DNA binding;GO:0008270//zinc ion binding	GO:0046686//response to cadmium ion;GO:0009739//response to gibberellin stimulus;GO:0009737//response to abscisic acid stimulus;GO:0009651//response to salt stress;GO:0009751//response to salicylic acid stimulus;GO:0009753//response to jasmonic acid stimulus;GO:0009723//response to ethylene stimulus	gi|194396109|gb|ACF60472.1|/6.74854e-157/myb transcription factor [Oryza sativa Japonica Group]
	PH01003771G0170	528	3809	1430	244.585	83.9122	-1.54338	Down	1.40322e-294	3.20254e-293	K13448|1|4e-63|238|zma:100286349|calcium-binding protein CML	GO:0005886//plasma membrane	GO:0005509//calcium ion binding	GO:0009646//response to absence of light;GO:0009739//response to gibberellin stimulus;GO:0009409//response to cold;GO:0009611//response to wounding;GO:0009909//regulation of flower development;GO:0045087//innate immune response;GO:0009408//response to heat;GO:0009733//response to auxin stimulus;GO:0010200//response to chitin;GO:0048574//long-day photoperiodism, flowering;GO:0009737//response to a…	gi|297596049|ref|NP_001041950.2|/6.40721e-75/Os01g0135700 [Oryza sativa Japonica Group]
	PH01000639G0480	957	5560	2128	196.977	68.8942	-1.51557	Down	0	0	K12134|1|4e-25|113|aly:ARALYDRAFT_904154|circadian clock associated 1;K12133|3|1e-24|112|ath:AT1G01060|LATE ELONGATED HYPOCOTYL	GO:0009536//plastid	GO:0003677//DNA binding	GO:0009753//response to jasmonic acid stimulus;GO:0009739//response to gibberellin stimulus;GO:0046686//response to cadmium ion;GO:0009751//response to salicylic acid stimulus;GO:0009733//response to auxin stimulus;GO:0009737//response to abscisic acid stimulus;GO:0009723//response to ethylene stimulus;GO:0009651//response to salt stress	gi|115465920|ref|NP_001056559.1|/3.22432e-141/Os06g0105800 [Oryza sativa Japonica Group]
	PH01004181G0010	1107	2526	1005	77.3639	28.1282	-1.45964	Down	1.40149e-180	2.09427e-179	K03145|1|0.0|646|osa:4334559|transcription elongation factor S-II	GO:0005829//cytosol;GO:0005634//nucleus	GO:0008270//zinc ion binding;GO:0003746//translation elongation factor activity;GO:0003677//DNA binding	GO:0000394//RNA splicing, via endonucleolytic cleavage and ligation;GO:0009880//embryonic pattern specification;GO:0050826//response to freezing;GO:0009739//response to gibberellin stimulus;GO:0009910//negative regulation of flower development;GO:0034243//regulation of transcription elongation from RNA polymerase II promoter;GO:0048825//cotyledon development;GO:0006414//translational elongation;G…	gi|115456173|ref|NP_001051687.1|/0/Os03g0815900 [Oryza sativa Japonica Group]
	PH01000532G0450	1281	135	54	3.57303	1.30607	-1.45191	Down	4.64654e-11	1.14444e-10	K14493|1|1e-10|66.2|ppp:PHYPADRAFT_118478|gibberellin receptor GID1 [EC:3.-.-.-];K14306|2|1e-10|65.9|gmx:100781711|nuclear pore complex protein Nup62	-	GO:0016787//hydrolase activity	GO:0008152//metabolic process	gi|115451949|ref|NP_001049575.1|/5.6735e-89/Os03g0252100 [Oryza sativa Japonica Group]
	PH01002649G0270	1086	581	238	18.1384	6.79	-1.41756	Down	3.71998e-41	1.84932e-40	K09250|1|2e-06|51.6|sbi:SORBI_04g001720|cellular nucleic acid-binding protein;K01115|3|5e-06|50.4|vcn:VOLCADRAFT_99471|phospholipase D [EC:3.1.4.4]	-	GO:0008270//zinc ion binding;GO:0003677//DNA binding	GO:0009753//response to jasmonic acid stimulus;GO:0009739//response to gibberellin stimulus;GO:0009651//response to salt stress;GO:0009733//response to auxin stimulus;GO:0009723//response to ethylene stimulus;GO:0046686//response to cadmium ion	gi|357125894|ref|XP_003564624.1|/6.5496e-165/PREDICTED: uncharacterized protein LOC100828575 [Brachypodium distachyon]
	PH01001316G0350	1065	648	269	20.629	7.82574	-1.39837	Down	8.36672e-45	4.40784e-44	K14493|1|3e-177|619|osa:4338764|gibberellin receptor GID1 [EC:3.-.-.-]	GO:0005634//nucleus	GO:0016787//hydrolase activity	GO:0009739//response to gibberellin stimulus;GO:0008152//metabolic process	gi|357133715|ref|XP_003568469.1|/0/PREDICTED: gibberellin receptor GID1-like [Brachypodium distachyon]
	PH01000026G1400	927	2209	922	80.792	30.8158	-1.39054	Down	4.1983e-147	5.31123e-146	K03715|1|7e-162|567|osa:4331045|1,2-diacylglycerol 3-beta-galactosyltransferase [EC:2.4.1.46]	GO:0009707//chloroplast outer membrane;GO:0005739//mitochondrion	GO:0030246//carbohydrate binding;GO:0046509//1,2-diacylglycerol 3-beta-galactosyltransferase activity	GO:0016036//cellular response to phosphate starvation;GO:0019375//galactolipid biosynthetic process;GO:0009739//response to gibberellin stimulus;GO:0009414//response to water deprivation;GO:0030912;GO:0009651//response to salt stress;GO:0045892//negative regulation of transcription, DNA-dependent;GO:0030259//lipid glycosylation;GO:0006631//fatty acid metabolic process;GO:0009416//response to ligh…	gi|205815293|sp|Q0DWQ1.2|MGDG3_ORYSJ/7.74508e-161/RecName: Full=Probable monogalactosyldiacylglycerol synthase 3, chloroplastic; Short=OsMGD3; Flags: Precursor
	PH01001245G0190	1635	12282	5144	254.685	97.4779	-1.38557	Down	0	0	K14494|1|2e-64|244|pop:POPTR_645273|DELLA protein	GO:0005737//cytoplasm	GO:0004871//signal transducer activity	GO:0007165//signal transduction;GO:0009640//photomorphogenesis;GO:0006355//regulation of transcription, DNA-dependent	gi|90018714|gb|ABD84026.1|/0/putative chitin-inducible gibberellin-responsive protein [Bambusa ventricosa]
	PH01002565G0140	1890	192	88	3.44423	1.44259	-1.25552	Down	2.14684e-12	5.58281e-12	K14325|1|2e-07|56.2|ppp:PHYPADRAFT_166555|RNA-binding protein with serine-rich domain 1;K09566|5|5e-07|54.7|rcu:RCOM_0924670|peptidyl-prolyl isomerase G (cyclophilin G) [EC:5.2.1.8]	-	GO:0003677//DNA binding	GO:0046686//response to cadmium ion;GO:0009739//response to gibberellin stimulus;GO:0009651//response to salt stress;GO:0009733//response to auxin stimulus;GO:0009751//response to salicylic acid stimulus;GO:0009753//response to jasmonic acid stimulus	gi|357128264|ref|XP_003565794.1|/1.44032e-116/PREDICTED: uncharacterized protein LOC100840715 [Brachypodium distachyon]
	PH01001239G0300	2310	2511	1173	36.8542	15.7329	-1.22804	Down	5.77762e-138	6.93815e-137	K14510|1|0.0|1188|sbi:SORBI_02g011690|serine/threonine-protein kinase CTR1 [EC:2.7.11.1]	GO:0005789//endoplasmic reticulum membrane	GO:0004674//protein serine/threonine kinase activity;GO:0005524//ATP binding	GO:2000069//regulation of post-embryonic root development;GO:0009744//response to sucrose stimulus;GO:0048510//regulation of timing of transition from vegetative to reproductive phase;GO:0006468//protein phosphorylation;GO:0009686//gibberellin biosynthetic process;GO:2000035//regulation of stem cell division;GO:0009723//response to ethylene stimulus	gi|357160142|ref|XP_003578671.1|/0/PREDICTED: serine/threonine-protein kinase CTR1-like [Brachypodium distachyon]
	PH01004866G0030	1626	1297	624	27.0441	11.8901	-1.18555	Down	2.37214e-68	1.65259e-67	K14494|1|2e-64|245|pop:POPTR_645273|DELLA protein	GO:0005737//cytoplasm	GO:0004871//signal transducer activity	GO:0010200//response to chitin;GO:0007165//signal transduction;GO:0009640//photomorphogenesis;GO:0006355//regulation of transcription, DNA-dependent	gi|357146080|ref|XP_003573869.1|/0/PREDICTED: chitin-inducible gibberellin-responsive protein 2-like [Brachypodium distachyon]
	PH01000229G1190	1323	1283	678	32.8791	15.8779	-1.05015	Down	6.69976e-56	4.08628e-55	K14493|1|9e-34|142|pop:POPTR_827350|gibberellin receptor GID1 [EC:3.-.-.-]	-	-	-	gi|326532126|dbj|BAK01439.1|/0/predicted protein [Hordeum vulgare subsp. vulgare]
Abscisic acid	PH01000041G1200	456	0	243	0.001	16.5107	14.0111	Up	3.28116e-69	2.30482e-68	K14496|1|4e-09|58.5|zma:100280849|abscisic acid receptor PYR/PYL family	-	-	GO:0009607//response to biotic stimulus;GO:0006952//defense response	gi|125548641|gb|EAY94463.1|/1.41545e-70/hypothetical protein OsI_16233 [Oryza sativa Indica Group]
	PH01004793G0120	474	0	158	0.001	10.3277	13.3342	Up	3.00618e-45	1.59144e-44	K14325|1|7e-07|51.2|aly:ARALYDRAFT_471861|RNA-binding protein with serine-rich domain 1;K13171|2|3e-06|48.9|gmx:100790051|serine/arginine repetitive matrix protein 1	GO:0016023//cytoplasmic membrane-bounded vesicle	-	GO:0006950//response to stress;GO:0009737//response to abscisic acid stimulus	gi|297725605|ref|NP_001175166.1|/1.67625e-32/Os07g0421800 [Oryza sativa Japonica Group]
	PH01001916G0130	1062	0	302	0.001	8.8106	13.105	Up	7.6487e-86	6.29599e-85	K13237|1|2e-19|94.7|vvi:100248493|peroxisomal 2,4-dienoyl-CoA reductase [EC:1.3.1.34];K11165|3|1e-18|92.0|rcu:RCOM_1077640|dehydrogenase/reductase SDR family member 7 [EC:1.1.-.-]	GO:0016023//cytoplasmic membrane-bounded vesicle	GO:0070524//11-beta-hydroxysteroid dehydrogenase (NADP+) activity;GO:0072582//17-beta-hydroxysteroid dehydrogenase (NADP+) activity;GO:0072555//17-beta-ketosteroid reductase activity;GO:0000166//nucleotide binding	GO:0008202//steroid metabolic process;GO:0009737//response to abscisic acid stimulus;GO:0009741//response to brassinosteroid stimulus;GO:0055114//oxidation-reduction process	gi|242061724|ref|XP_002452151.1|/8.62642e-162/hypothetical protein SORBIDRAFT_04g020710 [Sorghum bicolor]
	PH01005359G0100	1767	0	270	0.001	4.73424	12.2089	Up	8.02734e-77	6.09016e-76	K01583|1|0.0|870|osa:4334917|arginine decarboxylase [EC:4.1.1.19]	-	GO:0008792//arginine decarboxylase activity	GO:0009611//response to wounding;GO:0009620//response to fungus;GO:0009867//jasmonic acid mediated signaling pathway;GO:0009414//response to water deprivation;GO:0010363//regulation of plant-type hypersensitive response;GO:0080167//response to karrikin;GO:0006612//protein targeting to membrane;GO:0009446//putrescine biosynthetic process;GO:0042538//hyperosmotic salinity response;GO:0009695//jasmo…	gi|134804|sp|P22220.1|SPE1_AVESA/0/RecName: Full=Arginine decarboxylase; Short=ADC; Short=ARGDC
	PH01000035G1760	462	0	50	0.001	3.35313	11.7113	Up	8.39144e-15	2.35627e-14	K14325|1|9e-09|57.4|bdi:100845778|RNA-binding protein with serine-rich domain 1;K12896|2|2e-08|56.2|osa:4324080|splicing factor, arginine/serine-rich 7;K14496|5|8e-08|54.3|aly:ARALYDRAFT_483087|abscisic acid receptor PYR/PYL family	-	-	GO:0009607//response to biotic stimulus;GO:0006952//defense response	gi|125548641|gb|EAY94463.1|/4.96671e-71/hypothetical protein OsI_16233 [Oryza sativa Indica Group]
	PH01001859G0010	2637	150	484344	1.92856	5690.71	11.5269	Up	0	0	K15718|1|0.0|1415|osa:4334049|linoleate 9S-lipoxygenase [EC:1.13.11.58];K00454|3|0.0|1348|zma:541856|lipoxygenase [EC:1.13.11.12]	GO:0009507//chloroplast	GO:0016165//lipoxygenase activity;GO:0005506//iron ion binding	GO:0009753//response to jasmonic acid stimulus;GO:0022900//electron transport chain;GO:0048364//root development;GO:0009611//response to wounding;GO:0009737//response to abscisic acid stimulus;GO:0009816//defense response to bacterium, incompatible interaction;GO:0031408//oxylipin biosynthetic process	gi|125545658|gb|EAY91797.1|/0/hypothetical protein OsI_13441 [Oryza sativa Indica Group]
	PH01003084G0080	1098	0	96	0.001	2.70889	11.4035	Up	9.04008e-28	3.53245e-27	-	GO:0005634//nucleus	GO:0003677//DNA binding	GO:0009735//response to cytokinin stimulus;GO:0009741//response to brassinosteroid stimulus;GO:0010089//xylem development;GO:0009737//response to abscisic acid stimulus;GO:0045893//positive regulation of transcription, DNA-dependent	gi|242094356|ref|XP_002437668.1|/3.53151e-166/hypothetical protein SORBIDRAFT_10g000460 [Sorghum bicolor]
	PH01000083G0120	399	0	28	0.001	2.17424	11.0863	Up	1.33587e-08	2.96154e-08	-	GO:0005634//nucleus	GO:0003677//DNA binding	GO:0009735//response to cytokinin stimulus;GO:0009741//response to brassinosteroid stimulus;GO:0010089//xylem development;GO:0009737//response to abscisic acid stimulus;GO:0045893//positive regulation of transcription, DNA-dependent	gi|242094356|ref|XP_002437668.1|/5.88986e-60/hypothetical protein SORBIDRAFT_10g000460 [Sorghum bicolor]
	PH01000083G0130	462	0	25	0.001	1.67657	10.7113	Up	9.36442e-08	1.98545e-07	-	GO:0005634//nucleus	GO:0003677//DNA binding	GO:0009735//response to cytokinin stimulus;GO:0009741//response to brassinosteroid stimulus;GO:0010089//xylem development;GO:0009737//response to abscisic acid stimulus;GO:0045893//positive regulation of transcription, DNA-dependent	gi|387598832|gb|AFJ91964.1|/2.71901e-77/SWN4 [Brachypodium distachyon]
	PH01002674G0030	366	0	15	0.001	1.26979	10.3104	Up	6.1736e-05	0.000110242	-	GO:0005739//mitochondrion;GO:0009507//chloroplast	-	GO:0009269//response to desiccation;GO:0009409//response to cold;GO:0009908//flower development;GO:0042538//hyperosmotic salinity response;GO:0010507//negative regulation of autophagy;GO:0009737//response to abscisic acid stimulus;GO:0009555//pollen development	gi|218201281|gb|EEC83708.1|/3.48026e-23/hypothetical protein OsI_29532 [Oryza sativa Indica Group]
	PH01000811G0300	1380	0	53	0.001	1.18993	10.2167	Up	1.19707e-15	3.44956e-15	K00924|1|2e-159|560|osa:4342410|[EC:2.7.1.-];K07198|4|7e-74|276|ppp:PHYPADRAFT_228849|5'-AMP-activated protein kinase, catalytic alpha subunit [EC:2.7.11.11]	GO:0005739//mitochondrion;GO:0016023//cytoplasmic membrane-bounded vesicle;GO:0005634//nucleus	GO:0005524//ATP binding;GO:0004683//calmodulin-dependent protein kinase activity	GO:0006468//protein phosphorylation;GO:0009735//response to cytokinin stimulus;GO:0009628//response to abiotic stimulus;GO:0009737//response to abscisic acid stimulus;GO:0007165//signal transduction	gi|357121432|ref|XP_003562424.1|/0/PREDICTED: CBL-interacting protein kinase 31-like [Brachypodium distachyon]
	PH01003486G0160	2043	0	36	0.001	0.545955	9.09264	Up	7.42194e-11	1.81178e-10	K05391|1|2e-16|85.9|vvi:100241716|cyclic nucleotide gated channel, other eukaryote	GO:0005774//vacuolar membrane;GO:0016021//integral to membrane;GO:0009507//chloroplast;GO:0005777//peroxisome;GO:0005730//nucleolus;GO:0005886//plasma membrane;GO:0005739//mitochondrion	GO:0005515//protein binding;GO:0003988//acetyl-CoA C-acyltransferase activity;GO:0005242//inward rectifier potassium channel activity	GO:0010118//stomatal movement;GO:0019395//fatty acid oxidation;GO:0009644//response to high light intensity;GO:0010111//glyoxysome organization;GO:0055085//transmembrane transport;GO:0006950//response to stress;GO:0006813//potassium ion transport;GO:0009789//positive regulation of abscisic acid mediated signaling pathway;GO:0044248//cellular catabolic process;GO:0007623//circadian rhythm	gi|357140870|ref|XP_003571985.1|/0/PREDICTED: potassium channel KAT1-like [Brachypodium distachyon]
	PH01000914G0720	1527	5	2969	0.111015	60.2413	9.08385	Up	0	0	K15718|1|0.0|637|zma:542495|linoleate 9S-lipoxygenase [EC:1.13.11.58]	GO:0009507//chloroplast	GO:0016165//lipoxygenase activity;GO:0005506//iron ion binding	GO:0009753//response to jasmonic acid stimulus;GO:0055114//oxidation-reduction process;GO:0048364//root development;GO:0009737//response to abscisic acid stimulus;GO:0009816//defense response to bacterium, incompatible interaction;GO:0031408//oxylipin biosynthetic process	gi|162459823|ref|NP_001105515.1|/0/lipoxygenase [Zea mays]
	PH01000010G0640	1398	0	16	0.001	0.354598	8.47004	Up	3.22576e-05	5.87752e-05	K14638|1|6e-108|389|smo:SELMODRAFT_448814|solute carrier family 15 (peptide/histidine transporter), member 3/4	GO:0016020//membrane	GO:0042936//dipeptide transporter activity;GO:0042937//tripeptide transporter activity	GO:0042538//hyperosmotic salinity response;GO:0042742//defense response to bacterium;GO:0080052//response to histidine;GO:0009624//response to nematode;GO:0042939//tripeptide transport;GO:0009753//response to jasmonic acid stimulus;GO:0043201//response to leucine;GO:0009611//response to wounding;GO:0009751//response to salicylic acid stimulus;GO:0009737//response to abscisic acid stimulus;GO:0080…	gi|218192054|gb|EEC74481.1|/0/hypothetical protein OsI_09936 [Oryza sativa Indica Group]
	PH01001405G0290	1626	0	16	0.001	0.304875	8.25208	Up	3.22576e-05	5.87331e-05	K01099|1|7e-13|73.9|ota:Ot04g02290|phosphatidylinositol-bisphosphatase [EC:3.1.3.36]	-	GO:0046030//inositol trisphosphate phosphatase activity	GO:0046855//inositol phosphate dephosphorylation;GO:0010305//leaf vascular tissue pattern formation;GO:0009737//response to abscisic acid stimulus;GO:0046854//phosphatidylinositol phosphorylation;GO:0010588//cotyledon vascular tissue pattern formation;GO:0010067//procambium histogenesis;GO:0032957//inositol trisphosphate metabolic process	gi|108711518|gb|ABF99313.1|/0/inositol-1, 4, 5-trisphosphate 5-Phosphatase-like protein, putative [Oryza sativa Japonica Group]
	PH01004283G0060	2916	2	240	0.0232539	2.55004	6.7769	Up	1.55594e-64	1.04095e-63	K00924|1|0.0|1694|osa:4333525|[EC:2.7.1.-];K04733|4|6e-66|251|aly:ARALYDRAFT_916421|interleukin-1 receptor-associated kinase 4 [EC:2.7.11.1]	GO:0009986//cell surface;GO:0030139//endocytic vesicle;GO:0005886//plasma membrane	GO:0019199//transmembrane receptor protein kinase activity;GO:0004674//protein serine/threonine kinase activity;GO:0042803//protein homodimerization activity;GO:0005524//ATP binding	GO:0007000//nucleolus organization;GO:0009786//regulation of asymmetric cell division;GO:0050826//response to freezing;GO:0000911//cytokinesis by cell plate formation;GO:0010311//lateral root formation;GO:0048829//root cap development;GO:0048825//cotyledon development;GO:0009640//photomorphogenesis;GO:0019915//lipid storage;GO:0010182//sugar mediated signaling pathway;GO:0009933//meristem structu…	gi|115454251|ref|NP_001050726.1|/0/Os03g0637800 [Oryza sativa Japonica Group]
	PH01000769G0210	2484	2	240	0.027298	2.99352	6.7769	Up	1.55594e-64	1.04118e-63	K01115|1|0.0|1331|osa:4341469|phospholipase D [EC:3.1.4.4]	GO:0005739//mitochondrion;GO:0009941//chloroplast envelope;GO:0030136//clathrin-coated vesicle;GO:0005634//nucleus;GO:0005886//plasma membrane	GO:0005509//calcium ion binding;GO:0005546//phosphatidylinositol-4,5-bisphosphate binding;GO:0004630//phospholipase D activity;GO:0070290//NAPE-specific phospholipase D activity	GO:0009789//positive regulation of abscisic acid mediated signaling pathway;GO:0009845//seed germination;GO:0016042//lipid catabolic process;GO:0006643//membrane lipid metabolic process;GO:0046470//phosphatidylcholine metabolic process;GO:0010119//regulation of stomatal movement;GO:0046686//response to cadmium ion	gi|357123932|ref|XP_003563661.1|/0/PREDICTED: phospholipase D alpha 2-like [Brachypodium distachyon]
	PH01001059G0370	171	56	3110	11.1031	563.491	5.66536	Up	0	0	-	GO:0016023//cytoplasmic membrane-bounded vesicle;GO:0005886//plasma membrane;GO:0016021//integral to membrane	-	GO:0042538//hyperosmotic salinity response;GO:0009414//response to water deprivation;GO:0009409//response to cold;GO:0032940//secretion by cell;GO:0009737//response to abscisic acid stimulus	gi|115473583|ref|NP_001060390.1|/3.26301e-26/Os07g0635900 [Oryza sativa Japonica Group]
	PH01001830G0080	498	1	54	0.0680806	3.3596	5.6249	Up	1.70518e-14	4.73448e-14	-	GO:0016020//membrane	-	GO:0042538//hyperosmotic salinity response;GO:0009555//pollen development;GO:0009414//response to water deprivation;GO:0009409//response to cold;GO:0010507//negative regulation of autophagy;GO:0009737//response to abscisic acid stimulus;GO:0009908//flower development	gi|57012754|sp|Q07764.1|HVA22_HORVU/3.70398e-47/RecName: Full=Protein HVA22
	PH01004829G0010	1509	2	35	0.0449359	0.718624	3.9993	Up	2.41526e-08	5.28386e-08	K14638|1|3e-99|360|gmx:100816253|solute carrier family 15 (peptide/histidine transporter), member 3/4	GO:0005886//plasma membrane	GO:0042936//dipeptide transporter activity;GO:0042937//tripeptide transporter activity	GO:0042538//hyperosmotic salinity response;GO:0080052//response to histidine;GO:0042742//defense response to bacterium;GO:0009624//response to nematode;GO:0042939//tripeptide transport;GO:0009753//response to jasmonic acid stimulus;GO:0043201//response to leucine;GO:0009611//response to wounding;GO:0009751//response to salicylic acid stimulus;GO:0009737//response to abscisic acid stimulus;GO:0042…	gi|10716600|gb|AAG21898.1|AC026815_2/0/putative peptide transport protein [Oryza sativa Japonica Group]
	PH01001267G0380	717	17	292	0.803863	12.6179	3.97238	Up	7.61008e-61	4.91042e-60	K01115|1|3e-17|86.7|vcn:VOLCADRAFT_99471|phospholipase D [EC:3.1.4.4]	GO:0016023//cytoplasmic membrane-bounded vesicle	-	GO:0009737//response to abscisic acid stimulus	gi|242093374|ref|XP_002437177.1|/5.14631e-73/hypothetical protein SORBIDRAFT_10g022400 [Sorghum bicolor]
	PH01003372G0140	615	101	1381	5.56799	69.5731	3.6433	Up	1.30711e-263	2.71697e-262	K00432|1|2e-92|335|sbi:SORBI_0010s007790|glutathione peroxidase [EC:1.11.1.9]	GO:0005829//cytosol;GO:0005739//mitochondrion;GO:0005886//plasma membrane	GO:0004602//glutathione peroxidase activity	GO:0055114//oxidation-reduction process;GO:0042631//cellular response to water deprivation;GO:0009738//abscisic acid mediated signaling pathway;GO:0009407//toxin catabolic process;GO:0042542//response to hydrogen peroxide	gi|125534088|gb|EAY80636.1|/2.98467e-94/hypothetical protein OsI_35816 [Oryza sativa Indica Group]
	PH01000783G0460	1422	482	6460	11.4921	140.752	3.61444	Up	0	0	K13422|1|2e-33|142|osa:4349484|transcription factor MYC2	GO:0005634//nucleus	GO:0003700//sequence-specific DNA binding transcription factor activity	GO:0009611//response to wounding;GO:0071310//cellular response to organic substance;GO:0007165//signal transduction;GO:0009737//response to abscisic acid stimulus;GO:0008152//metabolic process	gi|125527420|gb|EAY75534.1|/0/hypothetical protein OsI_03439 [Oryza sativa Indica Group]
	PH01001397G0020	4149	113	1277	0.923395	9.53609	3.36838	Up	4.06246e-228	7.44516e-227	K05681|1|9e-55|214|cme:CMS467C|ATP-binding cassette, subfamily G (WHITE), member 2;K12843|3|9e-53|207|vvi:100248403|U4/U6 small nuclear ribonucleoprotein PRP3	GO:0005886//plasma membrane	GO:0005524//ATP binding;GO:0016887//ATPase activity	GO:0010193//response to ozone;GO:0006200//ATP catabolic process;GO:0015692//lead ion transport;GO:0080168//abscisic acid transport	gi|187756723|gb|ACD31691.1|/0/PDR20 [Oryza sativa Japonica Group]
	PH01003141G0240	864	18	199	0.706336	7.13612	3.33671	Up	1.43981e-36	6.62559e-36	K09872|1|1e-158|556|osa:4330049|aquaporin PIP	GO:0005773//vacuole;GO:0005886//plasma membrane;GO:0016021//integral to membrane;GO:0009507//chloroplast	GO:0005215//transporter activity	GO:0009624//response to nematode;GO:0009269//response to desiccation;GO:0006833//water transport;GO:0006970//response to osmotic stress;GO:0080170//hydrogen peroxide transmembrane transport;GO:0009737//response to abscisic acid stimulus	gi|125540383|gb|EAY86778.1|/4.21088e-158/hypothetical protein OsI_08158 [Oryza sativa Indica Group]
	PH01000823G0770	1761	188	1924	3.61952	33.8508	3.22532	Up	0	0	K05857|1|0.0|979|sbi:SORBI_09g002320|phosphatidylinositol phospholipase C, delta [EC:3.1.4.11]	GO:0005622//intracellular;GO:0005886//plasma membrane	GO:0004871//signal transducer activity;GO:0004435//phosphatidylinositol phospholipase C activity;GO:0005509//calcium ion binding	GO:0006629//lipid metabolic process;GO:0009414//response to water deprivation;GO:0035556//intracellular signal transduction;GO:0009409//response to cold;GO:0009737//response to abscisic acid stimulus;GO:0009651//response to salt stress	gi|242086759|ref|XP_002439212.1|/0/hypothetical protein SORBIDRAFT_09g002320 [Sorghum bicolor]
	PH01001478G0220	1482	24	219	0.549055	4.57845	3.05984	Up	4.24938e-37	1.9733e-36	K14638|1|7e-91|332|smo:SELMODRAFT_97812|solute carrier family 15 (peptide/histidine transporter), member 3/4	GO:0005886//plasma membrane	GO:0005509//calcium ion binding;GO:0005215//transporter activity	GO:0009624//response to nematode;GO:0006857//oligopeptide transport;GO:0080168//abscisic acid transport;GO:0010119//regulation of stomatal movement	gi|115468676|ref|NP_001057937.1|/0/Os06g0581000 [Oryza sativa Japonica Group]
	PH01000131G0310	837	11	98	0.445574	3.62763	3.02529	Up	3.51274e-17	1.06284e-16	K13691|1|3e-104|376|sbi:SORBI_01g021110|pathogen-inducible salicylic acid glucosyltransferase [EC:2.4.1.-]	-	GO:0080002//UDP-glucose:4-aminobenzoate acylglucosyltransferase activity;GO:0080044//quercetin 7-O-glucosyltransferase activity;GO:0052639//salicylic acid glucosyltransferase (ester-forming) activity;GO:0052638//indole-3-butyrate beta-glucosyltransferase activity;GO:0052640//salicylic acid glucosyltransferase (glucoside-forming) activity;GO:0052641//benzoic acid glucosyltransferase activity;GO:00…	GO:0071215//cellular response to abscisic acid stimulus;GO:0042742//defense response to bacterium;GO:0070301//cellular response to hydrogen peroxide;GO:0010016//shoot morphogenesis;GO:0018874//benzoate metabolic process;GO:0071475//cellular hyperosmotic salinity response;GO:0009696//salicylic acid metabolic process;GO:0052544//defense response by callose deposition in cell wall;GO:0042631//cellul…	gi|242045320|ref|XP_002460531.1|/2.80316e-103/hypothetical protein SORBIDRAFT_02g030050 [Sorghum bicolor]
	PH01001603G0430	1302	14	121	0.36456	2.87937	2.98152	Up	1.25762e-20	4.17392e-20	K03006|1|6e-14|77.0|bdi:100841250|DNA-directed RNA polymerase II subunit RPB1 [EC:2.7.7.6];K14306|5|6e-14|77.0|vvi:100265039|nuclear pore complex protein Nup62	GO:0016020//membrane;GO:0009536//plastid	-	GO:0009737//response to abscisic acid stimulus;GO:0009414//response to water deprivation;GO:0009409//response to cold;GO:0042538//hyperosmotic salinity response	gi|38344826|emb|CAD40876.2|/0/OSJNBa0064H22.7 [Oryza sativa Japonica Group]
	PH01004804G0080	600	8	63	0.452055	3.25321	2.84729	Up	6.7652e-11	1.65491e-10	-	GO:0005737//cytoplasm;GO:0005634//nucleus	GO:0004725//protein tyrosine phosphatase activity	GO:0035335//peptidyl-tyrosine dephosphorylation;GO:0007243//intracellular protein kinase cascade;GO:0043407//negative regulation of MAP kinase activity;GO:0010200//response to chitin;GO:0009738//abscisic acid mediated signaling pathway;GO:0009723//response to ethylene stimulus;GO:0009644//response to high light intensity;GO:0042542//response to hydrogen peroxide	gi|357150725|ref|XP_003575555.1|/1.79075e-96/PREDICTED: uncharacterized protein At1g09340, chloroplastic-like [Brachypodium distachyon]
	PH01001683G0200	1518	82	619	1.83145	12.634	2.78626	Up	7.01088e-93	6.15272e-92	K14500|1|0.0|962|osa:4349455|BR-signaling kinase [EC:2.7.11.1]	GO:0009898//internal side of plasma membrane;GO:0005773//vacuole	GO:0004674//protein serine/threonine kinase activity;GO:0004713//protein tyrosine kinase activity;GO:0005524//ATP binding	GO:0006468//protein phosphorylation;GO:0009737//response to abscisic acid stimulus;GO:0080159//zygote elongation;GO:0010740//positive regulation of intracellular protein kinase cascade;GO:0010098//suspensor development;GO:0009742//brassinosteroid mediated signaling pathway	gi|115483570|ref|NP_001065455.1|/0/Os10g0571300 [Oryza sativa Japonica Group]
	PH01000006G3730	891	4	23	0.152207	0.799785	2.39358	Up	0.000437738	0.000730377	K08486|1|4e-15|80.1|aly:ARALYDRAFT_317260|syntaxin 1B/2/3	GO:0009504//cell plate;GO:0009506//plasmodesma;GO:0005886//plasma membrane;GO:0005634//nucleus;GO:0005829//cytosol;GO:0005802//trans-Golgi network	GO:0005484//SNAP receptor activity	GO:0006944//cellular membrane fusion;GO:0016192//vesicle-mediated transport;GO:0009737//response to abscisic acid stimulus;GO:0006886//intracellular protein transport	gi|115466652|ref|NP_001056925.1|/1.97768e-18/Os06g0168500 [Oryza sativa Japonica Group]
	PH01000559G0940	1461	152	853	3.52733	18.0893	2.35849	Up	8.0084e-106	7.72584e-105	K09843|1|0.0|791|osa:4345810|(+)-abscisic acid 8'-hydroxylase [EC:1.14.13.93]	GO:0016023//cytoplasmic membrane-bounded vesicle	GO:0009055//electron carrier activity;GO:0005506//iron ion binding;GO:0020037//heme binding;GO:0010295//(+)-abscisic acid 8'-hydroxylase activity	GO:0009414//response to water deprivation;GO:0009639//response to red or far red light;GO:0055114//oxidation-reduction process	gi|122166103|sp|Q09J78.1|ABAH2_ORYSI/0/RecName: Full=Abscisic acid 8'-hydroxylase 2; Short=ABA 8'-hydroxylase 2; AltName: Full=Cytochrome P450 707A6; AltName: Full=OsABA8ox2
	PH01000612G0030	2754	6	32	0.0738652	0.360005	2.28505	Up	4.72552e-05	8.51408e-05	K13420|1|2e-106|385|sbi:SORBI_06g028760|LRR receptor-like serine/threonine-protein kinase FLS2 [EC:2.7.11.1]	GO:0009506//plasmodesma;GO:0016023//cytoplasmic membrane-bounded vesicle;GO:0005886//plasma membrane	GO:0042277//peptide binding;GO:0004383//guanylate cyclase activity;GO:0004674//protein serine/threonine kinase activity;GO:0005524//ATP binding;GO:0005515//protein binding;GO:0001653//peptide receptor activity	GO:0052542//defense response by callose deposition;GO:0009753//response to jasmonic acid stimulus;GO:0006468//protein phosphorylation;GO:0035556//intracellular signal transduction;GO:0042742//defense response to bacterium;GO:0009611//response to wounding;GO:0045087//innate immune response;GO:0009738//abscisic acid mediated signaling pathway;GO:0009723//response to ethylene stimulus	gi|115476660|ref|NP_001061926.1|/0/Os08g0446200 [Oryza sativa Japonica Group]
	PH01001070G0650	354	72	380	6.89575	33.2585	2.26994	Up	5.5167e-46	2.94862e-45	K01115|1|2e-07|52.0|vcn:VOLCADRAFT_99471|phospholipase D [EC:3.1.4.4];K01051|4|2e-06|48.9|gmx:100776781|pectinesterase [EC:3.1.1.11];K14709|5|9e-06|46.6|vcn:VOLCADRAFT_104214|solute carrier family 39 (zinc transporter), member 1/2/3	GO:0016023//cytoplasmic membrane-bounded vesicle;GO:0048046//apoplast	GO:0008289//lipid binding	GO:0009414//response to water deprivation;GO:0009611//response to wounding;GO:0009751//response to salicylic acid stimulus;GO:0006869//lipid transport;GO:0009737//response to abscisic acid stimulus;GO:0042542//response to hydrogen peroxide;GO:0009723//response to ethylene stimulus	gi|77553490|gb|ABA96286.1|/1.69965e-43/Nonspecific lipid-transfer protein 3 precursor, putative, expressed [Oryza sativa Japonica Group]
	PH01000164G0230	1794	138	706	2.60801	12.1928	2.22501	Up	5.1904e-82	4.15259e-81	K00924|1|0.0|637|ath:AT2G01450|[EC:2.7.1.-];K14512|2|4e-86|317|rcu:RCOM_0723010|mitogen-activated protein kinase 6 [EC:2.7.11.24];K04371|3|5e-86|317|ppp:PHYPADRAFT_126277|extracellular signal-regulated kinase 1/2 [EC:2.7.11.24]	GO:0005829//cytosol;GO:0005739//mitochondrion;GO:0005634//nucleus;GO:0005886//plasma membrane	GO:0004707//MAP kinase activity;GO:0005524//ATP binding	GO:0006468//protein phosphorylation;GO:0009738//abscisic acid mediated signaling pathway;GO:0000165//MAPK cascade	gi|218198862|gb|EEC81289.1|/0/hypothetical protein OsI_24409 [Oryza sativa Indica Group]
	PH01002412G0140	861	2860	14571	112.62	524.335	2.21903	Up	0	0	K09872|1|8e-152|534|zma:541888|aquaporin PIP	GO:0005773//vacuole;GO:0005886//plasma membrane;GO:0016021//integral to membrane;GO:0009507//chloroplast	GO:0005215//transporter activity	GO:0009624//response to nematode;GO:0009269//response to desiccation;GO:0006833//water transport;GO:0006970//response to osmotic stress;GO:0080170//hydrogen peroxide transmembrane transport;GO:0009737//response to abscisic acid stimulus	gi|357122952|ref|XP_003563177.1|/5.29468e-153/PREDICTED: probable aquaporin PIP2-1-like [Brachypodium distachyon]
	PH01001758G0190	753	1875	9197	84.4226	378.42	2.16429	Up	0	0	-	GO:0005829//cytosol;GO:0005634//nucleus;GO:0005886//plasma membrane	-	GO:0009737//response to abscisic acid stimulus	gi|297601669|ref|NP_001051238.2|/2.16128e-133/Os03g0744600 [Oryza sativa Japonica Group]
	PH01000053G1380	291	79	386	9.20421	41.0977	2.15869	Up	5.67234e-44	2.95167e-43	-	GO:0005634//nucleus	GO:0003677//DNA binding	GO:0009739//response to gibberellin stimulus;GO:0009735//response to cytokinin stimulus;GO:0009741//response to brassinosteroid stimulus;GO:0009640//photomorphogenesis;GO:0009733//response to auxin stimulus;GO:0043392//negative regulation of DNA binding;GO:0009737//response to abscisic acid stimulus;GO:0048509//regulation of meristem development;GO:0045892//negative regulation of transcription, D…	gi|115483945|ref|NP_001065634.1|/1.03259e-40/Os11g0128300 [Oryza sativa Japonica Group]
	PH01002058G0310	2598	8	38	0.104401	0.453176	2.11794	Up	2.1816e-05	4.02159e-05	K01535|1|0.0|1482|bdi:100823279|H+-transporting ATPase [EC:3.6.3.6]	GO:0005773//vacuole;GO:0016021//integral to membrane;GO:0005886//plasma membrane;GO:0005634//nucleus	GO:0008553//hydrogen-exporting ATPase activity, phosphorylative mechanism;GO:0046872//metal ion binding;GO:0005524//ATP binding	GO:0010119//regulation of stomatal movement;GO:0009414//response to water deprivation;GO:0006754//ATP biosynthetic process;GO:0006812//cation transport;GO:0009737//response to abscisic acid stimulus;GO:0006200//ATP catabolic process	gi|20302439|emb|CAD29311.1|/0/plasma membrane H+-ATPase [Oryza sativa Japonica Group]
	PH01000131G0110	1374	20	91	0.49351	2.052	2.05588	Up	7.47732e-11	1.82457e-10	K13691|1|0.0|677|sbi:SORBI_02g030050|pathogen-inducible salicylic acid glucosyltransferase [EC:2.4.1.-]	-	GO:0080002//UDP-glucose:4-aminobenzoate acylglucosyltransferase activity;GO:0080044//quercetin 7-O-glucosyltransferase activity;GO:0052639//salicylic acid glucosyltransferase (ester-forming) activity;GO:0052638//indole-3-butyrate beta-glucosyltransferase activity;GO:0052640//salicylic acid glucosyltransferase (glucoside-forming) activity;GO:0052641//benzoic acid glucosyltransferase activity;GO:00…	GO:0071215//cellular response to abscisic acid stimulus;GO:0042742//defense response to bacterium;GO:0070301//cellular response to hydrogen peroxide;GO:0010016//shoot morphogenesis;GO:0018874//benzoate metabolic process;GO:0071475//cellular hyperosmotic salinity response;GO:0009696//salicylic acid metabolic process;GO:0052544//defense response by callose deposition in cell wall;GO:0042631//cellul…	gi|242045320|ref|XP_002460531.1|/0/hypothetical protein SORBIDRAFT_02g030050 [Sorghum bicolor]
	PH01007879G0010	2007	99	449	1.6724	6.93141	2.05123	Up	8.656e-48	4.76338e-47	K05391|1|8e-14|77.4|vvi:100241716|cyclic nucleotide gated channel, other eukaryote	GO:0005774//vacuolar membrane;GO:0016021//integral to membrane;GO:0009507//chloroplast;GO:0005777//peroxisome;GO:0005730//nucleolus;GO:0005886//plasma membrane;GO:0005739//mitochondrion	GO:0005515//protein binding;GO:0003988//acetyl-CoA C-acyltransferase activity;GO:0005242//inward rectifier potassium channel activity	GO:0010118//stomatal movement;GO:0019395//fatty acid oxidation;GO:0009644//response to high light intensity;GO:0010111//glyoxysome organization;GO:0055085//transmembrane transport;GO:0006950//response to stress;GO:0006813//potassium ion transport;GO:0009789//positive regulation of abscisic acid mediated signaling pathway;GO:0044248//cellular catabolic process;GO:0007623//circadian rhythm	gi|357140870|ref|XP_003571985.1|/0/PREDICTED: potassium channel KAT1-like [Brachypodium distachyon]
	PH01000703G0460	1383	736	3130	18.043	70.1205	1.9584	Up	1.2e-303	2.83193e-302	K01115|1|6e-10|63.9|vcn:VOLCADRAFT_99471|phospholipase D [EC:3.1.4.4]	GO:0005886//plasma membrane;GO:0005634//nucleus;GO:0009536//plastid;GO:0000151//ubiquitin ligase complex	GO:0004842//ubiquitin-protein ligase activity;GO:0070696//transmembrane receptor protein serine/threonine kinase binding	GO:0046777//protein autophosphorylation;GO:0016567//protein ubiquitination;GO:0071215//cellular response to abscisic acid stimulus	gi|357149041|ref|XP_003574980.1|/0/PREDICTED: U-box domain-containing protein 9-like [Brachypodium distachyon]
	PH01000524G0490	1344	542	2229	13.6726	51.3847	1.91005	Up	8.7215e-210	1.49175e-208	K00924|1|7e-127|452|osa:4342410|[EC:2.7.1.-];K07198|3|9e-64|242|aly:ARALYDRAFT_317081|5'-AMP-activated protein kinase, catalytic alpha subunit [EC:2.7.11.11]	-	GO:0004674//protein serine/threonine kinase activity;GO:0005524//ATP binding	GO:0009788//negative regulation of abscisic acid mediated signaling pathway;GO:0006468//protein phosphorylation	gi|229609773|gb|ACQ83502.1|/0/CBL-interacting protein kinase 30 [Sorghum bicolor]
	PH01001060G0550	864	4361	17819	171.129	638.988	1.9007	Up	0	0	K09872|1|6e-152|534|sbi:SORBI_02g010760|aquaporin PIP	GO:0005773//vacuole;GO:0005886//plasma membrane;GO:0016021//integral to membrane;GO:0009507//chloroplast	GO:0005215//transporter activity	GO:0009624//response to nematode;GO:0009269//response to desiccation;GO:0006833//water transport;GO:0006970//response to osmotic stress;GO:0080170//hydrogen peroxide transmembrane transport;GO:0009737//response to abscisic acid stimulus	gi|357122952|ref|XP_003563177.1|/4.50938e-152/PREDICTED: probable aquaporin PIP2-1-like [Brachypodium distachyon]
	PH01000068G0910	210	94	373	15.1761	55.0316	1.85846	Up	2.74842e-35	1.23768e-34	-	GO:0016023//cytoplasmic membrane-bounded vesicle;GO:0005886//plasma membrane;GO:0016021//integral to membrane	-	GO:0042538//hyperosmotic salinity response;GO:0009414//response to water deprivation;GO:0009409//response to cold;GO:0032940//secretion by cell;GO:0009737//response to abscisic acid stimulus	gi|115473583|ref|NP_001060390.1|/3.26256e-26/Os07g0635900 [Oryza sativa Japonica Group]
	PH01001521G0030	507	325	1289	21.7334	78.7713	1.85775	Up	1.03584e-117	1.08431e-116	K12493|1|8e-28|120|osa:4334823|ADP-ribosylation factor GTPase-activating protein 2/3	-	GO:0008060//ARF GTPase activator activity;GO:0008270//zinc ion binding	GO:0032312//regulation of ARF GTPase activity;GO:0009737//response to abscisic acid stimulus;GO:0009555//pollen development;GO:0009793//embryo development ending in seed dormancy	gi|125588685|gb|EAZ29349.1|/7.68135e-27/hypothetical protein OsJ_13415 [Oryza sativa Japonica Group]
	PH01000826G0130	915	415	1621	15.3773	54.8889	1.83572	Up	3.35852e-145	4.19664e-144	K08486|1|2e-155|546|osa:4342474|syntaxin 1B/2/3	GO:0009504//cell plate;GO:0009506//plasmodesma;GO:0005886//plasma membrane;GO:0005634//nucleus;GO:0005829//cytosol;GO:0005802//trans-Golgi network	GO:0005484//SNAP receptor activity	GO:0006944//cellular membrane fusion;GO:0016192//vesicle-mediated transport;GO:0009737//response to abscisic acid stimulus;GO:0006886//intracellular protein transport	gi|402484929|gb|AFQ60148.1|/8.37903e-160/SYP132 [Triticum aestivum]
	PH01000698G0590	747	64	247	2.90477	10.2447	1.81838	Up	3.07664e-23	1.08898e-22	K14325|1|2e-06|51.2|gmx:100804778|RNA-binding protein with serine-rich domain 1;K13171|2|2e-06|50.8|ath:AT2G29210|serine/arginine repetitive matrix protein 1	-	GO:0016597//amino acid binding	GO:0008152//metabolic process;GO:0009737//response to abscisic acid stimulus	gi|357113138|ref|XP_003558361.1|/5.50168e-121/PREDICTED: uncharacterized protein LOC100843093 [Brachypodium distachyon]
	PH01000531G0120	1101	85	328	2.61748	9.23016	1.81818	Up	2.36916e-30	9.76003e-30	K08509|1|2e-97|353|bdi:100837114|synaptosomal-associated protein, 29kDa	GO:0009507//chloroplast;GO:0009504//cell plate	-	GO:0051707//response to other organism;GO:0009737//response to abscisic acid stimulus;GO:0009612//response to mechanical stimulus;GO:0000911//cytokinesis by cell plate formation	gi|297600531|ref|NP_001049355.2|/2.85578e-107/Os03g0212400 [Oryza sativa Japonica Group]
	PH01000595G0160	171	30	114	5.94809	20.6553	1.79601	Up	2.56156e-11	6.37496e-11	-	GO:0016023//cytoplasmic membrane-bounded vesicle;GO:0005886//plasma membrane;GO:0016021//integral to membrane	-	GO:0042538//hyperosmotic salinity response;GO:0009414//response to water deprivation;GO:0009409//response to cold;GO:0032940//secretion by cell;GO:0009737//response to abscisic acid stimulus	gi|223945531|gb|ACN26849.1|/7.26924e-26/unknown [Zea mays]
	PH01000498G0560	1311	318	1203	8.22388	28.4306	1.78955	Up	1.36284e-104	1.30077e-103	K00924|1|4e-178|622|ath:AT1G30270|[EC:2.7.1.-];K07198|3|3e-74|277|pop:POPTR_818055|5'-AMP-activated protein kinase, catalytic alpha subunit [EC:2.7.11.11]	GO:0005634//nucleus;GO:0005739//mitochondrion	GO:0004683//calmodulin-dependent protein kinase activity;GO:0005524//ATP binding	GO:0009628//response to abiotic stimulus;GO:0006468//protein phosphorylation;GO:0009737//response to abscisic acid stimulus;GO:0007165//signal transduction;GO:0009735//response to cytokinin stimulus	gi|125535689|gb|EAY82177.1|/0/hypothetical protein OsI_37378 [Oryza sativa Indica Group]
	PH01000435G0090	2358	173	637	2.48745	8.36987	1.75054	Up	1.41315e-54	8.49173e-54	K06617|1|0.0|1338|sbi:SORBI_07g028620|raffinose synthase [EC:2.4.1.82]	GO:0009507//chloroplast;GO:0005886//plasma membrane	GO:0004674//protein serine/threonine kinase activity;GO:0047274//galactinol-sucrose galactosyltransferase activity;GO:0004553//hydrolase activity, hydrolyzing O-glycosyl compounds;GO:0005524//ATP binding;GO:0047268//galactinol-raffinose galactosyltransferase activity	GO:0005986//sucrose biosynthetic process;GO:0019593//mannitol biosynthetic process;GO:0006979//response to oxidative stress;GO:0006468//protein phosphorylation;GO:0009414//response to water deprivation;GO:0009737//response to abscisic acid stimulus;GO:0007165//signal transduction;GO:0010325//raffinose family oligosaccharide biosynthetic process	gi|242082369|ref|XP_002445953.1|/0/hypothetical protein SORBIDRAFT_07g028620 [Sorghum bicolor]
	PH01002981G0080	1458	154	532	3.58109	11.3052	1.65851	Up	1.25095e-42	6.36829e-42	K00688|1|4e-06|51.2|vcn:VOLCADRAFT_89705|starch phosphorylase [EC:2.4.1.1]	GO:0009507//chloroplast;GO:0005829//cytosol;GO:0009986//cell surface;GO:0030139//endocytic vesicle;GO:0005886//plasma membrane	GO:0019199//transmembrane receptor protein kinase activity;GO:0016597//amino acid binding;GO:0042803//protein homodimerization activity	GO:0007000//nucleolus organization;GO:0009786//regulation of asymmetric cell division;GO:0050826//response to freezing;GO:0006521//regulation of cellular amino acid metabolic process;GO:0000911//cytokinesis by cell plate formation;GO:0010311//lateral root formation;GO:0048829//root cap development;GO:0048825//cotyledon development;GO:0009640//photomorphogenesis;GO:0019915//lipid storage;GO:001018…	gi|125586650|gb|EAZ27314.1|/0/hypothetical protein OsJ_11253 [Oryza sativa Japonica Group]
	PH01000149G1190	1488	19	65	0.432916	1.35342	1.64445	Up	2.40126e-06	4.69392e-06	K09843|1|0.0|900|osa:4347261|(+)-abscisic acid 8'-hydroxylase [EC:1.14.13.93]	GO:0016023//cytoplasmic membrane-bounded vesicle	GO:0009055//electron carrier activity;GO:0004497//monooxygenase activity;GO:0005506//iron ion binding;GO:0020037//heme binding;GO:0016705//oxidoreductase activity, acting on paired donors, with incorporation or reduction of molecular oxygen	GO:0009628//response to abiotic stimulus;GO:0055114//oxidation-reduction process	gi|115479545|ref|NP_001063366.1|/0/Os09g0457100 [Oryza sativa Japonica Group]
	PH01001693G0110	1026	21	71	0.693944	2.14405	1.62744	Up	9.75186e-07	1.95319e-06	K04640|1|2e-165|580|zma:100284718|guanine nucleotide-binding protein subunit alpha, other	GO:0005834//heterotrimeric G-protein complex;GO:0005789//endoplasmic reticulum membrane	GO:0004871//signal transducer activity;GO:0005095//GTPase inhibitor activity;GO:0051020//GTPase binding;GO:0005525//GTP binding;GO:0016247//channel regulator activity;GO:0003924//GTPase activity	GO:0009749//response to glucose stimulus;GO:0042127//regulation of cell proliferation;GO:0042388;GO:0006184//GTP catabolic process;GO:0006571//tyrosine biosynthetic process;GO:0009094//L-phenylalanine biosynthetic process;GO:0009845//seed germination;GO:0010244//response to low fluence blue light stimulus by blue low-fluence system;GO:0008219//cell death;GO:0006952//defense response;GO:0001789//G…	gi|226503051|ref|NP_001151085.1|/1.76018e-164/LOC100284718 [Zea mays]
	PH01000009G0890	465	120	399	8.74945	26.5854	1.60337	Up	6.30444e-31	2.62626e-30	K00128|1|2e-16|82.8|sbi:SORBI_08g004840|aldehyde dehydrogenase (NAD+) [EC:1.2.1.3]	GO:0005773//vacuole;GO:0005794//Golgi apparatus;GO:0009506//plasmodesma;GO:0009507//chloroplast;GO:0016020//membrane;GO:0005783//endoplasmic reticulum	GO:0004028//3-chloroallyl aldehyde dehydrogenase activity;GO:0004030//aldehyde dehydrogenase [NAD(P)+] activity;GO:0004029//aldehyde dehydrogenase (NAD) activity	GO:0009269//response to desiccation;GO:0009737//response to abscisic acid stimulus;GO:0006081//cellular aldehyde metabolic process;GO:0009651//response to salt stress;GO:0055114//oxidation-reduction process	gi|297728905|ref|NP_001176816.1|/1.00687e-18/Os12g0177900 [Oryza sativa Japonica Group]
	PH01000024G1060	465	25	76	1.8228	5.06388	1.47409	Up	2.40068e-06	4.69308e-06	-	GO:0009536//plastid	GO:0046872//metal ion binding;GO:0051536//iron-sulfur cluster binding;GO:0009055//electron carrier activity	GO:0009688//abscisic acid biosynthetic process	gi|226503349|ref|NP_001147484.1|/1.34513e-55/electron carrier/ electron transporter/ iron ion binding protein [Zea mays]
	PH01000426G0260	2544	858	2583	11.4346	31.4579	1.46001	Up	1.61246e-166	2.26427e-165	K15718|1|0.0|1526|zma:542495|linoleate 9S-lipoxygenase [EC:1.13.11.58]	GO:0009507//chloroplast	GO:0016165//lipoxygenase activity;GO:0005506//iron ion binding	GO:0009753//response to jasmonic acid stimulus;GO:0022900//electron transport chain;GO:0048364//root development;GO:0009611//response to wounding;GO:0009737//response to abscisic acid stimulus;GO:0009816//defense response to bacterium, incompatible interaction;GO:0031408//oxylipin biosynthetic process	gi|162459823|ref|NP_001105515.1|/0/lipoxygenase [Zea mays]
	PH01000533G0580	1671	1329	3911	26.965	72.5161	1.42721	Up	9.00924e-243	1.73882e-241	K14085|1|0.0|904|osa:4347172|aldehyde dehydrogenase family 7 member A1 [EC:1.2.1.31 1.2.1.8 1.2.1.3]	GO:0005829//cytosol	GO:0004028//3-chloroallyl aldehyde dehydrogenase activity	GO:0055114//oxidation-reduction process;GO:0009651//response to salt stress;GO:0009269//response to desiccation;GO:0009743//response to carbohydrate stimulus;GO:0015996//chlorophyll catabolic process;GO:0009733//response to auxin stimulus;GO:0009737//response to abscisic acid stimulus;GO:0000303//response to superoxide;GO:0009873//ethylene mediated signaling pathway	gi|115479375|ref|NP_001063281.1|/0/Os09g0440300 [Oryza sativa Japonica Group]
	PH01000826G0110	399	22	63	1.8694	4.89205	1.38786	Up	4.16228e-05	7.52149e-05	K11817|1|8e-52|199|vvi:100255199|indole-3-acetaldehyde oxidase [EC:1.2.3.7];K09842|5|3e-49|191|vvi:100265098|abscisic-aldehyde oxidase [EC:1.2.3.14]	GO:0005737//cytoplasm	GO:0018479//benzaldehyde dehydrogenase (NAD+) activity;GO:0051537//2 iron, 2 sulfur cluster binding;GO:0050302//indole-3-acetaldehyde oxidase activity;GO:0009055//electron carrier activity;GO:0016614//oxidoreductase activity, acting on CH-OH group of donors;GO:0043546//molybdopterin cofactor binding;GO:0010293//abscisic aldehyde oxidase activity;GO:0071949//FAD binding;GO:0005506//iron ion binding	GO:0055114//oxidation-reduction process;GO:0009851//auxin biosynthetic process;GO:0019760//glucosinolate metabolic process;GO:0009688//abscisic acid biosynthetic process	gi|326519088|dbj|BAJ96543.1|/4.35789e-63/predicted protein [Hordeum vulgare subsp. vulgare]
	PH01000007G3610	714	215	614	10.2092	26.6436	1.38392	Up	6.55088e-38	3.07434e-37	-	GO:0031969//chloroplast membrane;GO:0005773//vacuole	GO:0005509//calcium ion binding;GO:0016165//lipoxygenase activity	GO:0031407//oxylipin metabolic process;GO:0010118//stomatal movement;GO:0009620//response to fungus;GO:0009269//response to desiccation;GO:0009409//response to cold;GO:0009751//response to salicylic acid stimulus;GO:0042538//hyperosmotic salinity response;GO:0009737//response to abscisic acid stimulus	gi|125542943|gb|EAY89082.1|/2.04319e-122/hypothetical protein OsI_10569 [Oryza sativa Indica Group]
	PH01004547G0040	1272	150	425	3.99813	10.352	1.37251	Up	2.00622e-26	7.64458e-26	K00924|1|0.0|791|osa:4342410|[EC:2.7.1.-];K07198|3|9e-63|239|zma:100192108|5'-AMP-activated protein kinase, catalytic alpha subunit [EC:2.7.11.11]	GO:0005829//cytosol;GO:0005739//mitochondrion;GO:0009536//plastid;GO:0005634//nucleus;GO:0005886//plasma membrane	GO:0005524//ATP binding;GO:0005515//protein binding;GO:0004683//calmodulin-dependent protein kinase activity	GO:0000911//cytokinesis by cell plate formation;GO:0010118//stomatal movement;GO:0006468//protein phosphorylation;GO:0010107//potassium ion import;GO:0007584//response to nutrient;GO:0019375//galactolipid biosynthetic process;GO:0042631//cellular response to water deprivation;GO:0009738//abscisic acid mediated signaling pathway;GO:0009723//response to ethylene stimulus;GO:0019722//calcium-mediate…	gi|218199095|gb|EEC81522.1|/0/hypothetical protein OsI_24914 [Oryza sativa Indica Group]
	PH01274711G0010	369	34	96	3.12396	8.06061	1.36751	Up	5.21364e-07	1.06158e-06	K00924|1|2e-28|121|aly:ARALYDRAFT_489442|[EC:2.7.1.-];K08286|5|9e-11|63.2|ath:AT4G28490|protein-serine/threonine kinase [EC:2.7.11.-]	GO:0016023//cytoplasmic membrane-bounded vesicle;GO:0005886//plasma membrane	GO:0004674//protein serine/threonine kinase activity;GO:0005524//ATP binding	GO:0052542//defense response by callose deposition;GO:0010363//regulation of plant-type hypersensitive response;GO:0006468//protein phosphorylation;GO:0035556//intracellular signal transduction;GO:0002679//respiratory burst involved in defense response;GO:0010200//response to chitin;GO:0006612//protein targeting to membrane;GO:0006944//cellular membrane fusion;GO:0043069//negative regulation of p…	gi|222632278|gb|EEE64410.1|/7.73693e-52/hypothetical protein OsJ_19254 [Oryza sativa Japonica Group]
	PH01001879G0110	1047	31	87	1.00385	2.57452	1.35876	Up	2.02344e-06	3.97805e-06	K06911|1|5e-130|462|osa:4334762|	GO:0005739//mitochondrion;GO:0005634//nucleus;GO:0009536//plastid;GO:0005886//plasma membrane	GO:0005516//calmodulin binding	GO:0009737//response to abscisic acid stimulus	gi|115456551|ref|NP_001051876.1|/5.52091e-129/Os03g0845000 [Oryza sativa Japonica Group]
	PH01004245G0020	1056	2034	5670	65.304	166.357	1.34904	Up	0	0	-	GO:0009536//plastid;GO:0005794//Golgi apparatus;GO:0005886//plasma membrane	GO:0005515//protein binding	GO:0035556//intracellular signal transduction;GO:0009627//systemic acquired resistance;GO:0051301//cell division;GO:0015914//phospholipid transport;GO:0006944//cellular membrane fusion;GO:0048193//Golgi vesicle transport;GO:0009738//abscisic acid mediated signaling pathway;GO:0009723//response to ethylene stimulus;GO:0009697//salicylic acid biosynthetic process	gi|115469406|ref|NP_001058302.1|/0/Os06g0665000 [Oryza sativa Japonica Group]
	PH01000943G0170	957	70	190	2.47993	6.15127	1.31059	Up	7.18884e-12	1.82953e-11	K14306|1|4e-09|60.5|ppp:PHYPADRAFT_166175|nuclear pore complex protein Nup62;K10268|5|6e-07|53.1|smo:SELMODRAFT_184280|F-box and leucine-rich repeat protein 2/20	-	GO:0016874//ligase activity;GO:0005515//protein binding	GO:0010608//posttranscriptional regulation of gene expression;GO:0006511//ubiquitin-dependent protein catabolic process;GO:0010629//negative regulation of gene expression;GO:0009737//response to abscisic acid stimulus	gi|242065902|ref|XP_002454240.1|/7.86845e-172/hypothetical protein SORBIDRAFT_04g027350 [Sorghum bicolor]
	PH01000019G0870	1059	368	995	11.7816	29.1105	1.30501	Up	2.40168e-55	1.45435e-54	K00016|1|2e-180|629|osa:4328012|L-lactate dehydrogenase [EC:1.1.1.27]	GO:0005737//cytoplasm;GO:0005886//plasma membrane	GO:0004459//L-lactate dehydrogenase activity;GO:0000166//nucleotide binding	GO:0044262//cellular carbohydrate metabolic process;GO:0009737//response to abscisic acid stimulus;GO:0006096//glycolysis;GO:0009651//response to salt stress;GO:0055114//oxidation-reduction process	gi|115443679|ref|NP_001045619.1|/2.03484e-179/Os02g0105400 [Oryza sativa Japonica Group]
	PH01000068G0900	171	113	304	22.4045	55.0808	1.29776	Up	7.08114e-18	2.18124e-17	-	GO:0016023//cytoplasmic membrane-bounded vesicle;GO:0005886//plasma membrane;GO:0016021//integral to membrane	-	GO:0042538//hyperosmotic salinity response;GO:0009414//response to water deprivation;GO:0009409//response to cold;GO:0032940//secretion by cell;GO:0009737//response to abscisic acid stimulus	gi|115473583|ref|NP_001060390.1|/1.12148e-26/Os07g0635900 [Oryza sativa Japonica Group]
	PH01000579G0090	3042	1023	2738	11.4017	27.8867	1.29033	Up	1.55898e-146	1.96573e-145	K08486|1|5e-153|540|osa:4342474|syntaxin 1B/2/3;K11407|2|4e-132|471|gmx:100804724|histone deacetylase 6/10 [EC:3.5.1.98]	GO:0009536//plastid;GO:0005886//plasma membrane	GO:0005484//SNAP receptor activity;GO:0016787//hydrolase activity	GO:0016192//vesicle-mediated transport;GO:0009294//DNA mediated transformation;GO:0048573//photoperiodism, flowering;GO:0009737//response to abscisic acid stimulus;GO:0006886//intracellular protein transport	gi|188482316|gb|ACD50314.1|/0/histone deacetylase RPD3/HDA1 class II [Hordeum vulgare]
	PH01000914G0650	2643	744	1971	9.54395	23.1053	1.27557	Up	3.50304e-104	3.33308e-103	K15718|1|0.0|1538|bdi:100821461|linoleate 9S-lipoxygenase [EC:1.13.11.58]	GO:0009507//chloroplast	GO:0016165//lipoxygenase activity;GO:0005506//iron ion binding	GO:0009753//response to jasmonic acid stimulus;GO:0055114//oxidation-reduction process;GO:0048364//root development;GO:0009737//response to abscisic acid stimulus;GO:0009816//defense response to bacterium, incompatible interaction;GO:0031408//oxylipin biosynthetic process	gi|73920878|sp|Q53RB0.1|LOX4_ORYSJ/0/RecName: Full=Probable linoleate 9S-lipoxygenase 4; AltName: Full=Lipoxygenase 4
	PH01000853G0420	1305	99	262	2.57204	6.22033	1.27408	Up	3.25278e-15	9.25371e-15	K14325|1|2e-12|72.4|ppp:PHYPADRAFT_105411|RNA-binding protein with serine-rich domain 1	-	-	GO:0009737//response to abscisic acid stimulus;GO:0009651//response to salt stress	gi|115474941|ref|NP_001061067.1|/0/Os08g0163500 [Oryza sativa Japonica Group]
	PH01000003G0760	1302	27	71	0.703081	1.68955	1.26487	Up	4.99218e-05	8.9781e-05	K13171|1|3e-11|68.2|vvi:100262120|serine/arginine repetitive matrix protein 1;K03006|2|5e-11|67.4|vcn:VOLCADRAFT_80692|DNA-directed RNA polymerase II subunit RPB1 [EC:2.7.7.6];K14306|5|2e-09|62.4|zma:100382913|nuclear pore complex protein Nup62	-	GO:0016597//amino acid binding	GO:0008152//metabolic process;GO:0009737//response to abscisic acid stimulus	gi|115474541|ref|NP_001060867.1|/0/Os08g0118100 [Oryza sativa Japonica Group]
	PH01001492G0340	3342	229	598	2.32317	5.54393	1.25481	Up	4.95608e-32	2.10685e-31	K13420|1|1e-155|549|sbi:SORBI_06g028760|LRR receptor-like serine/threonine-protein kinase FLS2 [EC:2.7.11.1]	GO:0009506//plasmodesma;GO:0016023//cytoplasmic membrane-bounded vesicle;GO:0005886//plasma membrane	GO:0042277//peptide binding;GO:0004383//guanylate cyclase activity;GO:0004674//protein serine/threonine kinase activity;GO:0005524//ATP binding;GO:0005515//protein binding;GO:0001653//peptide receptor activity	GO:0052542//defense response by callose deposition;GO:0009753//response to jasmonic acid stimulus;GO:0006468//protein phosphorylation;GO:0035556//intracellular signal transduction;GO:0042742//defense response to bacterium;GO:0009611//response to wounding;GO:0045087//innate immune response;GO:0009738//abscisic acid mediated signaling pathway;GO:0009723//response to ethylene stimulus	gi|115476660|ref|NP_001061926.1|/0/Os08g0446200 [Oryza sativa Japonica Group]
	PH01000184G0020	1350	69	180	1.73288	4.13106	1.25334	Up	1.17199e-10	2.84232e-10	-	GO:0009507//chloroplast;GO:0005829//cytosol;GO:0009986//cell surface;GO:0030139//endocytic vesicle;GO:0005886//plasma membrane	GO:0019199//transmembrane receptor protein kinase activity;GO:0016597//amino acid binding;GO:0042803//protein homodimerization activity	GO:0007000//nucleolus organization;GO:0009786//regulation of asymmetric cell division;GO:0050826//response to freezing;GO:0006521//regulation of cellular amino acid metabolic process;GO:0000911//cytokinesis by cell plate formation;GO:0010311//lateral root formation;GO:0048829//root cap development;GO:0048825//cotyledon development;GO:0009640//photomorphogenesis;GO:0019915//lipid storage;GO:001018…	gi|115454015|ref|NP_001050608.1|/0/Os03g0598100 [Oryza sativa Japonica Group]
	PH01001910G0040	2853	20590	52986	244.685	575.416	1.23368	Up	0	0	K01535|1|0.0|1797|osa:4337257|H+-transporting ATPase [EC:3.6.3.6]	GO:0005773//vacuole;GO:0016021//integral to membrane;GO:0005886//plasma membrane;GO:0005634//nucleus	GO:0008553//hydrogen-exporting ATPase activity, phosphorylative mechanism;GO:0046872//metal ion binding;GO:0005524//ATP binding	GO:0015992//proton transport;GO:0010119//regulation of stomatal movement;GO:0009414//response to water deprivation;GO:0006754//ATP biosynthetic process;GO:0009737//response to abscisic acid stimulus;GO:0006200//ATP catabolic process	gi|115461036|ref|NP_001054118.1|/0/Os04g0656100 [Oryza sativa Japonica Group]
	PH01000052G1870	951	30	75	1.06953	2.44345	1.19194	Up	6.87114e-05	0.000122283	K13528|1|9e-38|155|osa:4347187|mediator of RNA polymerase II transcription subunit 20;K14496|4|3e-34|144|zma:100284319|abscisic acid receptor PYR/PYL family	GO:0016592//mediator complex	GO:0010427//abscisic acid binding;GO:0001104//RNA polymerase II transcription cofactor activity	GO:0006357//regulation of transcription from RNA polymerase II promoter;GO:0080163//regulation of protein serine/threonine phosphatase activity;GO:0009738//abscisic acid mediated signaling pathway	gi|115479405|ref|NP_001063296.1|/9.56985e-37/Os09g0443500 [Oryza sativa Japonica Group]
	PH01000018G0380	2004	7609	18541	128.731	286.654	1.15495	Up	0	0	K10999|1|0.0|911|osa:4324625|cellulose synthase A [EC:2.4.1.12]	GO:0005618//cell wall;GO:0016021//integral to membrane	GO:0008270//zinc ion binding;GO:0016760//cellulose synthase (UDP-forming) activity	GO:0010116//positive regulation of abscisic acid biosynthetic process;GO:0009414//response to water deprivation;GO:0030244//cellulose biosynthetic process;GO:0042742//defense response to bacterium;GO:0007047//cellular cell wall organization;GO:0009834//secondary cell wall biogenesis;GO:0006970//response to osmotic stress;GO:0050832//defense response to fungus	gi|172044097|sp|A2WV32.2|CESA4_ORYSI/0/RecName: Full=Cellulose synthase A catalytic subunit 4 [UDP-forming]; AltName: Full=OsCesA4
	PH01018398G0010	576	41	99	2.41331	5.3252	1.14182	Up	9.51784e-06	1.79464e-05	-	-	-	GO:0009737//response to abscisic acid stimulus	gi|115474541|ref|NP_001060867.1|/3.53232e-51/Os08g0118100 [Oryza sativa Japonica Group]
	PH01001272G0030	1299	1180	2783	30.7982	66.3784	1.10787	Up	1.93832e-117	2.02139e-116	K01176|1|0.0|777|sbi:SORBI_02g023790|alpha-amylase [EC:3.2.1.1]	GO:0016023//cytoplasmic membrane-bounded vesicle;GO:0048046//apoplast	GO:0005509//calcium ion binding;GO:0004556//alpha-amylase activity	GO:0009739//response to gibberellin stimulus;GO:0005983//starch catabolic process;GO:0032940//secretion by cell;GO:0005987//sucrose catabolic process;GO:0009737//response to abscisic acid stimulus	gi|229610881|emb|CAX51372.1|/0/alpha-amylase [Hordeum vulgare subsp. vulgare]
	PH01000085G0430	1827	155	364	2.87638	6.17285	1.10168	Up	1.19737e-16	3.56455e-16	K10798|1|0.0|808|osa:4343013|poly [ADP-ribose] polymerase [EC:2.4.2.30]	GO:0005634//nucleus	GO:0008270//zinc ion binding;GO:0051287//NAD binding;GO:0032440//2-alkenal reductase [NAD(P)] activity;GO:0003950//NAD+ ADP-ribosyltransferase activity;GO:0003677//DNA binding	GO:0000226//microtubule cytoskeleton organization;GO:0006346//methylation-dependent chromatin silencing;GO:0007267//cell-cell signaling;GO:0006275//regulation of DNA replication;GO:0007131//reciprocal meiotic recombination;GO:0006261//DNA-dependent DNA replication;GO:0000911//cytokinesis by cell plate formation;GO:0051567//histone H3-K9 methylation;GO:0000724//double-strand break repair via homol…	gi|218199481|gb|EEC81908.1|/0/hypothetical protein OsI_25738 [Oryza sativa Indica Group]
	PH01002840G0180	1053	1843	4325	59.3403	127.257	1.10066	Up	1.54018e-179	2.28807e-178	K14498|1|3e-156|549|osa:4343944|serine/threonine-protein kinase SRK2 [EC:2.7.11.1]	GO:0005737//cytoplasm	GO:0004672//protein kinase activity;GO:0000166//nucleotide binding	GO:0016310//phosphorylation;GO:0006970//response to osmotic stress	gi|158513656|sp|A2YNT8.2|SAPK2_ORYSI/1.19078e-155/RecName: Full=Serine/threonine-protein kinase SAPK2; AltName: Full=Osmotic stress/abscisic acid-activated protein kinase 2
	PH01001821G0040	1434	490	1149	11.5851	24.8253	1.09954	Up	5.64436e-49	3.15328e-48	-	GO:0005768//endosome;GO:0005802//trans-Golgi network;GO:0005794//Golgi apparatus;GO:0005886//plasma membrane;GO:0009543//chloroplast thylakoid lumen	GO:0016757//transferase activity, transferring glycosyl groups	GO:0016132//brassinosteroid biosynthetic process;GO:0009749//response to glucose stimulus;GO:0009744//response to sucrose stimulus;GO:0009750//response to fructose stimulus;GO:0030244//cellulose biosynthetic process;GO:0009831//plant-type cell wall modification involved in multidimensional cell growth;GO:0006084//acetyl-CoA metabolic process;GO:0009737//response to abscisic acid stimulus;GO:00481…	gi|147225207|dbj|BAF62439.1|/0/abscisic acid insensitive 8 homologue [Triticum aestivum]
	PH01000637G0470	3441	177	412	1.74398	3.70967	1.08891	Up	2.51328e-18	7.84796e-18	K10754|1|0.0|1400|osa:4350754|replication factor C subunit 1	GO:0044424//intracellular part	GO:1901363;GO:0097159//organic cyclic compound binding;GO:0003824//catalytic activity	GO:0006974//response to DNA damage stimulus;GO:0031935//regulation of chromatin silencing;GO:0051570//regulation of histone H3-K9 methylation;GO:0009737//response to abscisic acid stimulus	gi|115485959|ref|NP_001068123.1|/0/Os11g0572100 [Oryza sativa Japonica Group]
	PH01000105G1490	450	99	229	7.45891	15.7669	1.07986	Up	1.05457e-10	2.56122e-10	K13448|1|2e-66|249|vvi:100244152|calcium-binding protein CML	GO:0005634//nucleus;GO:0005829//cytosol	GO:0005509//calcium ion binding;GO:0032440//2-alkenal reductase [NAD(P)] activity	GO:0009414//response to water deprivation;GO:0051645//Golgi localization;GO:0019722//calcium-mediated signaling;GO:0051646//mitochondrion localization;GO:0009737//response to abscisic acid stimulus;GO:0060151//peroxisome localization;GO:0009651//response to salt stress;GO:0055114//oxidation-reduction process;GO:0030048//actin filament-based movement	gi|226509156|ref|NP_001146794.1|/2.62429e-66/uncharacterized protein LOC100280399 [Zea mays]
	PH01000043G0500	1269	2629	6009	70.2395	146.711	1.06263	Up	5.50734e-235	1.03543e-233	K01090|1|0.0|672|osa:4328505|protein phosphatase [EC:3.1.3.16]	GO:0008287//protein serine/threonine phosphatase complex;GO:0005886//plasma membrane	GO:0046872//metal ion binding;GO:0004722//protein serine/threonine phosphatase activity	GO:0009737//response to abscisic acid stimulus;GO:0006470//protein dephosphorylation	gi|218190188|gb|EEC72615.1|/0/hypothetical protein OsI_06098 [Oryza sativa Indica Group]
	PH01000050G0820	882	756	1704	29.0607	59.8582	1.04248	Up	5.63426e-66	3.82904e-65	K06911|1|1e-157|553|sbi:SORBI_02g028180|	GO:0005886//plasma membrane	GO:0005516//calmodulin binding	GO:0009737//response to abscisic acid stimulus	gi|242045140|ref|XP_002460441.1|/1.40355e-156/hypothetical protein SORBIDRAFT_02g028180 [Sorghum bicolor]
	PH01000790G0590	2196	178	394	2.74815	5.55887	1.01633	Up	6.96704e-16	2.02218e-15	K05766|1|7e-22|104|olu:OSTLU_7942|slingshot;K14819|3|7e-14|77.8|cme:CMN326C|dual specificity phosphatase 12 [EC:3.1.3.16 3.1.3.48];K14165|4|3e-10|65.9|osa:4351431|dual specificity phosphatase [EC:3.1.3.16 3.1.3.48]	GO:0005829//cytosol;GO:0009570//chloroplast stroma;GO:0005634//nucleus	GO:0008138//protein tyrosine/serine/threonine phosphatase activity;GO:0005515//protein binding;GO:0008270//zinc ion binding;GO:0033549//MAP kinase phosphatase activity;GO:0004725//protein tyrosine phosphatase activity;GO:0016773//phosphotransferase activity, alcohol group as acceptor;GO:0008703//5-amino-6-(5-phosphoribosylamino)uracil reductase activity;GO:0004645//phosphorylase activity	GO:0010119//regulation of stomatal movement;GO:0046443//FAD metabolic process;GO:0009414//response to water deprivation;GO:0019252//starch biosynthetic process;GO:0043622//cortical microtubule organization;GO:0010468//regulation of gene expression;GO:0042742//defense response to bacterium;GO:0035335//peptidyl-tyrosine dephosphorylation;GO:0000188//inactivation of MAPK activity;GO:0009644//respons…	gi|218188077|gb|EEC70504.1|/0/hypothetical protein OsI_01590 [Oryza sativa Indica Group]
	PH01002216G0160	459	19	0	1.40344	0.001	-10.4548	Down	7.59142e-07	1.5287e-06	-	GO:0016020//membrane	-	GO:0042538//hyperosmotic salinity response;GO:0009555//pollen development;GO:0009414//response to water deprivation;GO:0009409//response to cold;GO:0010507//negative regulation of autophagy;GO:0009737//response to abscisic acid stimulus;GO:0009908//flower development	gi|242068503|ref|XP_002449528.1|/1.40199e-73/hypothetical protein SORBIDRAFT_05g017940 [Sorghum bicolor]
	PH01000571G0600	537	21	0	1.32586	0.001	-10.3727	Down	1.73082e-07	3.61891e-07	K09838|1|1e-65|246|osa:4335984|zeaxanthin epoxidase [EC:1.14.13.90]	GO:0009507//chloroplast;GO:0016020//membrane	GO:0052662;GO:0052663;GO:0009540//zeaxanthin epoxidase [overall] activity	GO:0022900//electron transport chain;GO:0009628//response to abiotic stimulus;GO:0016123//xanthophyll biosynthetic process;GO:0009737//response to abscisic acid stimulus;GO:0006725//cellular aromatic compound metabolic process;GO:0009688//abscisic acid biosynthetic process;GO:0006950//response to stress	gi|38344834|emb|CAD40868.2|/3.62488e-65/OSJNBa0064H22.15 [Oryza sativa Japonica Group]
	PH01001103G0530	1107	28	0	0.857557	0.001	-9.74409	Down	9.79502e-10	2.28628e-09	K13171|1|1e-09|62.4|ath:AT2G29210|serine/arginine repetitive matrix protein 1;K14325|3|5e-09|60.5|gmx:100804778|RNA-binding protein with serine-rich domain 1	GO:0005634//nucleus	GO:0004519//endonuclease activity;GO:0003676//nucleic acid binding	GO:0009269//response to desiccation;GO:0009409//response to cold;GO:0009737//response to abscisic acid stimulus;GO:0009651//response to salt stress	gi|125599262|gb|EAZ38838.1|/3.90969e-88/hypothetical protein OsJ_23253 [Oryza sativa Japonica Group]
	PH01277101G0010	456	524	10	38.96	0.679451	-5.84148	Down	4.29586e-151	5.55676e-150	K08176|1|1e-81|299|osa:4335115|MFS transporter, PHS family, inorganic phosphate transporter	GO:0005773//vacuole;GO:0005886//plasma membrane;GO:0016021//integral to membrane;GO:0005634//nucleus	GO:0005315//inorganic phosphate transmembrane transporter activity	GO:0016036//cellular response to phosphate starvation;GO:0055085//transmembrane transport;GO:0009737//response to abscisic acid stimulus;GO:0006817//phosphate ion transport	gi|224472972|sp|Q01MW8.2|PHT14_ORYSI/1.15523e-80/RecName: Full=Probable inorganic phosphate transporter 1-4; Short=OsPT4; Short=OsPht1;4; AltName: Full=H(+)/Pi cotransporter; AltName: Full=OsPT1
	PH01000174G1510	4083	876	32	7.27407	0.242825	-4.90477	Down	5.76592e-232	1.07085e-230	K11817|1|0.0|2157|sbi:SORBI_01g005650|indole-3-acetaldehyde oxidase [EC:1.2.3.7];K09842|4|0.0|1471|vvi:100265098|abscisic-aldehyde oxidase [EC:1.2.3.14]	GO:0005737//cytoplasm	GO:0018479//benzaldehyde dehydrogenase (NAD+) activity;GO:0051537//2 iron, 2 sulfur cluster binding;GO:0050302//indole-3-acetaldehyde oxidase activity;GO:0009055//electron carrier activity;GO:0016614//oxidoreductase activity, acting on CH-OH group of donors;GO:0043546//molybdopterin cofactor binding;GO:0010293//abscisic aldehyde oxidase activity;GO:0071949//FAD binding;GO:0005506//iron ion binding	GO:0055114//oxidation-reduction process;GO:0009851//auxin biosynthetic process;GO:0019760//glucosinolate metabolic process;GO:0009688//abscisic acid biosynthetic process	gi|242032729|ref|XP_002463759.1|/0/hypothetical protein SORBIDRAFT_01g005650 [Sorghum bicolor]
	PH01000139G0690	2205	2087	89	32.0898	1.25056	-4.68147	Down	0	0	K12657|1|0.0|1274|bdi:100823447|delta-1-pyrroline-5-carboxylate synthetase [EC:2.7.2.11 1.2.1.41]	GO:0009507//chloroplast;GO:0016020//membrane	GO:0004350//glutamate-5-semialdehyde dehydrogenase activity;GO:0004349//glutamate 5-kinase activity	GO:0006979//response to oxidative stress;GO:0055114//oxidation-reduction process;GO:0048364//root development;GO:0009269//response to desiccation;GO:0042538//hyperosmotic salinity response;GO:0009737//response to abscisic acid stimulus;GO:0006561//proline biosynthetic process;GO:0009793//embryo development ending in seed dormancy	gi|357125862|ref|XP_003564608.1|/0/PREDICTED: delta-1-pyrroline-5-carboxylate synthase-like [Brachypodium distachyon]
	PH01005032G0050	1164	10895	503	317.341	13.3887	-4.56695	Down	0	0	K01623|1|0.0|728|osa:4349897|fructose-bisphosphate aldolase, class I [EC:4.1.2.13]	GO:0010287//plastoglobule;GO:0009941//chloroplast envelope;GO:0022626//cytosolic ribosome;GO:0031977//thylakoid lumen;GO:0016020//membrane;GO:0048046//apoplast;GO:0005739//mitochondrion	GO:0004332//fructose-bisphosphate aldolase activity	GO:0046686//response to cadmium ion;GO:0009737//response to abscisic acid stimulus;GO:0006096//glycolysis	gi|115484401|ref|NP_001065862.1|/0/Os11g0171300 [Oryza sativa Japonica Group]
	PH01004075G0080	2037	215	12	3.57849	0.182521	-4.29322	Down	1.21322e-53	7.19259e-53	K11817|1|0.0|1062|sbi:SORBI_01g005650|indole-3-acetaldehyde oxidase [EC:1.2.3.7];K09842|4|0.0|820|vvi:100265098|abscisic-aldehyde oxidase [EC:1.2.3.14]	GO:0005737//cytoplasm	GO:0018479//benzaldehyde dehydrogenase (NAD+) activity;GO:0051537//2 iron, 2 sulfur cluster binding;GO:0050302//indole-3-acetaldehyde oxidase activity;GO:0009055//electron carrier activity;GO:0016614//oxidoreductase activity, acting on CH-OH group of donors;GO:0043546//molybdopterin cofactor binding;GO:0010293//abscisic aldehyde oxidase activity;GO:0071949//FAD binding;GO:0005506//iron ion binding	GO:0055114//oxidation-reduction process;GO:0009851//auxin biosynthetic process;GO:0019760//glucosinolate metabolic process;GO:0009688//abscisic acid biosynthetic process	gi|242032729|ref|XP_002463759.1|/0/hypothetical protein SORBIDRAFT_01g005650 [Sorghum bicolor]
	PH01000571G0610	2064	379	22	6.22561	0.330245	-4.23661	Down	1.30989e-92	1.14724e-91	K09838|1|0.0|1041|osa:4335984|zeaxanthin epoxidase [EC:1.14.13.90]	GO:0009941//chloroplast envelope;GO:0016020//membrane	GO:0052662;GO:0052663;GO:0009540//zeaxanthin epoxidase [overall] activity	GO:0022900//electron transport chain;GO:0009414//response to water deprivation;GO:0010114//response to red light;GO:0016123//xanthophyll biosynthetic process;GO:0009408//response to heat;GO:0006970//response to osmotic stress;GO:0009737//response to abscisic acid stimulus;GO:0006725//cellular aromatic compound metabolic process;GO:0009688//abscisic acid biosynthetic process	gi|38344835|emb|CAD40867.2|/0/OSJNBa0064H22.16 [Oryza sativa Japonica Group]
	PH01002101G0240	657	420	28	21.6739	1.32043	-4.03688	Down	4.83422e-99	4.44579e-98	K08064|1|3e-10|63.5|gmx:100782085|nuclear transcription factor Y, alpha	GO:0005634//nucleus	-	GO:0009785//blue light signaling pathway;GO:0009414//response to water deprivation;GO:0019375//galactolipid biosynthetic process;GO:0009738//abscisic acid mediated signaling pathway;GO:0045892//negative regulation of transcription, DNA-dependent;GO:0016036//cellular response to phosphate starvation	gi|46806146|dbj|BAD17376.1|/2.45999e-76/hypothetical protein [Oryza sativa Japonica Group]
	PH01001083G0360	1164	15527	1067	452.259	28.401	-3.99313	Down	0	0	K01623|1|0.0|736|osa:4349897|fructose-bisphosphate aldolase, class I [EC:4.1.2.13]	GO:0010287//plastoglobule;GO:0009941//chloroplast envelope;GO:0022626//cytosolic ribosome;GO:0031977//thylakoid lumen;GO:0016020//membrane;GO:0048046//apoplast;GO:0005739//mitochondrion	GO:0004332//fructose-bisphosphate aldolase activity	GO:0046686//response to cadmium ion;GO:0009737//response to abscisic acid stimulus;GO:0006096//glycolysis	gi|115484401|ref|NP_001065862.1|/0/Os11g0171300 [Oryza sativa Japonica Group]
	PH01006611G0020	1167	9168	660	266.352	17.5225	-3.92605	Down	0	0	K01623|1|0.0|740|osa:4349897|fructose-bisphosphate aldolase, class I [EC:4.1.2.13]	GO:0010287//plastoglobule;GO:0009941//chloroplast envelope;GO:0022626//cytosolic ribosome;GO:0031977//thylakoid lumen;GO:0016020//membrane;GO:0048046//apoplast;GO:0005739//mitochondrion	GO:0004332//fructose-bisphosphate aldolase activity	GO:0046686//response to cadmium ion;GO:0009737//response to abscisic acid stimulus;GO:0006096//glycolysis	gi|115484401|ref|NP_001065862.1|/0/Os11g0171300 [Oryza sativa Japonica Group]
	PH01002625G0190	1017	14067	1162	468.957	35.4004	-3.72762	Down	0	0	K00750|1|1e-15|82.0|rcu:RCOM_0138290|glycogenin glucosyltransferase [EC:2.4.1.186];K14325|3|3e-08|57.8|ppp:PHYPADRAFT_105411|RNA-binding protein with serine-rich domain 1	GO:0005737//cytoplasm	GO:0046872//metal ion binding;GO:0047216//inositol 3-alpha-galactosyltransferase activity	GO:0009414//response to water deprivation;GO:0009644//response to high light intensity;GO:0009409//response to cold;GO:0016051//carbohydrate biosynthetic process;GO:0009737//response to abscisic acid stimulus;GO:0042542//response to hydrogen peroxide;GO:0006012//galactose metabolic process;GO:0009408//response to heat;GO:0009651//response to salt stress	gi|115452677|ref|NP_001049939.1|/0/Os03g0316200 [Oryza sativa Japonica Group]
	PH01000441G0730	1983	427	36	7.30058	0.562474	-3.69815	Down	4.0056e-94	3.54178e-93	K06617|1|0.0|712|zma:100281190|raffinose synthase [EC:2.4.1.82]	GO:0009507//chloroplast	GO:0047274//galactinol-sucrose galactosyltransferase activity	GO:0005986//sucrose biosynthetic process;GO:0009414//response to water deprivation;GO:0010325//raffinose family oligosaccharide biosynthetic process;GO:0009737//response to abscisic acid stimulus;GO:0019593//mannitol biosynthetic process;GO:0006012//galactose metabolic process	gi|125524590|gb|EAY72704.1|/0/hypothetical protein OsI_00571 [Oryza sativa Indica Group]
	PH01003371G0200	1467	1069	130	24.7059	2.74559	-3.16966	Down	3.38264e-203	5.62495e-202	K08900|1|0.0|676|sbi:SORBI_01g034560|mitochondrial chaperone BCS1	GO:0005783//endoplasmic reticulum	GO:0005524//ATP binding;GO:0017111//nucleoside-triphosphatase activity	GO:0009737//response to abscisic acid stimulus	gi|242040839|ref|XP_002467814.1|/0/hypothetical protein SORBIDRAFT_01g034560 [Sorghum bicolor]
	PH01000891G0020	1248	838	102	22.7657	2.53226	-3.16837	Down	1.27206e-159	1.73052e-158	K00128|1|0.0|737|osa:4349966|aldehyde dehydrogenase (NAD+) [EC:1.2.1.3]	GO:0005773//vacuole;GO:0009507//chloroplast;GO:0016020//membrane;GO:0005783//endoplasmic reticulum	GO:0004030//aldehyde dehydrogenase [NAD(P)+] activity	GO:0009269//response to desiccation;GO:0009737//response to abscisic acid stimulus;GO:0006081//cellular aldehyde metabolic process;GO:0009651//response to salt stress;GO:0055114//oxidation-reduction process	gi|115484519|ref|NP_001065921.1|/0/Os11g0186200 [Oryza sativa Japonica Group]
	PH01007086G0020	534	810	102	51.4276	5.91809	-3.11934	Down	4.77014e-152	6.223e-151	K06910|1|3e-07|52.8|smo:SELMODRAFT_143762|	GO:0005737//cytoplasm;GO:0005634//nucleus	GO:0008429//phosphatidylethanolamine binding	GO:0010030//positive regulation of seed germination;GO:0046685//response to arsenic-containing substance;GO:0009737//response to abscisic acid stimulus	gi|115468204|ref|NP_001057701.1|/3.38281e-87/Os06g0498800 [Oryza sativa Japonica Group]
	PH01000075G0960	405	158	20	13.2268	1.53002	-3.11184	Down	7.29152e-31	3.03249e-30	K14432|1|2e-07|52.4|zma:100280716|ABA responsive element binding factor;K01051|4|8e-07|50.4|gmx:100776781|pectinesterase [EC:3.1.1.11]	GO:0009536//plastid;GO:0005634//nucleus	GO:0046983//protein dimerization activity;GO:0046872//metal ion binding;GO:0043565//sequence-specific DNA binding;GO:0003700//sequence-specific DNA binding transcription factor activity;GO:0003690//double-stranded DNA binding	GO:0010218//response to far red light;GO:0006406//mRNA export from nucleus;GO:0009740//gibberellic acid mediated signaling pathway;GO:0010114//response to red light;GO:0010099//regulation of photomorphogenesis;GO:0080167//response to karrikin;GO:0051276//chromosome organization;GO:0031539//positive regulation of anthocyanin metabolic process;GO:0008284//positive regulation of cell proliferation;G…	gi|326513298|dbj|BAK06889.1|/1.39456e-53/predicted protein [Hordeum vulgare subsp. vulgare]
	PH01000845G0490	873	130	17	5.04872	0.603334	-3.06489	Down	2.72564e-25	1.01205e-24	-	GO:0005634//nucleus	GO:0003700//sequence-specific DNA binding transcription factor activity	GO:0045492//xylan biosynthetic process;GO:0007155//cell adhesion;GO:0045010//actin nucleation;GO:0010090//trichome morphogenesis;GO:0048765//root hair cell differentiation;GO:0010413//glucuronoxylan metabolic process;GO:0010014//meristem initiation;GO:0009737//response to abscisic acid stimulus;GO:0045893//positive regulation of transcription, DNA-dependent;GO:0009741//response to brassinosteroid…	gi|212723110|ref|NP_001131327.1|/9.68422e-110/uncharacterized protein LOC100192643 [Zea mays]
	PH01001886G0250	3594	86	12	0.811284	0.103449	-2.97129	Down	1.0255e-16	3.06066e-16	K11817|1|0.0|1237|zma:542228|indole-3-acetaldehyde oxidase [EC:1.2.3.7]	GO:0005737//cytoplasm	GO:0018479//benzaldehyde dehydrogenase (NAD+) activity;GO:0051537//2 iron, 2 sulfur cluster binding;GO:0050302//indole-3-acetaldehyde oxidase activity;GO:0009055//electron carrier activity;GO:0016614//oxidoreductase activity, acting on CH-OH group of donors;GO:0043546//molybdopterin cofactor binding;GO:0010293//abscisic aldehyde oxidase activity;GO:0071949//FAD binding;GO:0005506//iron ion binding	GO:0055114//oxidation-reduction process;GO:0009851//auxin biosynthetic process;GO:0019760//glucosinolate metabolic process;GO:0009688//abscisic acid biosynthetic process	gi|357119054|ref|XP_003561261.1|/0/PREDICTED: putative aldehyde oxidase-like protein-like [Brachypodium distachyon]
	PH01002625G0120	2082	593	86	9.65665	1.2798	-2.91561	Down	1.57101e-104	1.49852e-103	K00750|1|1e-13|77.0|rcu:RCOM_0138290|glycogenin glucosyltransferase [EC:2.4.1.186];K14325|5|6e-09|61.2|mtr:MTR_2g069490|RNA-binding protein with serine-rich domain 1	-	GO:0047216//inositol 3-alpha-galactosyltransferase activity	GO:0009414//response to water deprivation;GO:0009644//response to high light intensity;GO:0009409//response to cold;GO:0016051//carbohydrate biosynthetic process;GO:0009737//response to abscisic acid stimulus;GO:0042542//response to hydrogen peroxide;GO:0006012//galactose metabolic process;GO:0009408//response to heat;GO:0009651//response to salt stress	gi|115452677|ref|NP_001049939.1|/9.90114e-140/Os03g0316200 [Oryza sativa Japonica Group]
	PH01001852G0310	1281	1221	178	32.3161	4.3052	-2.9081	Down	9.70618e-213	1.67425e-211	K05658|1|3e-110|397|vvi:100262734|ATP-binding cassette, subfamily B (MDR/TAP), member 1;K00924|2|1e-104|378|osa:4337593|[EC:2.7.1.-]	GO:0009536//plastid;GO:0005886//plasma membrane	GO:0004715//non-membrane spanning protein tyrosine kinase activity;GO:0004674//protein serine/threonine kinase activity;GO:0005524//ATP binding	GO:0031348//negative regulation of defense response;GO:0016036//cellular response to phosphate starvation;GO:0006499//N-terminal protein myristoylation;GO:0009611//response to wounding;GO:0019375//galactolipid biosynthetic process;GO:0009867//jasmonic acid mediated signaling pathway;GO:0009697//salicylic acid biosynthetic process;GO:0009862//systemic acquired resistance, salicylic acid mediated s…	gi|357113770|ref|XP_003558674.1|/0/PREDICTED: serine/threonine-protein kinase At5g01020-like [Brachypodium distachyon]
	PH01004966G0010	1242	4003	597	109.274	14.8928	-2.87526	Down	0	0	K14497|1|3e-140|496|osa:4332374|protein phosphatase 2C [EC:3.1.3.16]	GO:0009536//plastid;GO:0005886//plasma membrane	GO:0004722//protein serine/threonine phosphatase activity	GO:0009738//abscisic acid mediated signaling pathway	gi|115452147|ref|NP_001049674.1|/3.35319e-139/Os03g0268600 [Oryza sativa Japonica Group]
	PH01002061G0210	828	446	67	18.2624	2.50708	-2.8648	Down	1.23711e-77	9.47518e-77	K13171|1|8e-11|65.9|ath:AT2G29210|serine/arginine repetitive matrix protein 1	-	-	GO:0009414//response to water deprivation;GO:0006457//protein folding;GO:0009644//response to high light intensity;GO:0042542//response to hydrogen peroxide;GO:0010029//regulation of seed germination;GO:0009408//response to heat;GO:0009651//response to salt stress;GO:0010228//vegetative to reproductive phase transition of meristem;GO:0009738//abscisic acid mediated signaling pathway	gi|297724215|ref|NP_001174471.1|/6.11128e-111/Os05g0494600 [Oryza sativa Japonica Group]
	PH01005433G0070	2319	3981	613	58.2028	8.18998	-2.82916	Down	0	0	K05391|1|9e-17|87.4|pop:POPTR_835950|cyclic nucleotide gated channel, other eukaryote;K06694|2|3e-16|85.9|zma:100284046|26S proteasome non-ATPase regulatory subunit 10	GO:0016021//integral to membrane;GO:0005634//nucleus	GO:0030551//cyclic nucleotide binding;GO:0005242//inward rectifier potassium channel activity;GO:0015271//outward rectifier potassium channel activity	GO:0055085//transmembrane transport;GO:0009753//response to jasmonic acid stimulus;GO:0009414//response to water deprivation;GO:0009409//response to cold;GO:0006813//potassium ion transport;GO:0010200//response to chitin;GO:0009737//response to abscisic acid stimulus;GO:0050832//defense response to fungus	gi|222635324|gb|EEE65456.1|/0/hypothetical protein OsJ_20828 [Oryza sativa Japonica Group]
	PH01003356G0050	954	5610	886	199.373	28.7745	-2.79261	Down	0	0	K01115|1|1e-15|82.0|vcn:VOLCADRAFT_99471|phospholipase D [EC:3.1.4.4]	GO:0031977//thylakoid lumen;GO:0009535//chloroplast thylakoid membrane;GO:0010287//plastoglobule;GO:0005634//nucleus;GO:0010319//stromule	GO:0032440//2-alkenal reductase [NAD(P)] activity;GO:0005198//structural molecule activity	GO:0009409//response to cold;GO:0009737//response to abscisic acid stimulus;GO:0010205//photoinhibition	gi|62900682|sp|Q6K439.1|PAP2_ORYSJ/1.75207e-155/RecName: Full=Probable plastid-lipid-associated protein 2, chloroplastic; AltName: Full=Fibrillin-like protein 2; Flags: Precursor
	PH01000015G0160	516	2308	386	151.649	23.1772	-2.70996	Down	0	0	K13448|1|4e-60|228|zma:100286349|calcium-binding protein CML	GO:0005886//plasma membrane	GO:0005509//calcium ion binding	GO:0009646//response to absence of light;GO:0009739//response to gibberellin stimulus;GO:0009409//response to cold;GO:0009611//response to wounding;GO:0009909//regulation of flower development;GO:0045087//innate immune response;GO:0009408//response to heat;GO:0009733//response to auxin stimulus;GO:0010200//response to chitin;GO:0048574//long-day photoperiodism, flowering;GO:0009737//response to a…	gi|297596049|ref|NP_001041950.2|/8.09176e-72/Os01g0135700 [Oryza sativa Japonica Group]
	PH01252287G0010	552	35	6	2.14972	0.336771	-2.67431	Down	6.91038e-07	1.39506e-06	K04505|1|9e-08|54.7|cre:CHLREDRAFT_206031|presenilin 1 [EC:3.4.23.-];K13171|2|7e-07|51.6|vvi:100262120|serine/arginine repetitive matrix protein 1;K14325|3|1e-06|51.2|gmx:100804778|RNA-binding protein with serine-rich domain 1;K14306|5|1e-06|50.8|vcn:VOLCADRAFT_105669|nuclear pore complex protein Nup62	-	-	GO:0009414//response to water deprivation;GO:0006457//protein folding;GO:0009644//response to high light intensity;GO:0042542//response to hydrogen peroxide;GO:0010029//regulation of seed germination;GO:0009408//response to heat;GO:0009651//response to salt stress;GO:0010228//vegetative to reproductive phase transition of meristem;GO:0009738//abscisic acid mediated signaling pathway	gi|115440535|ref|NP_001044547.1|/2.7845e-87/Os01g0802600 [Oryza sativa Japonica Group]
	PH01002328G0120	534	388	70	24.6345	4.06144	-2.60062	Down	3.98968e-61	2.582e-60	K14325|1|5e-07|52.0|rcu:RCOM_1576190|RNA-binding protein with serine-rich domain 1;K00064|5|6e-06|48.5|rcu:RCOM_0156370|D-threo-aldose 1-dehydrogenase [EC:1.1.1.122]	-	GO:0008270//zinc ion binding	GO:0010363//regulation of plant-type hypersensitive response;GO:0009414//response to water deprivation;GO:0009867//jasmonic acid mediated signaling pathway;GO:0010286//heat acclimation;GO:0009611//response to wounding;GO:0042538//hyperosmotic salinity response;GO:0009733//response to auxin stimulus;GO:0010200//response to chitin;GO:0006612//protein targeting to membrane;GO:0009863//salicylic acid…	gi|115478953|ref|NP_001063070.1|/7.53611e-87/Os09g0385700 [Oryza sativa Japonica Group]
	PH01001036G0400	258	345	64	45.3369	7.6857	-2.56044	Down	1.31916e-53	7.81915e-53	-	GO:0005783//endoplasmic reticulum	-	GO:0035556//intracellular signal transduction;GO:0009061//anaerobic respiration;GO:0010200//response to chitin;GO:0002679//respiratory burst involved in defense response;GO:0009873//ethylene mediated signaling pathway;GO:0009738//abscisic acid mediated signaling pathway	gi|357153844|ref|XP_003576585.1|/3.68648e-22/PREDICTED: uncharacterized protein LOC100821640 [Brachypodium distachyon]
	PH01000794G0630	927	681	129	24.9069	4.31154	-2.53027	Down	9.1843e-103	8.64968e-102	K09566|1|4e-12|70.5|gmx:100785820|peptidyl-prolyl isomerase G (cyclophilin G) [EC:5.2.1.8]	-	GO:0003677//DNA binding	GO:0009788//negative regulation of abscisic acid mediated signaling pathway;GO:0006355//regulation of transcription, DNA-dependent;GO:0009611//response to wounding	gi|326527701|dbj|BAK08125.1|/3.38302e-140/predicted protein [Hordeum vulgare subsp. vulgare]
	PH01004767G0020	1746	1663	321	32.2924	5.69618	-2.50313	Down	3.4979e-245	6.8376e-244	K09584|1|1e-28|126|cre:CHLREDRAFT_195902|protein disulfide-isomerase A6 [EC:5.3.4.1];K09510|2|4e-22|104|bdi:100824379|DnaJ homolog subfamily B member 4	GO:0009506//plasmodesma;GO:0016023//cytoplasmic membrane-bounded vesicle;GO:0005788//endoplasmic reticulum lumen	GO:0031072//heat shock protein binding;GO:0016491//oxidoreductase activity;GO:0051082//unfolded protein binding	GO:0055114//oxidation-reduction process;GO:0006457//protein folding;GO:0010286//heat acclimation;GO:0009860//pollen tube growth;GO:0009688//abscisic acid biosynthetic process;GO:0034605//cellular response to heat;GO:0009644//response to high light intensity;GO:0042542//response to hydrogen peroxide	gi|357120029|ref|XP_003561733.1|/0/PREDICTED: uncharacterized protein LOC100840490 [Brachypodium distachyon]
	PH01000972G0190	1101	657	127	20.2316	3.57387	-2.50105	Down	6.6943e-98	6.10672e-97	K15889|1|4e-151|532|zma:100193534|prenylcysteine alpha-carboxyl methylesterase [EC:3.1.1.-]	GO:0000139//Golgi membrane;GO:0005789//endoplasmic reticulum membrane;GO:0005576//extracellular region;GO:0009536//plastid	GO:0004091//carboxylesterase activity;GO:0010296//prenylcysteine methylesterase activity	GO:0009062//fatty acid catabolic process;GO:0009737//response to abscisic acid stimulus	gi|212723984|ref|NP_001132117.1|/4.65296e-150/uncharacterized protein LOC100193534 [Zea mays]
	PH01002361G0300	5439	1135	230	7.07505	1.31018	-2.43297	Down	1.71242e-162	2.36011e-161	K03255|1|3e-105|382|mtr:MTR_3g027610|protein TIF31	-	-	GO:0016556//mRNA modification;GO:0006655//phosphatidylglycerol biosynthetic process;GO:0010103//stomatal complex morphogenesis;GO:0019288//isopentenyl diphosphate biosynthetic process, mevalonate-independent pathway;GO:0009737//response to abscisic acid stimulus	gi|125538850|gb|EAY85245.1|/0/hypothetical protein OsI_06619 [Oryza sativa Indica Group]
[truncated: 1,087 more rows]
